# Supplementary material for: Unraveling the role of the mitochondrial one-carbon pathway in undifferentiated thyroid cancer by multi-omics analyses
Source: Nat Commun. 2024 Feb 8;15:1163. doi: 10.1038/s41467-024-45366-0 (PMC10853200; doi:10.1038/s41467-024-45366-0)
Supplement: Supplementary file 5 — Supplementary Data 1 -15 [file 41467_2024_45366_MOESM5_ESM.xlsx]

## Sheet: Supple data1. metabolites
metabolites	TH_220_N_str	TH_251_N_str	TH_248_N_str	TH_247_N_str	TH_243_N_str	TH_253_N_str	TH_272_N_str	TH_274_N_str	TH_227_N_str	TH_221_N_str	TH_210_N_acc	TH_218_N_str	TH_226_N_str	TH_230_N_str	TH_232_N_str	TH_235_N_str	TH_240_N_str	TH_220_T_str	TH_251_T_str	TH_248_T_str	TH_247_T_str	TH_243_T_str	TH_253_T_str	TH_272_T_str	TH_274_T_str	TH_227_T_acc	TH_221_T_str	TH_210_T_str	TH_218_T_str	TH_226_T_acc	TH_230_T_str	TH_232_T_str	TH_235_T_str	TH_240_T_str
1-Methyladenosine	2.09494e-05	8.95781e-06	8.92356e-06	3.57724e-06	7.75891e-06	1.30007e-05	1.32836e-05	1.05409e-05	9.19835e-06	1.33616e-05	7.98982e-06	1.00937e-05	3.00367e-05	1.64125e-05	2.17849e-05	8.29613e-06	1.49447e-05	1.84377e-05	9.02541e-06	1.7878e-05	7.03893e-06	1.06242e-05	7.31231e-06	1.30106e-05	7.61204e-06	1.74298e-05	3.29802e-05	8.37633e-06	2.39201e-05	1.45209e-05	5.55474e-06	9.10922e-06	8.77728e-06	3.57611e-05
1-Methyl-Histidine	0.000156506	0.000370641	0.000225619	3.47977e-05	3.43238e-05	0.000196096	0.000279696	5.77066e-05	5.3199e-05	0.00012209	0.000131018	0.000253796	0.000188475	0.000187176	0.000120275	2.92461e-05	0.000107549	0.000109291	0.000377934	5.71414e-05	9.30854e-05	3.5061e-05	9.88843e-05	5.64901e-05	0.000189469	0.000168839	0.00020461	0.000259413	0.000142706	0.000201391	8.32597e-05	0.000148552	0.000130328	0.000154322
2,3-Dihydroxybenzoic acid	4.35169e-07	8.97258e-07	5.10654e-07	7.76683e-07	4.08267e-07	5.94848e-07	2.86253e-07	4.32361e-07	3.85088e-07	1.11262e-06	8.30497e-07	8.99985e-07	1.45781e-06	6.52564e-07	1.19983e-06	2.25936e-07	7.14912e-07	3.30852e-07	1.2216e-06	1.09555e-06	4.07634e-07	4.03452e-07	5.26501e-07	7.58498e-07	3.24793e-06	4.57072e-07	8.25066e-07	9.97531e-07	6.80916e-07	6.82852e-07	4.24052e-07	3.32378e-07	5.04184e-07	1.56689e-06
2,3-Diphosphoglyceric acid	4.36959e-06	3.19557e-06	1.5836e-06	3.84476e-06	5.50939e-07	3.21666e-06	1.92505e-06	7.60984e-07	5.24704e-07	1.00328e-05	1.40862e-06	2.81488e-06	1.86646e-05	1.60739e-06	3.13955e-06	8.48012e-07	2.66375e-06	1.57784e-05	1.40404e-06	1.049e-06	2.00966e-07	3.98158e-06	7.11363e-07	1.8222e-07	2.67172e-06	9.07446e-07	1.12732e-05	1.13092e-05	4.70372e-06	1.32991e-06	1.65819e-07	7.92845e-07	5.56395e-07	3.14119e-06
2-Aminooctanoic acid	0.000516461	0.000142158	0.000221495	8.97215e-05	5.14379e-05	0.000102303	0.000119007	7.65499e-05	8.92025e-05	0.000267186	0.000834149	0.000111958	0.000307324	0.000185937	0.000226632	5.73803e-05	0.00013329	0.0011124	0.000231591	0.000177677	0.000405191	7.68396e-05	0.00024615	5.31155e-05	0.000188343	0.000214765	0.000268716	0.00191229	0.000589918	0.000241987	0.000104461	0.000473094	0.000525198	0.000814472
2-Dehydro-D-gluconate	3.03742e-07	5.28016e-07	6.65398e-07	5.96583e-07	3.6413e-07	1.04994e-06	4.63927e-07	4.953e-07	3.89464e-07	1.21377e-06	4.63447e-07	1.16998e-06	1.60074e-06	8.34844e-07	7.15898e-07	2.08215e-07	4.96585e-07	3.71364e-07	1.51093e-06	5.61823e-07	2.96259e-07	3.87052e-07	3.30842e-07	5.31465e-07	2.61664e-06	3.24374e-07	4.70096e-07	7.18809e-07	1.38861e-06	6.44739e-07	4.85382e-07	3.80157e-07	3.92143e-07	9.80111e-07
2-Hydroxy-2-methylbutanedioic acid	6.87304e-06	8.48813e-06	4.95412e-06	1.66339e-06	3.0357e-06	7.36429e-06	2.01423e-06	5.14721e-06	3.18135e-06	4.36639e-06	9.24803e-06	1.18993e-05	1.19552e-05	3.14262e-06	6.58267e-06	2.10992e-06	5.87212e-06	1.29145e-06	2.05262e-06	4.59491e-06	1.72447e-06	2.41107e-06	7.75895e-07	2.09954e-07	4.89659e-06	9.92036e-07	5.92256e-07	8.36899e-07	2.1401e-06	1.62557e-06	3.35913e-07	8.48373e-07	7.77115e-07	2.90867e-06
2-Isopropylmalic acid	2.84068e-05	1.68548e-05	2.23063e-05	5.49754e-06	8.59495e-06	2.62587e-05	1.99359e-05	1.4293e-05	1.59061e-05	3.71368e-05	1.88197e-05	5.1323e-05	3.40483e-05	2.62882e-05	1.96554e-05	9.33039e-06	1.68352e-05	4.52796e-05	5.88491e-05	1.23611e-05	1.41024e-05	1.26152e-05	2.21738e-05	1.58798e-05	5.66418e-05	2.76462e-05	6.40021e-05	6.60332e-05	5.91577e-05	3.86866e-05	1.02675e-05	2.11892e-05	2.14724e-05	3.09734e-05
2-ketohaxanoic acid	3.9428e-07	5.9448e-07	4.25545e-07	2.74653e-07	6.3263e-07	4.26427e-07	3.45478e-07	4.70672e-07	2.53808e-07	5.61369e-07	5.00523e-07	1.70305e-06	5.25957e-07	5.03094e-07	4.55935e-07	2.7319e-07	6.33574e-07	3.33102e-07	9.96572e-07	7.02279e-07	2.58391e-07	7.97064e-07	2.38348e-07	3.5087e-07	1.5096e-06	3.8967e-07	5.50044e-07	7.44481e-07	7.11519e-07	4.47824e-07	2.50576e-07	4.63251e-07	3.18196e-07	1.0059e-06
3-methylphenylacetic acid	3.76757e-07	9.56337e-07	3.3012e-07	9.36522e-07	4.56082e-07	7.45352e-07	4.04702e-07	6.04759e-07	4.376e-07	3.38844e-06	6.33995e-07	1.25306e-06	7.66067e-07	7.43704e-07	6.43909e-07	4.25291e-07	1.2115e-06	3.60111e-07	1.68774e-06	1.42462e-06	6.83846e-07	4.39533e-07	4.32229e-07	7.76558e-07	1.01555e-06	5.35006e-07	9.97114e-06	7.0414e-07	9.44867e-07	3.91608e-06	1.74703e-06	2.5967e-07	9.85959e-07	1.38634e-06
3-phosphoglycerate	8.351e-06	4.00148e-06	1.02698e-06	2.90912e-06	1.46921e-06	1.43355e-06	3.08652e-06	2.70417e-07	2.42583e-06	5.01297e-06	1.67219e-06	4.90063e-06	6.3029e-06	6.24493e-07	2.4077e-06	1.39584e-06	1.37417e-06	8.63721e-06		2.08966e-06	1.30064e-06	2.39382e-06	3.33833e-06	9.90434e-08	2.14729e-06	5.70633e-06	7.90777e-06	5.63092e-06	3.44985e-05	1.07351e-06	1.3263e-07	6.41757e-06	9.44952e-07	1.73131e-06
3-phospho-serine	3.44338e-06	3.5558e-06	2.11225e-06	9.90552e-07	1.0409e-06	2.58365e-06	2.21106e-06	1.11374e-06	8.55508e-07	4.32911e-06	2.68428e-06	3.65532e-06	4.85366e-06	3.02586e-06	2.71961e-06	9.74625e-07	3.16359e-06	2.49377e-06	3.41567e-06	3.04187e-06	9.71195e-07	2.14846e-06	2.28921e-06	6.50141e-07	7.44736e-06	1.32277e-06	4.06457e-06	2.68087e-06	5.53149e-06	1.35935e-06	1.09693e-06	2.56139e-06	2.87721e-06	5.47443e-06
3-S-Methylthiopropionate	2.57012e-07	5.02169e-07	3.5849e-07	2.18372e-07	2.04133e-07	5.08846e-07	2.61576e-07	1.8608e-07	1.22528e-07	5.56311e-07	3.6705e-07	4.22301e-07	5.2024e-07	4.88512e-07	6.79904e-07	2.20029e-07	2.01203e-07	2.49827e-07	7.63503e-07	3.09003e-07	2.40571e-07	4.16573e-07	1.04944e-07	3.79249e-07	1.94876e-06	1.55868e-07	4.76491e-07	2.6772e-07	3.25157e-07	2.4138e-07	1.47192e-07	4.00931e-07	2.37527e-07	9.54318e-07
4-Aminobutyrate	1.08313e-06	7.66177e-07	6.80331e-07	1.88835e-07	1.46571e-08	9.57956e-07	5.82623e-07	8.21815e-07	5.31159e-07	7.8268e-07	5.29812e-07	3.23095e-07	1.15162e-06	7.79139e-07	1.07025e-06	2.51187e-07	6.70818e-07	7.50763e-07	3.88985e-07	1.84719e-06	1.06927e-06	1.29846e-06	8.06631e-07	6.64331e-07	1.37602e-06	1.18738e-06	1.45567e-06	7.3788e-07	3.32042e-06	1.1584e-06	8.58268e-07	5.10553e-07	5.28833e-07	2.09028e-06
4-Pyridoxic acid	4.84819e-07	8.71411e-07	4.15229e-07	4.02975e-07	4.35852e-07	1.23986e-06	3.97299e-07	3.39322e-07	5.0324e-07	7.1309e-07	6.48826e-07	9.48446e-07	7.94652e-07	9.77023e-07	5.35924e-07	3.45549e-07	1.01029e-06	3.37604e-07	8.03687e-07	1.01529e-06	5.2792e-07	5.64177e-07	1.99216e-07	3.5087e-07	2.9826e-06	3.18055e-07	5.78825e-07	6.8947e-07	8.87486e-07	5.04993e-07	2.40063e-07	3.19913e-07	5.71408e-07	2.25683e-06
5-methyl-THF	1.48074e-06	9.89568e-07	1.79245e-06	4.18733e-07	6.6941e-07	2.08197e-06	1.93467e-06	2.38072e-06	1.17496e-06	4.78934e-06	1.24575e-06	1.86228e-06	1.6236e-06	2.55557e-06	1.48379e-06	6.5418e-07	1.87932e-06	1.01034e-05	6.25269e-06	1.39653e-06	1.24741e-06	2.00742e-06	6.26109e-07	4.74706e-07	4.83072e-06	2.16951e-06	1.94114e-05	7.27978e-06	4.85057e-06	2.42968e-06	4.20548e-07	7.31231e-07	8.71678e-07	1.58623e-06
6-phospho-D-gluconate	2.52006e-06	3.07542e-07	4.20645e-08	1.90794e-07	8.69682e-08	2.62342e-07	5.01436e-07	2.43819e-08		3.97611e-07	1.10278e-06	5.70037e-07	5.49453e-07		4.87571e-07	1.08331e-07	3.59083e-07	4.05075e-06	7.50805e-07	4.26985e-07	2.59795e-07	4.72334e-07	5.64121e-07		9.38697e-07	1.63e-06	3.03883e-06	4.90111e-07	7.23037e-06	3.51494e-07		2.37193e-06	6.44817e-07	1.20612e-06
7-methylguanosine	2.58473e-06	2.08252e-06	3.30636e-06	3.7596e-07	8.79061e-07	1.92071e-06	1.60647e-06	1.69934e-06	1.73071e-06	1.46664e-06	4.24888e-06	2.65842e-06	2.05237e-06	3.92997e-06	2.8196e-06	7.73793e-07	6.1217e-06	1.59574e-06	4.42028e-06	1.64935e-06	8.08586e-07	7.18342e-07	2.05798e-06	1.25126e-06	2.32387e-06	4.69921e-06	3.21072e-06	3.99013e-06	3.30895e-06	1.5658e-06	3.50457e-07	1.57048e-06	1.26606e-06	1.95377e-06
Acetylcarnitine	0.00351995	0.00192387	0.00437978	0.00140057	0.000334052	0.00147633	0.00440223	0.000585502	0.00118398	0.0045033	0.00134642	0.000748718	0.00442296	0.00135641	0.00361808	0.000929878	0.00175105	0.0101805	0.0168803	0.0109419	0.00900213	0.00595583	0.00612357	0.00205288	0.00743907	0.00455457	0.00221183	0.0145254	0.0131229	0.00669703	0.00289637	0.00709775	0.00944401	0.0312489
Acetyl-CoA	1.54412e-07	6.37312e-08	1.82443e-07	8.94424e-08		8.94422e-08	2.78356e-07							1.63032e-07	3.18075e-07		6.53267e-08	8.58684e-07		1.90498e-07	3.97833e-08	3.05804e-07	1.07933e-07		2.24811e-06	3.6888e-07	4.4803e-07	6.14765e-07		9.64568e-08		4.96925e-07	1.99478e-07	4.50645e-06
Aconitate	2.47918e-06	1.85334e-06	5.29868e-07	3.62677e-07	7.01373e-07	2.02908e-06	8.45951e-07	5.97234e-07	6.78936e-07	5.83115e-07	1.4768e-06	2.0566e-06	1.22616e-06	7.11987e-07	1.49167e-06	8.41367e-07	2.13039e-06	1.42649e-07		4.81522e-07	1.496e-07	4.95951e-07	1.36374e-07	3.00819e-07	4.8051e-07	6.8961e-08	3.12406e-07	6.02406e-07	5.44733e-07	3.23005e-07	8.85954e-08	1.83265e-07	2.23029e-07	1.005e-06
Adenine	3.36756e-05	7.91396e-05	0.000129772	7.24668e-06	2.09402e-05	0.000104363	0.000137589	3.65192e-05	4.23253e-06	3.75394e-06	6.41336e-05	2.01752e-05	7.46664e-06	0.000154778	0.00014044	2.31558e-05	0.00028331	1.30911e-05	2.96565e-05	0.000116251	5.61985e-05	1.14331e-05	9.56051e-05	2.0223e-05	4.21034e-05	2.62602e-05	2.9931e-05	1.38581e-05	9.28165e-06	7.55326e-06	4.26159e-05	8.88357e-05	0.000125957	4.98602e-05
Adenosine	0.000738779	0.00192846	0.00298885	0.000145449	0.000509596	0.00248928	0.00345121	0.000902505	9.54077e-05	5.04928e-05	0.00150645	0.000403713	0.000173326	0.00367586	0.00338353	0.000423872	0.00694892	0.000106606	0.000498262	0.00258936	0.00133216	0.000225185	0.00227422	0.000443546	0.000809969	0.000544643	0.000247254	0.000205213	0.000148998	0.000141716	0.000960268	0.00216806	0.00298371	0.000766002
Adenosine 5-phosphosulfate	4.32248e-07	6.90482e-07	5.31287e-07	3.89467e-07	3.29188e-07	4.80178e-07	5.42893e-07	7.38846e-07	4.00404e-07	1.25929e-06	6.93317e-07	7.96141e-07	5.60258e-07	5.43196e-07	3.35952e-07	2.09692e-07	5.60799e-07	2.6108e-07	1.23768e-06	8.42735e-07	1.09371e-06	4.85455e-07	2.75701e-07	5.26305e-07	1.50045e-06	1.1648e-06	5.2446e-07	6.85803e-07	8.03328e-07	3.6207e-07	1.62962e-07	7.06302e-07	2.18704e-06	1.94732e-06
ADP	8.67183e-07	4.58599e-07	1.52196e-06	3.23438e-06	2.74385e-08	8.99797e-07	1.01689e-06	8.94003e-08	3.66665e-07	5.02855e-07	4.48617e-07	9.91576e-07	4.93942e-07	1.13852e-06	4.75133e-07	1.6672e-07	7.10203e-07	3.3344e-07		2.49084e-06	2.52332e-06	1.71812e-06	2.56847e-07	1.02655e-07	1.43275e-06	1.93036e-06	4.72398e-07	5.16406e-07	8.53211e-07	5.68736e-07		1.83119e-06	8.4546e-06	9.98617e-06
Allantoate	6.83419e-07	4.32013e-07	8.02088e-07	9.25266e-07	1.10158e-06	6.19932e-07	1.0315e-06	9.55026e-07	4.94488e-07	1.83077e-06	9.60262e-07	6.50758e-07	8.63255e-07	1.37804e-06	4.2394e-07	3.91327e-07	1.15585e-06	4.34384e-07	5.22397e-07	8.1063e-07	3.49719e-07	9.44669e-07	3.89539e-07	1.17387e-06	3.35772e-06	3.28586e-07	7.32326e-07	1.46329e-06	9.86946e-07	1.00681e-06	1.41935e-06	1.4126e-07	5.13147e-07	1.88284e-06
Allantoin	1.43109e-06	1.35512e-06	5.80289e-07	5.80824e-07	9.04807e-07	5.84098e-07	7.23035e-07	7.52528e-07	4.24472e-07	1.07722e-06	5.52429e-07	1.6892e-06	1.12052e-06	8.74946e-07	2.28768e-06	4.85836e-07	9.28957e-07	8.05748e-07	1.744e-06	7.38396e-07	5.16782e-07	6.85541e-07	3.82425e-07	5.83063e-07	1.87556e-06	4.48647e-07	5.4045e-07	5.50109e-07	8.6836e-07	7.40021e-07	3.90759e-07	4.38323e-07	5.26592e-07	1.03814e-06
alpha-ketoglutarate	7.16802e-06	9.00301e-06	2.57341e-06	4.28166e-06	4.10474e-06	4.42445e-06	3.55743e-06	8.2384e-06	5.33128e-06	1.47124e-05	8.8855e-06	1.48345e-05	1.88675e-05	7.94659e-06	1.26634e-05	4.90576e-06	1.22738e-05	4.35306e-06	2.26945e-05	1.35865e-05	3.9193e-06	1.13014e-05	2.91105e-06	7.80531e-06	1.58599e-05	2.8863e-06	4.64339e-06	6.81497e-06	6.50696e-06	6.14726e-06	3.23909e-06	3.84748e-06	3.08986e-06	1.49763e-05
Aminoadipic acid	9.49193e-07	5.09554e-07	6.37028e-07	6.41608e-07	9.3791e-08	1.26136e-06	9.1058e-07	1.83343e-07	2.23176e-07	1.2694e-06	1.40146e-06	1.23229e-06	1.26916e-06	9.66086e-07	1.27582e-06	8.86023e-08	1.13444e-06	8.51212e-06	2.00118e-06	1.3564e-06	1.97135e-06	3.2801e-09	1.53681e-06	4.90186e-08	6.0201e-06	1.67242e-06	7.51833e-06	3.72607e-06	9.06613e-06	1.21008e-06	5.43208e-07	1.94233e-06	5.71408e-07	7.8022e-07
AMP	4.05475e-06	6.22283e-07	3.35843e-06	9.23492e-05	6.13963e-07	2.16869e-06	1.3615e-06	7.79756e-07	1.987e-05	6.01332e-06	7.38623e-07	1.91344e-06	5.83297e-06	2.00279e-06	1.31425e-06	1.04056e-06	2.44037e-06	8.5678e-06	5.28119e-06	6.47922e-05	0.000197863	3.79169e-05	1.68649e-06	9.85305e-06	6.96492e-05	4.034e-05	2.00035e-05	8.57352e-06	2.24069e-05	1.85067e-05	1.85882e-05	2.01627e-05	1.28907e-05	0.000585065
Arginine	0.00163098	0.0010164	0.00118628	0.000321115	0.000511122	0.00146831	0.00125933	0.000870275	0.000888262	0.00220737	0.00100154	0.00301194	0.0022752	0.00169549	0.00111528	0.000573147	0.000990564	0.00281537	0.00378169	0.000680115	0.000769781	0.000768147	0.00124799	0.000825607	0.0035227	0.00168224	0.00377015	0.00366088	0.000107436	0.00200346	0.000618642	0.00123913	0.0012051	0.0016797
Ascorbic acid	1.52267e-05	2.71995e-06	1.30169e-05	5.90572e-07	3.21869e-07	2.55147e-06	2.69291e-05	7.00398e-07	3.01178e-07	1.28371e-06	4.01011e-06	1.37095e-06	1.09971e-06	1.58779e-05	6.91714e-06	2.69056e-07	1.56108e-05	4.17308e-05	3.37468e-07	7.66768e-07	3.21993e-06	3.64157e-07	5.29002e-05	2.24634e-07	8.24507e-06	5.14906e-06	1.82721e-05	1.38223e-05	4.89978e-05	1.16792e-05	6.11196e-08	1.51551e-05	1.02427e-05	5.24741e-05
Betaine	0.00085803	0.000400805	0.00102252	0.00071657	8.48514e-05	0.000643242	0.00261471	0.000135575	0.000346459	0.00109593	0.000474421	0.000153524	0.00127206	0.000450291	0.000923101	0.000140111	0.000343907	0.00120504	0.00370988	0.002222	0.000898863	0.00204972	0.000875359	0.00239526	0.00158308	0.0010511	0.000985726	0.00295448	0.00103008	0.00301737	0.00218055	0.00130246	0.00127582	0.00553503
Betaine aldehyde	6.60741e-06	9.18009e-06	1.00255e-05	6.68263e-06	4.36919e-06	1.03722e-05	8.07332e-06	5.5449e-06	5.22254e-06	1.43676e-05	7.87752e-06	2.4218e-05	1.25498e-05	7.91316e-06	1.31726e-05	4.00377e-06	1.11043e-05	1.15906e-05	2.71365e-05	1.36122e-05	9.64298e-06	1.09119e-05	6.63062e-06	6.93716e-06	2.48361e-05	8.81471e-06	1.17575e-05	2.09096e-05	1.88487e-05	1.75718e-05	7.64281e-06	9.39548e-06	8.54726e-06	6.9933e-05
Biotin	1.54488e-06	4.06425e-07	1.09473e-06	7.97192e-07	4.2936e-07	1.41004e-06	4.27578e-07	9.40578e-07	1.4555e-06	1.20988e-06	5.41862e-07	1.57338e-06	8.27353e-07	1.23367e-06	1.17831e-06	9.62102e-07	9.52887e-07	1.46878e-06	9.26732e-07	1.04246e-06	1.21021e-06	9.3906e-07	1.31159e-06	1.70175e-06	3.18535e-06	7.59119e-07	4.92244e-06	2.02741e-06	3.64512e-06	8.97935e-07	6.72561e-07	1.24922e-06	1.64375e-06	1.9864e-06
Carbamoyl phosphate	3.31163e-05	2.31524e-05	1.99406e-05	3.7578e-06	5.73225e-06	1.08379e-05	2.2546e-05	4.00509e-06	2.6466e-06	8.17935e-06	2.69135e-05	2.03252e-05	2.53122e-05	1.96575e-05	1.84026e-05	4.90873e-06	1.65158e-05	4.48822e-05	6.71722e-07	2.74901e-05	1.96805e-05	1.35416e-05	3.59067e-05	4.98295e-06	4.05049e-06	2.24014e-05	1.99881e-05	7.42354e-06	4.34711e-05	1.54611e-05	2.35763e-06	3.34239e-05	4.29357e-05	6.93003e-05
Carnitine	0.00265799	0.00180283	0.00213029	0.0011774	0.00133327	0.00185265	0.00159809	0.00144285	0.00146325	0.00157547	0.00210529	0.00166272	0.00472879	0.00195078	0.00433156	0.0013773	0.00358152	0.0034681	0.00133353	0.00480324	0.00227948	0.00277376	0.00210271	0.00248507	0.00106425	0.00187333	0.00105638	0.00174308	0.00532517	0.00271895	0.001668	0.00267927	0.00305902	0.00916011
CDP	1.62969e-06	1.15203e-06	7.47928e-07	6.07839e-07	4.57921e-07	1.01052e-06	5.70038e-07	5.17192e-07	8.24876e-07	6.97918e-07	6.71071e-07	2.33304e-06	1.26344e-06	7.29122e-07	7.35896e-07	2.70237e-07	8.77586e-07	8.53012e-07	2.37088e-06	7.66487e-07	6.43751e-07	4.78894e-07	3.27284e-07	4.77286e-07	2.78132e-06	5.68707e-07	3.48574e-07	1.1919e-06	1.63343e-06	6.79676e-07	2.31301e-07	3.26146e-07	5.60204e-07	1.44437e-06
CDP-choline	2.86218e-07	8.71411e-07	5.4934e-07	2.07115e-07	1.19538e-07	2.6159e-07	4.19508e-07	2.326e-07	3.08508e-07	5.9677e-07	2.00209e-07	1.28767e-06	1.50355e-06	7.40059e-07	4.75933e-07	2.56947e-07	5.90765e-07	3.84868e-07	1.0689e-06	1.04339e-06	8.10814e-07	3.2801e-07	4.4468e-07	5.03086e-07	2.06769e-06	2.65818e-06	5.34054e-07	3.19063e-07	9.86946e-07	4.85937e-07	4.31062e-07	5.1934e-07	3.87661e-07	8.96285e-07
CDP-Ethanolamine	4.9066e-07	2.1416e-07	2.96592e-07	4.54754e-07	2.59305e-07	4.58678e-07	4.96007e-07	2.51755e-07	1.48784e-07	8.59754e-07	4.96815e-07	1.23229e-06	1.13767e-06	2.23476e-06	6.27911e-07	1.77205e-07	5.86484e-07	4.43386e-07	6.6706e-07	1.42864e-06	4.58867e-07	5.70737e-07	1.38029e-06	4.97926e-07	9.69804e-07	1.42387e-06	7.13138e-07	7.22477e-07	5.01124e-07	9.11528e-07	1.34926e-07	4.54942e-07	8.4927e-07	8.70493e-07
Cholesteryl sulfate	1.35382e-05	4.13064e-05	5.17123e-05	7.35409e-06	1.1985e-05	4.05008e-05	3.15668e-05	8.06094e-06	2.17345e-05	5.66477e-06	2.85239e-05	5.92494e-05	1.94912e-05	2.5627e-05	1.61532e-05	1.13188e-05	2.66666e-05	2.49365e-05	6.4626e-05	2.71829e-05	8.91913e-06	3.09831e-05	3.18749e-05	5.59749e-05	6.03603e-05	2.62041e-05	7.67845e-06	2.25768e-05	6.26375e-05	4.69743e-05	5.02456e-05	1.29833e-05	1.66559e-05	4.33356e-05
Cholic acid	5.46151e-07	3.91396e-07	2.70802e-07	4.88522e-07	3.42061e-07	6.27099e-07	4.29379e-07	2.29863e-07	2.5162e-07	1.58802e-06	1.89086e-07	4.63838e-07	1.4521e-06	3.79143e-07	4.75933e-07	2.03785e-07	5.43675e-07	2.16066e-07	9.96572e-07	1.06746e-06	5.61333e-07	2.72248e-07	1.60085e-07	5.90803e-07	8.0512e-07	2.25377e-07	5.50044e-07	3.88744e-07	7.1917e-07	5.68514e-07	3.9952e-07	2.53438e-07	4.34718e-07	7.86668e-07
Choline	0.00818087	0.00497975	0.00682661	0.001513	0.00174076	0.00937372	0.0063801	0.00512016	0.00363938	0.0102824	0.00585188	0.00522466	0.00766353	0.0104681	0.00688257	0.00209129	0.0146061	0.00584237	0.0168494	0.00368593	0.00297689	0.00262703	0.00394423	0.0045738	0.00553087	0.00644422	0.00932281	0.00858498	0.00977734	0.00597282	0.00312985	0.00415527	0.00329212	0.00920751
Citraconic acid	8.67171e-06	1.36056e-05	6.27047e-06	1.5033e-06	2.82109e-06	7.97433e-06	3.1362e-06	4.73217e-06	3.63385e-06	5.79778e-06	1.20042e-05	1.61907e-05	9.3586e-06	3.65326e-06	7.45202e-06	1.41236e-06	7.48774e-06	1.53542e-06	2.58361e-06	3.75611e-06	1.45167e-06	1.7624e-06	8.39146e-07	7.31667e-07	5.6976e-06	1.45435e-06	1.46171e-06	3.67033e-06	2.00327e-06	1.71494e-06	4.76446e-07	6.69782e-07	1.31054e-06	3.49577e-06
Citrate	0.000760483	0.000852771	0.000617601	0.000156469	0.000360085	0.000781328	0.000250448	0.000490925	0.000333752	0.00050484	0.000999221	0.00105109	0.00121332	0.000465501	0.000861623	0.000211446	0.000791255	0.000162185	0.000241506	0.000513725	0.000164062	0.000242718	9.9036e-05	1.92621e-05	0.000652236	0.000105948	0.000119433	0.000174685	0.000236176	0.000199263	2.04979e-05	0.000100024	0.000113316	0.000312495
CMP	1.63407e-05	1.0804e-05	4.13424e-06	2.00587e-06	3.83624e-06	1.86696e-06	3.77311e-06	2.06056e-06	1.73946e-06	1.91169e-06	7.32617e-06	1.35413e-05	1.55672e-05	6.04442e-06	6.03514e-06	2.2313e-06	8.17225e-06	1.71503e-06	2.1137e-06	4.08124e-06	6.70703e-06	9.3614e-06	2.80148e-06	1.31576e-06	3.92496e-06	1.14479e-05	4.57624e-06	2.91925e-06	5.8643e-06	1.36062e-05	1.13197e-06	4.87556e-06	4.05812e-06	3.41749e-06
Coenzyme A	2.4533e-07	2.2893e-07	2.08904e-07	3.42191e-07	1.94938e-07	7.13101e-07	4.88604e-07	3.1743e-07	3.19448e-07	2.83213e-07	1.81671e-07	7.13065e-07	6.63163e-07	4.30182e-07	4.67934e-07	1.94925e-07	3.72439e-07	2.07064e-07	6.34913e-07	6.54123e-07	1.55926e-07	3.2801e-07	3.29063e-07	2.32193e-07	5.12349e-07	1.64293e-07	7.19534e-07	4.95098e-07	3.40458e-07	6.09803e-07	2.73356e-07	1.53725e-07	1.79265e-07	7.73772e-07
Creatine	0.00078011	0.000743949	0.0005231	0.00113135	0.000487442	0.000954954	0.000458669	0.00127159	0.00123944	0.000604422	0.000406308	0.000645568	0.00189504	0.000653743	0.00254958	0.00107056	0.000604566	0.000110102	0.000598737	0.00100829	0.000403037	0.000827673	0.000168971	0.000530271	0.000470147	0.000876343	0.000252879	0.000143333	0.000269668	0.000503273	0.000126964	0.000420312	8.9681e-05	0.000423275
Creatinine	0.000933355	0.000748897	0.000434399	5.4262e-05	0.000102357	0.000421353	0.000467917	0.000108824	0.000168023	0.000242309	0.000755715	0.000635784	0.000578781	0.000474243	0.000317067	9.39538e-05	0.000393	0.000555833	0.000618815	0.000155031	0.000134214	8.37901e-05	0.0003287	0.000123106	0.000222899	0.000450568	0.00064255	0.000541014	0.000425129	0.000363449	0.000108568	0.000324033	0.000189835	0.000716712
CTP	4.35169e-07	5.31708e-07	7.55665e-07	4.27739e-07	3.01602e-07	7.52518e-07	4.49121e-07	1.7787e-07	5.09804e-07	8.2941e-07	6.33995e-07	1.1769e-06	8.63255e-07	5.86943e-07	5.71919e-07	3.13061e-07	8.34777e-07	3.241e-07	6.75097e-07	6.26031e-07	4.81142e-07	4.88735e-07	4.46458e-07	5.44365e-07	1.9762e-06	6.19259e-07	5.05273e-07	7.48148e-07	3.25157e-07	4.06535e-07	3.25925e-07	3.65615e-07	4.63849e-07	9.02733e-07
cyclic-AMP	2.48718e-07	2.56955e-07	3.90728e-07	1.93585e-07	5.41045e-08	1.39001e-07	1.91138e-06	3.14146e-07	4.90987e-08	8.12215e-08	3.2419e-07	4.15932e-07	1.3006e-07	4.49139e-07	1.3782e-07	5.37963e-08	3.38192e-07	2.34747e-07	3.19787e-07	2.77701e-07	3.3279e-07	1.21495e-07	3.77444e-07	2.34103e-07	1.73924e-07	2.21796e-07	3.30666e-07	2.07721e-07	3.74121e-08	8.44513e-08	1.13303e-07	4.6859e-07	4.42561e-07	7.68613e-07
Cystathionine	1.3756e-06	1.53605e-06	1.11416e-06	4.09728e-07	4.15623e-07	1.28286e-06	5.28334e-06	6.95062e-07	5.60128e-07	1.1632e-06	1.35697e-06	1.24613e-06	1.67506e-06	1.04994e-06	1.55178e-06	3.32259e-07	1.13444e-06	5.28913e-07	2.5075e-06	2.24328e-06	1.81765e-06	5.11695e-07	3.7531e-07	4.59227e-07	8.0512e-07	3.10051e-06	8.85826e-07	9.49855e-07	2.32583e-06	1.31806e-06	3.06649e-07	1.66397e-06	2.35286e-06	1.45727e-06
L-Cysteine	1.09522e-06	1.34773e-06	7.89193e-07	3.66955e-07	4.06428e-07	1.20045e-06	6.36666e-07	1.10006e-06	6.6734e-07	1.98755e-06	1.52381e-06	2.10458e-06	1.32061e-06	1.19576e-06	6.99901e-07	4.65162e-07	5.73642e-07	1.31665e-06	1.85652e-06	8.78852e-07	6.54888e-07	5.44496e-07	1.0779e-06	6.39822e-07	2.25983e-06	3.43331e-07	5.59957e-06	1.85203e-06	7.1917e-07	6.06627e-07	5.01153e-07	4.36246e-07	4.1231e-07	1.72809e-06
Cytidine	8.39087e-06	7.34755e-05	9.72822e-06	1.87304e-06	2.30616e-05	5.58655e-06	7.18346e-05	2.90531e-05	2.44399e-06	3.26201e-06	1.51343e-05	2.14473e-05	3.0757e-06	1.93728e-05	1.14824e-05	1.64357e-05	1.43025e-05	2.48476e-06	3.15206e-05	1.73082e-05	9.85673e-06	7.91488e-06	7.1042e-06	2.58251e-05	8.38972e-06	1.22904e-05	4.27883e-06	7.78221e-06	9.70114e-06	8.14023e-06	4.42977e-06	1.41053e-05	1.48499e-05	5.11979e-06
Cytosine	0.000391336	0.000269561	0.00069263	0.000154745	0.000106782	0.000135142	0.000615833	0.000240658	0.000187525	0.000470432	7.4956e-05	0.000230922	0.000563671	0.000401443	0.000837873	4.10819e-05	0.000196301	0.000336753	0.00196821	0.000990807	0.000631297	0.000683789	0.000377135	0.00035925	0.00208708	0.00556182	0.00365193	0.000613669	0.000196108	0.000681734	0.00016367	0.00231735	0.00010513	0.0048648
dAMP	1.14371e-07	2.71725e-07	2.16125e-07	2.22987e-07	5.19896e-08	2.13859e-07	3.08215e-07	9.63509e-08	5.46715e-07	6.57965e-07			9.41577e-08	5.15125e-07	3.69868e-07	7.00401e-08	2.7355e-07	1.26007e-06	2.79603e-07	1.32514e-06	1.70491e-06	6.02226e-07	1.85005e-06	4.01566e-07	1.23915e-06	2.55581e-07	3.62645e-07	7.49285e-07	3.62913e-07	4.57447e-07	2.20455e-07	9.6321e-07	1.06018e-06	2.52707e-06
dATP	2.74536e-07	4.98477e-07	2.29537e-07	3.62452e-07	1.19538e-07	6.16348e-07	3.23268e-07	2.10708e-07	3.45704e-07	5.10795e-07	1.74256e-07	3.09456e-06	4.80221e-07	2.91649e-07	4.07942e-07	1.3881e-07	2.26888e-07	4.00623e-07	7.55466e-07	2.32755e-07	2.24979e-07	3.54251e-07	1.84987e-07	2.11554e-07	1.03385e-06	2.59078e-07	3.90147e-07	3.66739e-07	1.47277e-06	2.50908e-07	1.10394e-07	5.02721e-07	1.77025e-07	9.02733e-07
dCDP	2.62854e-07	8.04947e-07	2.55327e-07	3.7596e-07	1.56318e-07	5.05262e-07	4.61459e-07	2.59964e-07	2.55996e-07	7.88951e-07	3.18851e-07	9.96907e-07	5.31673e-07	9.44213e-07	1.09584e-06	1.2552e-07	5.05147e-07	1.14785e-07	1.68774e-06	6.3807e-07	4.09862e-07	4.06732e-07	2.68587e-07	3.09591e-07	1.11619e-06	1.30592e-07	3.96543e-07	4.07081e-07	9.14264e-07	3.77951e-07	3.78493e-07	2.11891e-07	4.30237e-07	4.83607e-07
dCMP	8.41131e-07	9.85876e-07	1.59902e-06	7.3616e-07	4.46887e-07	1.14311e-06	2.09014e-06	5.85604e-07	9.80224e-07	1.5425e-06	1.2717e-06	1.89689e-06	1.60074e-06	1.53845e-06	1.26382e-06	3.8985e-07	9.84609e-07	2.53428e-06	2.66824e-06	1.83395e-06	9.64512e-07	7.44582e-07	2.46353e-06	1.46798e-06	3.15644e-06	9.41527e-07	1.81003e-06	1.95105e-06	1.1304e-05	7.68606e-07	5.78253e-07	4.30014e-07	1.47222e-06	1.37344e-06
dCTP	2.59933e-07	3.69242e-07	2.24378e-07	3.03919e-07	2.1149e-07	4.15677e-07	1.9248e-07	2.73647e-07	1.22528e-07	6.27115e-07	4.37494e-07	7.19988e-07	7.14615e-07	6.48918e-07	4.87931e-07	2.08215e-07	5.30833e-07	2.5883e-07	8.43872e-07	4.05315e-07	2.71756e-07	5.37936e-07	2.33012e-07	2.14134e-07	7.50225e-07	2.69609e-07	8.82628e-07	4.5109e-07	7.65074e-07	3.71599e-07	1.57705e-07	4.38323e-07	2.39767e-07	7.73772e-07
Deoxyadenosine	1.50729e-06	2.39981e-06	1.21293e-06	3.97797e-08	6.68987e-07	4.33594e-06	3.95068e-06	1.34448e-06	3.35114e-07	7.85158e-07	3.00136e-06	6.50205e-07	3.99727e-07	2.28591e-06	1.40308e-06	9.04659e-07	3.93535e-06	5.25086e-07	1.1082e-06	1.2251e-06	3.59208e-07	4.26085e-07	1.57735e-06	9.05554e-07	9.29548e-07	5.09098e-08	3.5465e-07	2.47879e-07	1.52288e-07	6.33846e-07	5.79971e-07	5.60326e-07	1.446e-06	8.94609e-07
Deoxycholic acid	5.04387e-08	1.04865e-07	3.75898e-07	1.42549e-07	8.39889e-08	1.72076e-07	2.17133e-07	3.44056e-07	1.97708e-07	1.5774e-07	1.67397e-07	5.84229e-07	4.3157e-07	3.45494e-07	5.73839e-07	1.04285e-07	2.63661e-07	1.00201e-07	7.71218e-07	3.77706e-07	2.35403e-07	3.88561e-07	1.75684e-07	1.65476e-07	9.0942e-07	2.11896e-08	8.22507e-08	1.16073e-07	1.42839e-07	3.3825e-07	3.11556e-07	1.84511e-07	2.72371e-07	4.34924e-07
Deoxyribose-phosphate	5.25707e-07	4.83707e-07	3.14646e-07	1.84603e-07	1.89421e-07	4.51511e-07	6.07053e-07	2.98275e-07	2.47244e-07	8.90098e-07	4.81985e-07	1.10075e-06	8.57538e-07	7.32767e-07	1.19983e-06	1.86065e-07	2.91102e-07	5.40166e-07	6.83134e-07	7.82539e-07	2.69529e-07	4.78894e-07	4.37565e-07	5.39205e-07	1.94876e-06	5.75026e-07	6.14002e-07	5.42774e-07	3.59585e-07	4.25592e-07	2.87374e-07	2.24355e-07	7.48433e-07	7.28635e-07
Dephospho-CoA	2.42409e-07	5.16939e-07	5.85447e-07	3.30935e-07	2.61144e-07	2.04255e-07	1.04877e-06	5.93813e-07	5.51376e-07	9.81131e-07	7.78591e-07	6.43836e-07	8.63255e-07	7.32767e-07	8.07885e-07	2.22982e-07	1.64387e-06	3.06094e-07	1.55915e-06	3.21042e-07	2.49481e-07	2.42727e-07	1.17395e-07	1.85755e-07	1.33577e-06	3.2648e-07	7.61107e-07	3.04394e-07	4.59045e-07	1.8707e-06	2.34806e-07	1.08023e-07	2.37527e-07	9.80111e-07
D-Erythrose-4-phosphate	9.37511e-07	6.16634e-07	3.3012e-07	3.08422e-07	1.98616e-07	6.8085e-07	3.52881e-07	5.19928e-07	3.32576e-07	5.56311e-07	7.1927e-07	7.10988e-06	1.04048e-06	1.03171e-06	1.14784e-06	2.58423e-07	5.52237e-07	1.22888e-06	9.56388e-07	6.09979e-07	3.76449e-07	5.54337e-07	7.50619e-07	3.68929e-07	1.19853e-06	7.47745e-07	6.3319e-07	8.39833e-07	8.41582e-06	7.74958e-07	3.04897e-07	4.30014e-07	4.25755e-07	7.8022e-07
D-glucarate	6.30849e-07	6.42481e-07	4.56494e-07	8.01447e-07	2.61144e-07	6.52183e-07	5.72506e-07	6.67697e-07	2.31928e-07	1.19354e-06	6.85901e-07	1.64074e-06	7.6035e-07	5.9788e-07	5.99915e-07	2.17076e-07	8.56182e-07	2.52077e-07	1.68774e-06	8.74839e-07	5.30148e-07	5.51057e-07	6.20773e-07	4.25688e-07	1.12534e-06	1.11846e-06	8.73035e-07	8.06827e-07	6.54139e-07	3.71599e-07	2.89127e-07	6.04512e-07	1.40275e-06	1.30896e-06
D-gluconate	8.81144e-07	3.30523e-06	2.01216e-06	1.40979e-05	1.82236e-06	4.38324e-06	2.40193e-06	5.95455e-07	3.04679e-06	1.79067e-06	4.80872e-07	3.48017e-06	1.75618e-06	1.78832e-05	6.24072e-06	6.54269e-06	1.13016e-06	2.12407e-06	3.02862e-06	3.07522e-06	8.28748e-06	4.53506e-06	3.33773e-06	2.07514e-06	1.07136e-06	4.97855e-06	2.75252e-06	4.34109e-07	3.78693e-06	1.48903e-06	4.70633e-06	3.98729e-06	9.84803e-06	7.20897e-07
D-Glyceraldehdye-3-phosphate	1.58588e-06	5.72325e-07	4.48757e-07	3.33186e-07	2.50109e-07	8.38521e-07	1.22645e-06	4.5699e-07	3.52268e-07	6.52402e-07	6.97024e-07	2.1392e-06	8.23236e-07	6.3069e-07	9.1987e-07	3.75083e-07	7.87687e-07	8.62015e-07	1.2859e-06	4.81563e-07	9.28872e-07	7.54423e-07	1.46744e-06	3.76669e-07	2.4794e-06	2.25587e-06	1.00095e-06	8.91177e-07	4.16201e-06	1.50545e-06	4.69612e-07	1.95687e-06	1.95847e-06	1.21224e-06
dGMP	8.07837e-08			4.75645e-07	3.35809e-08		2.58738e-07	6.47448e-08	5.66911e-08		3.3776e-08		2.29306e-07				1.79456e-07	1.51021e-08	9.6121e-08	4.35814e-08	1.20787e-06	9.20068e-08		3.93697e-08	9.20398e-07	3.09524e-07	3.49566e-07	2.42415e-08	3.3472e-08	6.27906e-08	5.09914e-08	6.03058e-08		3.62119e-06
dGTP	1.32452e-06	1.82276e-06	3.04218e-05	9.66572e-06	5.66314e-07	1.97437e-05	2.14335e-05	1.93706e-06	2.98662e-07	4.15817e-07	2.17549e-06	1.62198e-06	9.84739e-07	2.29143e-05	1.1046e-05	2.31798e-06	1.97257e-05	1.98606e-06	1.10547e-06	4.89709e-06	1.43469e-06	1.17887e-06	4.07789e-06	2.51775e-07	1.72305e-06	1.27848e-06	1.52193e-06	1.60691e-06	1.80133e-06	7.47008e-07	9.23103e-08	7.19141e-06	2.63446e-05	5.23501e-05
Dihydroorotate	1.09522e-06	3.03148e-06	2.02199e-06	1.12338e-06	5.88493e-07	1.70571e-06	2.68239e-06	1.21225e-06	1.05462e-06	2.47811e-06	1.79447e-06	4.78377e-06	1.53213e-06	2.34048e-06	1.15984e-06	5.41951e-07	1.8622e-06	7.4948e-07	2.44321e-06	2.54426e-06	1.47684e-06	2.35839e-06	1.21131e-06	1.91947e-06	6.55075e-06	1.13531e-06	2.36007e-06	2.21511e-06	2.31435e-06	1.68966e-06	7.04418e-07	1.06984e-06	1.68285e-06	3.88175e-06
Dihydroxy-acetone-phosphate	4.89404e-07	6.00018e-07	3.43196e-07	1.6209e-07	5.36448e-08	4.87847e-07	7.86948e-08	1.0757e-07	4.25128e-08	2.60809e-07	1.57831e-07	3.18733e-07	1.82941e-07	3.14033e-07	2.50444e-07	8.43346e-08	1.27742e-07	4.80748e-07		1.83315e-07	2.65341e-07	1.03422e-07	2.02632e-07		3.73283e-07	3.40424e-07	4.7502e-07	1.70901e-07	8.71611e-07	1.54198e-07	1.01632e-07	5.48465e-07	3.12885e-07	1.04814e-06
Dimethylglycine	0.00100945	0.000624684	0.000820186	0.000190832	0.000234654	0.00114652	0.000778805	0.000672804	0.000449859	0.00127582	0.000718877	0.000639453	0.00104724	0.00128749	0.000968123	0.000287027	0.00199527	0.000743424	0.00211568	0.000494424	0.000359086	0.000359112	0.000495192	0.000634675	0.000655404	0.000793109	0.00114645	0.00109361	0.00118505	0.000725335	0.000381426	0.00051081	0.000399148	0.0012872
D-Sedoheptulose-1-7-phosphate	1.92867e-06	5.68079e-07	1.75067e-07	2.70151e-07	4.64302e-07	6.86906e-07	6.95027e-07	5.08162e-08	1.96264e-07	9.34148e-07	1.03111e-06	1.36431e-06	1.92826e-06	5.45748e-08	3.40832e-07	4.13654e-07	4.78648e-07	2.25564e-06	2.19166e-07	4.52589e-07	6.64756e-07	1.08591e-06	7.70772e-07	9.19486e-08	5.64133e-07	1.83516e-06	2.01981e-06	6.31525e-07	2.37246e-06	6.83487e-07	3.40994e-08	1.18858e-06	1.66112e-07	8.80294e-07
dTDP	4.78978e-07	7.23714e-07	6.8861e-07	5.29045e-07	3.45739e-07	5.62597e-07	5.3549e-07	5.19928e-07	3.98216e-07	4.34934e-07	3.93003e-07	1.09383e-06	1.05763e-06	5.90589e-07	4.27939e-07	2.62853e-07	7.44878e-07	2.94841e-07	8.19761e-07	8.14643e-07	3.11851e-07	4.65774e-07	2.11668e-07	3.5345e-07	1.23513e-06	2.2327e-07	8.44253e-07	4.5109e-07	8.37757e-07	3.39838e-07	3.34686e-07	2.34742e-07	5.01943e-07	1.26383e-06
dTMP	1.05433e-06	8.2341e-07	3.40436e-07	6.34854e-07	4.79989e-07	8.02686e-07	5.84844e-07	6.40333e-07	4.72608e-07	1.55261e-06	1.21238e-06	1.51613e-06	9.66159e-07	6.23399e-07	6.51908e-07	3.70653e-07	9.20395e-07	6.1669e-07	1.55112e-06	1.28015e-06	5.1901e-07	1.46292e-06	4.73139e-07	4.64387e-07	1.473e-06	4.48647e-07	7.29128e-07	1.04521e-06	1.40391e-06	5.65338e-07	3.69732e-07	5.8997e-07	6.18465e-07	1.28317e-06
dTTP	2.9206e-07	3.98781e-07	3.71385e-07	2.38633e-07	2.51948e-07	4.1926e-07	2.4677e-07	3.5574e-07	3.85088e-07	6.22057e-07	4.63447e-07	8.03064e-07	6.8603e-07	5.68715e-07	6.43909e-07	1.81635e-07	1.08307e-06	2.04813e-07	7.79577e-07	7.14318e-07	2.49481e-07	8.49546e-07	1.28068e-07	2.32193e-07	8.23418e-07	1.68506e-07	4.28522e-07	7.40814e-07	5.27901e-07	3.65246e-07	3.10154e-07	5.505e-07	2.42008e-07	7.73772e-07
dUMP	2.65774e-07	7.9387e-07	2.45011e-07	3.55698e-07	2.70339e-07	5.69764e-07	8.16808e-07	2.27127e-07	2.735e-07	9.86188e-07	5.41306e-07	1.1146e-06	7.71784e-07	4.73929e-07	3.91944e-07	1.94925e-07	6.89226e-07	2.79086e-07	1.07694e-06	3.81237e-07	2.78439e-07	5.08415e-07	3.02382e-07	6.55301e-07	7.31927e-07	2.29589e-07	7.67503e-07	1.03421e-06	4.6287e-07	6.32035e-07	1.8399e-07	3.55229e-07	2.17359e-07	1.0188e-06
dUTP	3.18345e-07	5.42786e-07	4.79706e-07	5.44804e-07	2.83212e-07	3.26091e-07	1.45594e-07	3.44795e-07	2.16612e-07	4.14705e-07	2.74361e-07	1.30152e-06	5.88843e-07	2.73421e-07	4.83931e-07	1.83111e-07	3.12506e-07	4.43386e-07	9.88535e-07	7.02279e-07	4.6555e-07	2.82089e-07	1.28068e-07	1.59955e-07	1.30832e-06	3.0963e-07	5.37252e-07	3.92411e-07	5.73806e-07	1.96915e-07	1.52449e-07	3.7808e-07	1.94951e-07	5.28744e-07
Ethanolamine	0.000129736	0.00010129	0.000141501	2.94568e-05	4.08877e-05	0.000113029	0.000175896	9.47882e-05	3.68577e-05	0.000133107	0.000107755	0.000108918	0.000122971	0.000143412	0.000114381	4.17738e-05	0.000280033	0.000165026	0.000189896	0.0001009	4.78808e-05	6.55225e-05	0.000121254	4.38053e-05	0.000227658	0.000102624	0.000228718	0.000152925	0.000139191	7.32351e-05	1.88808e-05	0.000101613	0.000110746	0.000342942
FAD	2.89431e-06	9.19412e-07	3.82217e-06	8.66733e-07	1.02986e-07	2.12497e-06	3.26476e-06	4.5699e-07	7.59236e-07	3.3581e-06	4.37494e-07	6.64604e-07	2.09239e-06	1.03535e-06	1.96372e-06	5.21277e-07	1.17297e-06	8.17676e-06	2.98972e-06	3.13818e-06	4.18995e-06	2.56504e-06	5.25433e-06	1.90915e-07	7.25523e-06	3.73872e-06	4.08695e-06	4.33853e-06	7.13814e-06	2.0168e-06	3.41695e-07	5.44476e-06	5.57963e-06	2.23362e-05
FMN	3.85519e-07	6.7202e-07	2.91434e-07	4.50251e-07	3.31027e-07	4.04927e-07	4.49121e-07	2.65437e-07	1.9692e-07	1.11262e-06	5.0423e-07	6.23067e-07	9.8331e-07	4.95803e-07	3.31953e-07	3.20445e-07	8.69024e-07	3.19598e-07	7.7154e-07	7.06292e-07	1.60381e-07	2.23047e-07	1.17395e-07	2.65732e-07	8.23418e-07	3.47543e-07	4.38116e-07	7.0414e-07	4.89648e-07	4.22415e-07	2.82118e-07	4.44555e-07	3.89902e-07	6.06121e-07
Folate	5.14025e-07	6.09249e-07	5.67394e-07	3.53447e-07	4.10106e-07	1.20761e-06	5.15749e-07	5.47293e-07	5.33872e-07	7.63664e-07	8.23082e-07	9.76138e-07	7.20332e-07	9.33276e-07	4.35938e-07	3.7656e-07	1.84079e-06	3.66863e-07	1.88063e-06	8.54774e-07	4.00952e-07	6.82261e-07	2.7748e-07	3.4055e-07	2.15919e-06	4.54966e-07	7.06742e-07	5.50109e-07	6.50313e-07	9.55993e-07	2.47072e-07	4.00931e-07	2.80102e-07	1.47017e-06
Fructose-1,6-bisphosphate	2.3587e-06	1.10551e-06	3.20062e-07	4.4424e-07	2.5559e-07	5.02897e-07	2.51836e-06	2.43655e-07	3.24043e-07	1.58397e-06	1.44558e-06	1.71066e-06	2.97697e-06	4.61899e-07	1.18023e-06	3.41857e-07	9.07124e-07	2.02443e-06	3.83664e-06	6.48745e-07	3.48561e-07	2.52928e-07	1.16919e-06		4.35671e-06	3.49355e-06	2.10056e-06	1.69338e-06	3.53143e-06	5.82171e-07	1.96781e-07	1.73896e-06	2.00806e-06	3.09083e-06
Fumarate	9.91863e-07	9.94627e-07	1.08759e-06	3.77513e-07	3.04177e-07	1.07994e-06	1.32592e-06	3.35491e-07	4.26529e-07	1.2647e-06	6.02481e-07	7.13065e-07	1.22171e-06	1.45015e-06	6.11273e-07	2.84295e-07	1.29283e-06	2.06395e-06	7.77728e-07	6.7174e-07	8.72004e-07	9.71598e-07	7.2915e-07	3.41582e-07	1.61847e-06	1.35723e-06	1.49119e-06	3.22221e-06	3.08731e-06	1.12131e-06	4.32656e-07	1.59174e-06	1.01162e-06	3.5656e-06
GDP	1.36596e-07	1.5198e-07	2.97211e-07	7.05926e-07	1.44604e-07	4.69321e-07	3.61345e-07		2.44837e-07	5.23641e-07	2.92528e-08	5.3016e-07	3.52277e-07	4.1837e-07	3.13236e-07	1.30998e-07	1.1216e-07	2.82687e-07		7.33099e-07	3.57939e-07	4.99854e-07	1.99786e-07	1.78789e-07		5.8006e-07	6.34597e-07	4.39024e-07	6.95032e-07	1.31679e-07		9.72994e-07	1.48696e-06	2.03231e-06
Geranyl-PP	4.49772e-07	1.14834e-06	6.91189e-07	3.24181e-07	2.33558e-07	5.26763e-07	5.57699e-07	2.13444e-07	3.3914e-07	6.42287e-07	4.18956e-07	9.41523e-07	8.06086e-07	7.91097e-07	9.1987e-07	2.36273e-07	5.00866e-07	3.60111e-07	1.91278e-06	8.38722e-07	4.07634e-07	4.55934e-07	4.55352e-07	4.25688e-07	1.05215e-06	1.17533e-06	5.18064e-07	7.55483e-07	6.96218e-07	4.95465e-07	9.98801e-08	4.21704e-07	6.52078e-07	7.09291e-07
Glucono-D-lactone	3.85519e-07	4.61552e-07	3.24962e-07	6.23598e-07	2.17007e-07	4.94512e-07	4.68862e-07	3.11957e-07	3.23824e-07	6.92861e-07	7.04439e-07	1.40536e-06	1.22342e-06	7.76515e-07	8.87874e-07	1.94925e-07	8.64743e-07	6.32444e-07	7.87614e-07	1.19588e-06	2.07158e-07	5.08415e-07	2.9171e-07	3.32811e-07	1.45471e-06	4.97092e-07	7.29128e-07	1.02687e-06	8.95137e-07	5.65338e-07	3.34686e-07	4.57019e-07	4.70572e-07	8.96285e-07
Glucosamine	1.26993e-06	4.92052e-07	2.39285e-07	3.44172e-07	3.25675e-07	8.90193e-07	3.01182e-07	5.83496e-07	2.72296e-07	2.09881e-07	0.000129089	2.30825e-06	7.7167e-07	6.09765e-07	2.8036e-07	2.64404e-07	8.84008e-07	2.34545e-07	2.04771e-06	6.52878e-07	5.88018e-07	6.8167e-07	1.16079e-07	6.07934e-07	1.56596e-06	1.4877e-07	6.76554e-07	0.000101592	6.72692e-07	7.38115e-07	2.76177e-07	4.29951e-07	4.74941e-07	2.40204e-06
Glucose-6-phosphate	1.27522e-05	6.17668e-06	8.00505e-06	1.0975e-05	4.03014e-06	5.56075e-06	4.5108e-06	5.98473e-06	6.14165e-06	3.54669e-06	8.66653e-06	1.64148e-05	9.87426e-06	8.59055e-06	6.86263e-06	4.73696e-06	5.1311e-06	4.23488e-06	1.29249e-05	7.65123e-06	5.50928e-06	1.39947e-05	2.28686e-06	3.70841e-06	1.39661e-05	3.52881e-06	2.8287e-06	4.20467e-06	7.98103e-06	5.44109e-06	4.75135e-06	4.32049e-06	5.68345e-06	2.26283e-06
Glutathione (1)	7.92027e-06	9.39795e-06	1.86029e-05	3.5306e-06	5.74628e-06	3.79851e-05	2.13622e-05	7.22304e-06	4.47301e-06	4.77863e-05	7.01918e-06	1.02715e-05	1.53291e-05	1.40894e-05	1.27439e-05	4.67254e-06	3.17963e-05	2.8474e-05	8.87994e-06	1.1651e-05	6.89713e-06	6.94135e-06	8.29982e-06	2.55921e-06	0.000104516	3.85004e-06	0.000158958	9.31539e-05	1.43368e-05	7.69009e-06	2.73789e-06	5.2218e-06	6.42133e-06	8.08185e-05
Glutathione (2)	3.255e-06	3.16625e-06	2.45885e-06	9.51718e-07	1.07295e-06	4.64447e-06	5.06667e-06	1.50287e-06	1.56602e-06	3.53e-06	2.77627e-06	4.05035e-06	2.63807e-06	3.0883e-06	2.44657e-06	8.65984e-07	5.62854e-06	5.67672e-06	1.61871e-06	2.00117e-06	2.54849e-06	1.46315e-06	1.72036e-06	1.21623e-06	8.03253e-06	1.63967e-06	2.97072e-05	6.30088e-06	3.79102e-06	1.67245e-06	9.76898e-07	2.10478e-06	2.51957e-06	1.1466e-05
Glutathione disulfide (1)	3.01172e-05	2.61903e-05	4.49273e-05	1.7123e-05	4.0183e-06	3.64971e-05	7.2728e-05	9.74729e-06	9.30337e-06	4.14705e-06	1.4441e-05	9.15908e-06	1.39321e-05	2.12904e-05	2.55724e-05	9.09945e-06	3.17215e-05	1.92322e-05	8.35835e-07	3.79913e-05	4.97537e-05	2.06121e-05	3.70062e-05	3.67898e-06	5.25158e-06	4.6773e-05	2.27884e-05	1.03421e-06	2.92258e-05	2.16512e-05	1.08168e-05	4.75342e-05	5.72506e-05	7.29602e-05
Glutathione disulfide (2)	1.10407e-05	7.91828e-06	1.23571e-05	1.36099e-05	1.87435e-06	1.32902e-05	2.84273e-05	3.80642e-06	4.58268e-06	1.05295e-06	5.63611e-06	4.13889e-06	3.93375e-06	7.86894e-06	9.28188e-06	4.23076e-06	7.23071e-06	6.96233e-06	1.55112e-06	2.15248e-05	2.38288e-05	1.07325e-05	1.57137e-05	2.18375e-06	1.77401e-06	2.18676e-05	5.88387e-06	1.20287e-06	1.13387e-05	1.02961e-05	6.66097e-06	1.96008e-05	2.99196e-05	2.98117e-05
Glycerate	3.67995e-07	5.09554e-07	4.4102e-07	3.55698e-07	1.63674e-07	1.06069e-06	4.21976e-07	2.87329e-07	4.00404e-07	7.63664e-07	2.66945e-07	1.24613e-06	7.54633e-07	4.73929e-07	3.87945e-07	2.02309e-07	6.33574e-07	2.31821e-07	6.26876e-07	8.42735e-07	3.07396e-07	4.98575e-07	7.68406e-07	3.94729e-07	1.473e-06	4.38115e-07	8.92222e-07	5.86783e-07	5.66155e-07	6.47915e-07	2.12026e-07	2.24355e-07	5.31074e-07	6.25465e-07
Glycerophosphocholine	0.00100589	0.000586703	0.000956172	0.000692702	0.000415777	0.000825068	0.00166672	0.000616939	0.00028388	0.000727792	0.000165347	0.000629623	0.00175628	0.00111019	0.00190334	0.000493854	0.00217195	0.000357185	0.00418859	0.00163829	0.00149133	0.00105626	0.000354136	0.00961871	0.00225906	0.00128676	0.00339061	0.00014685	0.000218513	0.00470297	0.00400436	0.00067235	0.000340044	0.0037861
Glycolate	7.21387e-07	3.17179e-06	1.109e-06	6.1009e-07	5.31482e-07	2.50481e-06	1.01916e-06	4.54253e-07	4.74796e-07	8.54697e-07	8.97233e-07	1.31536e-06	1.20627e-06	7.58287e-07	1.09185e-06	3.38165e-07	1.54969e-06	6.95464e-07	1.5913e-06	8.86878e-07	9.02142e-07	9.51229e-07	1.0281e-06	1.26158e-06	1.32662e-06	4.90773e-07	9.21004e-07	4.69426e-07	4.81997e-07	7.52725e-07	1.98534e-06	4.17549e-07	1.65372e-06	1.40568e-06
Glyoxylate	8.55734e-07	6.38789e-07	4.9518e-07	5.31296e-07	2.13329e-07	6.95184e-07	4.86136e-07	6.51279e-07	3.26012e-07	1.00642e-06	8.26789e-07	9.06908e-07	9.49009e-07	6.70792e-07	5.31925e-07	1.86065e-07	7.62002e-07	5.78428e-07	1.23768e-06	6.54123e-07	3.69767e-07	5.01855e-07	2.17004e-07	5.28885e-07	1.5096e-06	4.31796e-07	7.73899e-07	6.38127e-07	9.10439e-07	6.57444e-07	2.03265e-07	6.87606e-07	3.31641e-07	1.48306e-06
GMP	6.08886e-07	6.05335e-07	4.22863e-07	6.39206e-06	1.79325e-07	1.14372e-06	8.9913e-07	4.98557e-07	1.87719e-06	1.76078e-06	4.54697e-07	1.36805e-06	1.2141e-06	7.59708e-07	6.81863e-07	6.03057e-07	1.09377e-06	2.84728e-06	7.91793e-07	1.61212e-05	2.38344e-05	9.91525e-06	8.31017e-07	7.87007e-07	7.2813e-06	1.24622e-05	3.1286e-06	1.41682e-06	2.98081e-06	4.90129e-06	5.39861e-07	8.53022e-06	4.7504e-06	1.66271e-05
GTP	4.65952e-07	2.09323e-07	2.45981e-06	3.60876e-07	7.42972e-08	9.41042e-07	2.80232e-06	6.33492e-08			3.99528e-07	4.62731e-07	2.52516e-07	1.01093e-06	9.73622e-07	4.61027e-07	1.31381e-06	1.34141e-07	6.74696e-07	3.19075e-07	5.67124e-08	1.98544e-07	5.67144e-07	8.01325e-08	6.06219e-07	2.10043e-07	3.91906e-07	4.36787e-07	4.0702e-07	1.26439e-07		3.81819e-07	1.46879e-06	3.55542e-06
Guanidoacetic acid	4.38089e-07	1.29973e-06	5.57078e-07	5.11035e-07	2.07811e-07	5.08846e-07	6.02118e-07	3.5574e-07	2.64748e-07	4.39992e-07	6.74779e-07	1.83459e-06	1.17769e-06	9.07757e-07	3.99943e-07	2.30366e-07	5.82204e-07	1.05557e-06	9.72462e-07	4.97615e-07	4.61095e-07	3.4769e-07	1.77872e-07	7.71398e-07	1.45471e-06	1.00261e-06	1.19603e-06	6.08787e-07	1.51485e-06	9.02e-07	2.13778e-07	2.92908e-07	4.05588e-07	1.10907e-06
Guanine	8.63328e-05	6.2653e-05	2.33018e-05	3.44442e-06	1.14627e-05	2.92873e-05	7.62888e-05	2.1432e-05	1.34715e-05	5.14993e-05	5.003e-05	8.55609e-05	3.84291e-05	3.11772e-05	3.30833e-05	1.90332e-05	3.57927e-05	7.88057e-05	9.66273e-05	3.15423e-05	2.74964e-05	3.32012e-05	8.91351e-05	3.16557e-05	8.06401e-05	0.000117105	0.00016415	0.000135301	0.000158061	7.80357e-05	1.58862e-05	6.23437e-05	2.32328e-05	5.69883e-05
Guanosine	0.000115866	0.000108192	4.53941e-05	4.85821e-06	1.80722e-05	3.86723e-05	0.000130963	2.54409e-05	1.77994e-05	6.77233e-05	9.01942e-05	6.72843e-05	6.29776e-05	5.32514e-05	6.28711e-05	2.01231e-05	7.22874e-05	7.01653e-05	0.000114879	4.63865e-05	3.25773e-05	5.114e-05	0.000119823	4.42999e-05	0.000101839	0.000120859	0.000182918	0.000134824	9.97734e-05	9.45798e-05	2.09923e-05	8.44572e-05	3.40828e-05	4.12291e-05
Hexose-phosphate	3.15716e-06	1.69556e-06	1.35481e-06	2.46242e-06	8.90775e-07	9.03739e-07	3.74991e-06	1.13177e-06	8.41942e-07	9.14879e-07	1.72206e-06	9.20269e-06	1.98434e-06	3.59333e-06	2.20877e-06	7.51835e-07	1.9845e-06	2.32947e-06	7.24203e-07	2.84142e-06	1.83126e-06	3.45165e-06	2.07007e-06	2.437e-07	9.76208e-07	5.16892e-06	2.92249e-06	6.01453e-07	1.30958e-05	2.90184e-06	2.057e-07	3.07325e-06	2.92539e-06	5.01327e-06
Histidine	0.00193371	0.0012345	0.000791875	8.65067e-05	0.000820353	0.00181364	0.000772875	0.000930283	0.0012413	0.000349935	0.000932678	0.0010237	0.00296681	0.00114419	0.00162324	0.000886283	0.000638001	0.00187797	0.00243267	0.000780276	0.000268054	0.000548538	0.00107582	0.000658632	0.000635368	0.00175797	0.00148297	0.000550784	0.00320286	0.00121619	0.000424913	0.00107363	0.00176135	0.00047182
Histidinol	8.44052e-07	1.54712e-06	1.19153e-06	1.02432e-06	5.9401e-07	2.0318e-06	5.74973e-07	8.18203e-07	5.88572e-07	1.59813e-06	7.56345e-07	1.3569e-06	2.9385e-06	1.17024e-06	1.94772e-06	6.21693e-07	2.72694e-06	5.35665e-07	3.52015e-06	1.18785e-06	6.59343e-07	6.4618e-07	4.0199e-07	1.50926e-06	2.12259e-06	6.44535e-07	9.84962e-07	9.53523e-07	9.18089e-07	1.27995e-06	3.87254e-07	5.73351e-07	5.93816e-07	3.21115e-06
Homocysteine	1.43985e-06	9.23105e-07	9.05251e-07	5.33548e-07	3.19993e-07	1.76663e-06	4.58992e-07	3.44795e-07	2.38492e-07	1.41607e-06	5.30183e-07	3.47533e-06	1.90373e-06	1.67698e-06	9.59864e-07	2.36273e-07	5.73642e-07	9.79051e-07	1.14124e-06	8.46748e-07	1.02688e-06	6.6914e-07	3.64637e-07	6.9658e-07	2.25983e-06	8.72018e-07	2.02749e-06	4.13315e-06	5.45881e-06	1.03222e-06	2.8387e-07	6.06589e-07	6.74486e-07	2.16011e-06
Homoserine	8.69841e-07	1.40607e-06	1.27375e-06	2.31632e-06	6.50652e-07	1.92609e-06	2.44924e-06	1.75265e-06	1.31871e-06	3.86859e-06	1.49964e-06	8.57132e-06	2.10989e-06	1.07316e-06	1.80814e-06	6.93017e-07	1.75688e-06	3.1155e-06	1.02245e-05	3.87361e-06	3.17598e-06	3.7872e-06	1.66492e-06	1.31316e-06	6.25798e-06	2.84585e-06	2.36455e-06	4.90668e-06	8.5276e-06	5.36112e-06	3.88956e-06	3.78325e-06	3.0735e-06	1.5627e-05
Hydroxyisocaproic acid	1.26024e-06	1.10137e-06	7.90225e-07	5.07883e-07	4.67116e-07	1.74369e-06	7.40803e-07	3.46984e-07	9.57906e-07	1.28913e-06	1.7796e-06	1.91489e-06	1.70136e-06	1.01567e-06	1.44276e-06	4.95626e-07	1.56168e-06	1.28879e-06	1.60979e-06	8.87279e-07	7.84084e-07	9.41716e-07	6.62395e-07	7.72946e-07	1.5462e-06	9.84917e-07	1.19507e-06	1.03604e-06	2.70955e-06	7.83851e-07	5.20603e-07	9.39175e-07	8.88036e-07	2.02277e-06
Hydroxyphenylacetic acid	6.60054e-07	5.35401e-07	5.13233e-07	3.33186e-07	2.92407e-07	5.84098e-07	3.1093e-07	3.88578e-07	3.54456e-07	1.22389e-06	6.52533e-07	1.14229e-06	5.83126e-07	7.18185e-07	7.35896e-07	5.27183e-07	5.22271e-07	3.42105e-07	1.44664e-06	9.71151e-07	4.7446e-07	3.4441e-07	1.54749e-07	4.66967e-07	1.57364e-06	6.29791e-07	4.57304e-07	6.85803e-07	5.89107e-07	4.57352e-07	6.11547e-07	6.00357e-07	3.27159e-07	7.22187e-07
Hydroxyphenylpyruvate	2.2415e-06	2.69026e-06	1.86299e-06	8.98026e-08	7.37124e-07	1.42276e-06	6.1764e-07	9.91175e-07	3.16078e-07	2.30055e-06	2.58058e-06	2.41674e-06	1.47342e-06	1.10899e-06	1.30334e-06	4.60555e-07	2.13694e-06	2.0926e-06	9.12989e-07	8.79654e-07	6.0321e-07	3.61139e-07	1.12307e-06	1.11788e-07	7.12165e-07	5.90171e-07	1.35144e-06	1.81657e-06	1.80347e-06	6.03768e-07	4.99366e-07	1.38244e-06	1.15223e-06	3.55335e-06
Hydroxyproline	1.06456e-05	8.5258e-06	8.57538e-06	1.22716e-05	1.00798e-05	3.18244e-05	8.75045e-06	1.79348e-05	2.59103e-05	1.55818e-05	1.10931e-05	2.2555e-05	5.1721e-05	2.49177e-05	2.49805e-05	1.14267e-05	3.09638e-05	4.73771e-06	3.90994e-05	2.07353e-05	6.8741e-06	1.76666e-05	8.70327e-06	3.78682e-05	2.46111e-05	1.37143e-05	7.33605e-06	5.28105e-06	1.15718e-05	3.93069e-05	1.10569e-05	8.25335e-06	1.11301e-05	1.61396e-05
Hypoxanthine	3.28808e-05	2.20657e-05	3.6428e-06	1.32203e-06	5.79169e-06	1.06475e-05	1.73917e-05	1.0621e-05	1.56664e-05	2.77657e-05	2.03298e-05	6.27317e-05	3.17806e-05	1.02901e-05	1.35153e-05	7.33591e-06	2.2938e-06	8.16168e-05	5.80153e-05	1.70481e-05	1.66362e-05	1.26921e-05	2.969e-05	1.05286e-05	3.83264e-05	4.95933e-05	6.21621e-05	6.44924e-05	0.000115158	3.0707e-05	7.79603e-06	3.27722e-05	8.6565e-06	2.96331e-05
IDP	4.19631e-07	2.26936e-07	3.2393e-07	7.616e-07		3.45298e-07	4.15807e-07			6.08402e-07	2.23863e-07		7.64352e-08	2.67989e-07	3.14515e-07	1.57121e-07	4.10154e-07	5.3589e-08		3.84688e-07	6.66026e-07	3.44082e-07	1.38171e-07	2.30697e-07	5.67701e-07	5.37113e-07	8.40096e-08	8.50469e-08		1.48163e-07	9.45006e-08	5.752e-07	1.54551e-06	3.32238e-06
Imidazoleacetic acid	5.06139e-06	3.97304e-06	2.90918e-06	5.87578e-07	1.42526e-06	2.0748e-06	1.20917e-06	1.60357e-06	1.37625e-06	3.7728e-06	2.96606e-06	2.26381e-06	5.47681e-06	1.3671e-06	3.19155e-06	8.37291e-07	2.66272e-06	2.28895e-06	7.193e-06	2.18308e-06	1.14271e-06	1.4498e-06	1.62575e-06	1.27964e-06	7.82247e-06	8.21466e-07	3.44737e-06	2.14909e-06	3.08325e-06	1.79765e-06	7.32454e-07	2.01712e-06	1.60442e-06	4.13968e-06
IMP	2.97025e-07	1.26318e-07	5.10654e-07	1.00299e-05	2.07995e-08	2.42203e-07	2.158e-07		2.63919e-06	5.66628e-07	8.84627e-08	1.62828e-07	3.78574e-07	2.51365e-07	9.74262e-08	5.76948e-08	1.77529e-07	4.72443e-07	1.35019e-07	1.1357e-05	1.88072e-05	3.20633e-06	2.2821e-08	3.55256e-07	3.77848e-06	3.66479e-06	1.78006e-06	6.77001e-07	1.28808e-06	9.94773e-07	1.24992e-06	1.91393e-06	2.3786e-06	4.23418e-05
Indole	6.62975e-07	6.38789e-07	4.48757e-07	3.19678e-07	4.10106e-07	3.83426e-07	3.20801e-07	4.04997e-07	3.78524e-07	1.46158e-06	4.81985e-07	9.96907e-07	1.43495e-06	6.99957e-07	1.06385e-06	1.68344e-07	6.84945e-07	3.17348e-07	2.22621e-06	9.47073e-07	1.93793e-07	7.67543e-07	4.55352e-07	2.78632e-07	1.74748e-06	3.62288e-07	9.68972e-07	3.59405e-07	1.45747e-06	4.28768e-07	2.57586e-07	3.32378e-07	3.18196e-07	6.51258e-07
Indole-3-carboxylic acid	9.49193e-07	5.09554e-07	6.37028e-07	6.41608e-07	9.3791e-08	1.26136e-06	9.1058e-07	1.83343e-07	2.23176e-07	1.2694e-06	1.40146e-06	1.23229e-06	1.26916e-06	9.66086e-07	1.27582e-06	8.86023e-08	1.13444e-06	8.51212e-06	2.00118e-06	1.3564e-06	1.97135e-06	3.2801e-09	1.53681e-06	4.90186e-08	6.0201e-06	1.67242e-06	7.51833e-06	3.72607e-06	9.06613e-06	1.21008e-06	5.43208e-07	1.94233e-06	5.71408e-07	7.8022e-07
Inosine	0.00046903	0.000365236	6.40299e-05	4.85301e-05	0.000177963	9.84394e-05	0.000268655	0.00012742	0.000135222	0.000337844	0.000374835	0.000588129	0.000676087	0.000134316	0.000433846	0.00010605	9.93081e-05	0.000200324	0.000444811	0.000466616	0.000191863	0.000451243	0.000268837	0.000318118	0.000509136	0.000274315	0.000511541	0.000354224	0.000357656	0.000491329	0.000211634	0.000200619	8.32422e-05	0.000120472
Isocitrate	2.65482e-06	3.67027e-06	6.42187e-07	4.18733e-07	1.95306e-06	1.38678e-06	3.28944e-06	9.57763e-07	2.07204e-06	1.74985e-06	3.58522e-06	1.43859e-05	1.69221e-06	6.19753e-07	1.25982e-06	4.22337e-07	5.86484e-07	3.21849e-07	7.87614e-07	3.13417e-06	6.43751e-07	9.8403e-07	3.4685e-07	2.65732e-07	1.50045e-06	4.46541e-07	5.02075e-07	7.07807e-07	7.45948e-07	5.74866e-07	2.52329e-07	5.33882e-07	3.11474e-07	1.29607e-06
Kynurenic acid	3.88439e-07	7.82793e-07	4.38441e-07	4.48e-07	3.0712e-07	1.06428e-06	6.5394e-07	5.00773e-07	4.52916e-07	1.22389e-06	4.22664e-07	9.55369e-07	1.03476e-06	8.713e-07	3.59949e-07	6.01019e-07	9.58923e-07	1.35717e-06	1.20553e-06	7.50435e-07	4.23227e-07	5.77297e-07	4.7136e-07	2.06394e-07	1.70173e-06	4.5286e-07	5.21262e-07	1.24691e-06	7.30646e-07	5.24049e-07	2.59338e-07	3.21991e-07	3.31641e-07	2.84361e-06
Kynurenine	5.41186e-06	1.73174e-06	1.54486e-06	1.77849e-07	5.05736e-07	9.74691e-07	1.99834e-05	3.53004e-07	2.47244e-07	1.82066e-07	1.75739e-06	1.75151e-06	1.79511e-06	2.72327e-06	1.63177e-06	2.7762e-07	6.16451e-07	1.634e-06	5.54544e-07	1.05944e-06	5.07872e-07	1.4826e-06	1.49768e-06	4.75222e-06	3.11069e-07	3.67764e-06	2.60631e-06	3.23464e-06	5.40143e-06	4.10982e-06	2.45845e-06	7.41618e-07	1.35345e-06	4.48787e-06
Lactate	0.000203192	0.00015814	6.0956e-05	1.26143e-05	2.95399e-05	0.000121656	0.000118985	3.7108e-05	5.85726e-05	0.000109727	0.000158674	9.98933e-05	0.00016244	0.00018152	7.83465e-05	3.8601e-05	6.1813e-05	0.000221757	0.000249068	0.000102644	0.000108723	6.40475e-05	0.000148488	6.23708e-05	0.000143589	0.000242838	0.000313709	0.000269604	0.000268909	0.000184551	7.60167e-05	0.000156971	0.000180086	0.000552462
L-Alanine	3.35057e-05	2.31712e-05	1.63286e-05	1.25366e-05	1.341e-05	5.06782e-05	2.68789e-05	2.05919e-05	3.121e-05	2.47065e-05	2.18754e-05	6.03713e-05	5.35923e-05	4.55112e-05	3.86929e-05	1.80768e-05	2.48217e-05	6.49755e-05	2.93916e-05	3.05256e-05	2.77918e-05	2.63892e-05	3.99035e-05	2.48031e-05	2.27013e-05	7.02761e-05	7.38878e-05	4.12479e-05	0.000155277	5.73115e-05	2.80907e-05	3.31873e-05	5.8111e-05	7.37462e-05
L-Asparagine	1.51053e-05	8.84334e-06	1.46465e-05	1.26566e-05	7.46282e-06	2.61231e-05	2.21204e-05	1.21882e-05	1.60555e-05	3.28173e-05	1.06148e-05	3.28979e-05	2.6578e-05	1.72328e-05	2.05531e-05	8.97836e-06	1.23376e-05	3.09245e-05	2.66101e-05	2.18589e-05	1.72342e-05	1.65809e-05	1.67858e-05	1.46746e-05	4.38973e-05	4.7921e-05	5.31528e-05	3.16313e-05	9.5443e-05	4.9286e-05	1.75509e-05	1.70447e-05	2.65604e-05	3.28208e-05
L-Aspartate	4.18112e-05	4.91018e-05	3.98671e-05	1.9273e-05	1.27059e-05	4.74445e-05	5.82944e-05	2.24828e-05	2.39083e-05	1.7807e-05	3.45324e-05	7.18673e-05	3.53363e-05	6.26461e-05	4.09782e-05	1.4863e-05	3.77105e-05	1.56198e-05	1.16856e-05	3.50136e-05	1.72097e-05	2.68279e-05	2.19583e-05	1.23785e-05	1.99359e-05	4.1979e-05	3.11638e-05	1.85057e-05	3.36097e-05	3.12524e-05	9.26432e-06	2.89771e-05	1.83702e-05	3.50583e-05
L-Glutamate	0.000570524	0.000378185	0.000414953	0.000177766	0.000165372	0.000413964	0.00108588	0.00030216	0.00024785	0.00034331	0.000232702	0.0004014	0.000614237	0.000645838	0.000743295	0.00017532	0.000360024	0.000298539	0.000254713	0.000617893	0.000537362	0.000541626	0.00047172	0.00036837	0.000479806	0.000736413	0.000652055	0.000538337	0.00119413	0.00082143	0.000274767	0.000499817	0.000267233	0.000533109
L-Glutamine	0.000929815	0.000622088	0.000670311	0.000368073	0.000356327	0.000884367	0.000989512	0.000467325	0.000424277	0.00115606	0.000573643	0.000920013	0.00199177	0.00139424	0.00135174	0.000432866	0.000812572	0.000559472	0.000604076	0.00117227	0.000684904	0.000715101	0.000241404	0.000588657	0.00127264	0.000813125	0.00107251	0.000495025	0.00179323	0.00140563	0.000693298	0.00028491	0.000664969	0.00120851
L-Glycine	6.8436e-06	4.97794e-06	3.73814e-06	1.38614e-06	1.87266e-06	5.94303e-06	6.66804e-06	2.94184e-06	3.66219e-06	6.2101e-06	5.3094e-06	1.00469e-05	1.08362e-05	7.77156e-06	4.97449e-06	2.43389e-06	4.40202e-06	7.45947e-06	4.41498e-06	5.92703e-06	4.8619e-06	3.2207e-06	5.44516e-06	3.93916e-06	5.11105e-06	9.91562e-06	8.28312e-06	8.07663e-06	2.27449e-05	1.0019e-05	4.22948e-06	4.70354e-06	7.47333e-06	1.42791e-05
Lipoate	2.80377e-07	4.24628e-07	5.00338e-07	2.29628e-07	1.48962e-07	4.76595e-07	1.52997e-07	3.25639e-07	7.2204e-08	5.10795e-07	3.89295e-07	5.6076e-07	6.8603e-07	4.30182e-07	4.35938e-07	1.22566e-07	4.66619e-07	1.86807e-07	9.08167e-07	5.37745e-07	2.09386e-07	4.36253e-07	3.00603e-07	3.71509e-07	6.31287e-07	2.0642e-07	2.30251e-07	4.62092e-07	5.04949e-07	3.08077e-07	2.34806e-07	2.30587e-07	1.77025e-07	9.54318e-07
L-Isoleucine	2.83219e-05	2.58131e-05	1.02246e-05	1.73071e-05	1.38853e-05	3.30549e-05	1.36348e-05	2.51265e-05	3.21904e-05	2.24911e-05	1.84562e-05	3.29739e-05	6.61996e-05	1.96118e-05	3.83678e-05	2.00306e-05	3.3391e-05	1.7012e-05	4.36763e-05	2.66702e-05	9.22227e-06	2.28186e-05	8.56803e-06	3.20087e-05	4.002e-05	2.31184e-05	2.99274e-05	1.67547e-05	2.38319e-05	3.31774e-05	1.04341e-05	1.07337e-05	1.40907e-05	2.24405e-05
L-Leucine	0.000612512	0.000425927	0.000304242	5.5262e-05	0.000174028	0.000623233	0.000411501	0.000187156	0.000306831	0.000370573	0.00046812	0.000923176	0.000528344	0.000531607	0.000293006	0.00017573	0.000309444	0.00103236	0.00107242	0.000176912	0.000202624	0.000172741	0.000579145	0.000249742	0.000532363	0.000897533	0.00196379	0.00128119	0.00233233	0.000639278	0.000199894	0.000363202	0.000552165	0.00103243
L-Lysine	4.83329e-05	4.27471e-05	6.0136e-05	6.6412e-06	2.01743e-05	9.98305e-05	5.30481e-05	2.70253e-05	3.29556e-05	6.20034e-05	4.01419e-05	0.000104288	4.58497e-05	7.54605e-05	3.23674e-05	1.65819e-05	2.95982e-05	9.71849e-05	8.3688e-05	2.23365e-05	3.42302e-05	1.81717e-05	5.03271e-05	1.68624e-05	0.000142973	9.38346e-05	0.000169445	0.000159447	0.000239289	5.93827e-05	1.98814e-05	4.95991e-05	6.89634e-05	6.86142e-05
L-Methionine	4.97202e-05	2.38161e-05	2.34334e-05	3.6718e-06	7.358e-06	4.08152e-05	2.38947e-05	1.33758e-05	1.79241e-05	3.05162e-05	1.43891e-05	4.46808e-05	3.31753e-05	2.82061e-05	1.63377e-05	1.12052e-05	1.83351e-05	0.000114103	8.98522e-05	1.25929e-05	1.24139e-05	1.19527e-05	5.6348e-05	1.65889e-05	5.21407e-05	6.78868e-05	0.000257942	0.000123481	0.000305456	4.56717e-05	1.16352e-05	2.41722e-05	2.95474e-05	5.82005e-05
L-Phenylalanine	0.000154905	0.000131897	7.67297e-05	1.85796e-05	5.49891e-05	0.000173635	9.42487e-05	5.59388e-05	8.63034e-05	0.000113058	0.000136917	0.000341399	0.000154363	0.000160884	7.40455e-05	5.51933e-05	0.000103675	0.000293202	0.000335274	4.72654e-05	5.30972e-05	4.37368e-05	0.000146033	6.31901e-05	0.000133677	0.000190045	0.000473453	0.000348201	0.000641519	0.000149567	4.96579e-05	9.55876e-05	0.000113769	0.000251147
L-Proline	0.000844484	0.000485062	0.000559765	0.000384582	0.000241081	0.00148136	0.000718978	0.000645885	0.00104505	0.000695774	0.000472875	0.000617189	0.00148635	0.00108307	0.000854979	0.000421583	0.000663464	0.000670436	0.000536694	0.000921117	0.000480485	0.000648023	0.000569697	0.000926034	0.0007277	0.00124681	0.00103773	0.000588764	0.00232243	0.00129853	0.000740608	0.00049238	0.000975831	0.000861079
L-Serine	7.00952e-05	3.86847e-05	2.67833e-05	1.45849e-05	1.87041e-05	6.89299e-05	2.37035e-05	2.9499e-05	3.36846e-05	7.67988e-05	4.30658e-05	0.000169832	9.8167e-05	5.7383e-05	4.29855e-05	2.1072e-05	4.57351e-05	0.000156801	5.69738e-05	2.6742e-05	2.93601e-05	2.41964e-05	4.99301e-05	2.21611e-05	7.29064e-05	7.78e-05	0.000196916	0.000131946	0.000378869	9.12131e-05	2.27316e-05	3.27191e-05	4.4822e-05	6.05839e-05
L-Threonine	3.32013e-05	2.56955e-05	1.96628e-05	7.56197e-06	1.63288e-05	3.96255e-05	2.10248e-05	2.08081e-05	2.37354e-05	3.24279e-05	2.13111e-05	9.33561e-05	6.07022e-05	4.03423e-05	4.18221e-05	1.53297e-05	3.10195e-05	4.9495e-05	2.5509e-05	2.10603e-05	1.51649e-05	1.9697e-05	2.21148e-05	2.45635e-05	2.8289e-05	3.8453e-05	4.89347e-05	2.52537e-05	0.000155536	4.41758e-05	2.11711e-05	2.01753e-05	3.15754e-05	4.23189e-05
L-Tryptophan	5.03715e-05	5.4729e-05	4.6467e-05	9.95955e-06	2.26625e-05	7.41553e-05	3.46341e-05	2.33202e-05	3.012e-05	4.12935e-05	4.70306e-05	0.000129079	6.17713e-05	6.95655e-05	5.18287e-05	2.59073e-05	4.50908e-05	7.89903e-05	0.00012298	4.67838e-05	5.28477e-05	2.72511e-05	4.92314e-05	2.2773e-05	9.49859e-05	6.98752e-05	9.03319e-05	9.09514e-05	0.000158734	6.19204e-05	3.11643e-05	4.66617e-05	6.58106e-05	0.000189103
L-Tyrosine	3.02953e-05	1.92227e-05	1.57297e-05	3.62002e-06	5.63114e-06	2.58687e-05	1.61486e-05	8.48304e-06	1.39966e-05	2.12713e-05	8.368e-06	2.6778e-05	2.99738e-05	2.08383e-05	1.80454e-05	8.72142e-06	1.31039e-05	3.55857e-05	5.04153e-05	1.22718e-05	9.67185e-06	9.06291e-06	1.70134e-05	1.17903e-05	3.37327e-05	2.53622e-05	6.91072e-05	3.81262e-05	8.63999e-05	2.34774e-05	9.23453e-06	1.1681e-05	1.44309e-05	2.68241e-05
L-Valine	5.26671e-05	2.85904e-05	5.01499e-05	1.75125e-05	1.51831e-05	0.000111208	5.63819e-05	3.58751e-05	6.70753e-05	6.23928e-05	1.48155e-05	3.17626e-05	0.0001061	5.30728e-05	6.66026e-05	3.39007e-05	3.85496e-05	9.92758e-05	0.00010427	4.11897e-05	3.21964e-05	4.1713e-05	5.56472e-05	5.10232e-05	9.99081e-05	8.85962e-05	0.000127924	0.000118534	0.00022054	9.55612e-05	4.58047e-05	4.49624e-05	6.86945e-05	0.00010442
Malate	6.10439e-05	4.6081e-05	1.67276e-05	1.49665e-05	1.13133e-05	8.06196e-05	4.16761e-05	2.18713e-05	2.60223e-05	7.91608e-05	1.716e-05	4.63755e-05	6.12041e-05	8.54893e-05	5.03831e-05	2.31567e-05	6.78371e-05	8.49968e-05	9.76271e-06	2.99947e-05	2.91258e-05	3.6856e-05	3.21485e-05	1.56088e-06	4.60016e-05	4.91198e-05	4.50045e-05	0.000134765	0.000149591	4.28197e-05	1.51572e-06	4.49579e-05	3.29232e-05	0.00012299
Methionine sulfoxide	3.66535e-06	7.21499e-06	7.37612e-07	2.5957e-06	4.70978e-06	4.1281e-06	6.68746e-07	6.90684e-06	4.44601e-06	7.38377e-06	3.86329e-06	1.64074e-05	1.53213e-05	3.72581e-06	3.25954e-06	2.38192e-06	4.91876e-06	2.68282e-06	5.67403e-06	3.70803e-06	1.28305e-06	5.04807e-06	2.4155e-06	4.40135e-06	4.16284e-06	4.02518e-06	3.34184e-06	1.8557e-06	8.83278e-06	3.14747e-06	1.62437e-06	1.35444e-06	2.98477e-06	7.02842e-07
Methylcysteine	1.44975e-06	1.67699e-06	1.64307e-06	2.04725e-06	5.4807e-07	1.58423e-06	1.49271e-06	8.70853e-07	9.61713e-07	9.55895e-07	8.53558e-07	1.16957e-06	2.07598e-06	2.13709e-06	1.78523e-06	6.97536e-07	4.46918e-06	2.39005e-06	2.10606e-06	2.29136e-06	2.73779e-06	9.94756e-07	1.00336e-06	4.46766e-07	1.83284e-06	1.91206e-06	3.08779e-06	2.18415e-06	4.29888e-06	1.917e-06	1.21437e-06	1.85861e-06	2.29245e-06	9.7127e-06
Methylmalonic acid	1.20694e-05	1.20776e-05	5.5717e-06	2.2495e-06	1.79104e-06	1.00841e-05	6.29926e-06	2.7325e-06	2.18233e-06	5.83915e-06	4.03076e-06	1.20847e-06	8.44463e-06	1.93733e-05	7.44426e-06	1.78476e-06	4.10406e-06	1.36284e-05	8.91458e-06	2.33347e-05	2.80633e-06	3.93782e-06	1.06899e-05	1.92326e-06	1.23868e-05	1.61296e-05	2.20903e-05	1.20435e-05	7.75617e-06	5.92004e-06	1.46762e-06	1.28082e-05	4.36549e-06	9.08156e-06
Methylnicotinamide	0.00032607	0.000193527	3.07373e-05	1.19542e-05	6.0806e-05	7.00846e-05	0.000121201	6.793e-05	8.66076e-05	0.000209608	0.000209252	0.000411272	0.000253568	6.33242e-05	0.000101926	5.68871e-05	3.05828e-05	0.000405451	0.000406384	9.41856e-05	8.43848e-05	0.000120606	0.000167009	8.77072e-05	0.000268196	0.000248555	0.000438462	0.000419594	0.000531092	0.000215848	4.57521e-05	0.000147941	3.58441e-05	0.000192953
myo-Inositol	8.46457e-05	6.08127e-05	5.19356e-05	8.86123e-06	1.98493e-05	4.50547e-05	2.08331e-05	2.63955e-05	1.21282e-05	5.24228e-05	7.41285e-05	7.13167e-05	6.27888e-05	3.3373e-05	5.00149e-05	1.1796e-05	6.4133e-05	4.34665e-05	2.15956e-05	2.71861e-05	2.29391e-05	1.5171e-05	3.25752e-05	1.45915e-05	2.3439e-05	1.99778e-05	4.3181e-05	4.43888e-05	4.6527e-05	1.23417e-05	1.14911e-05	2.84933e-05	3.56062e-05	0.000122679
N-Acetyl-glucosamine-1-phosphate	4.80964e-06	2.76983e-06	2.28247e-06	5.41067e-07	1.21343e-06	1.82479e-06	4.56934e-06	1.55075e-06	7.21164e-07	1.78424e-06	3.20524e-06	3.93799e-06	2.167e-06	5.4721e-06	4.18781e-06	1.17286e-06	3.30623e-06	1.17106e-06	4.99411e-07	1.21406e-06	2.13921e-06	2.09205e-06	2.58875e-06	5.06698e-07	1.45562e-06	4.02556e-06	3.35591e-06	1.92784e-06	5.98786e-06	2.4489e-06	2.23591e-07	1.82266e-06	1.11927e-06	1.38118e-06
N-Acetyl-L-alanine	2.05458e-06	1.42298e-06	1.01086e-05	1.02378e-06	1.89081e-06	2.07269e-06	2.04555e-06	2.50474e-06	9.7029e-07	2.31962e-06	3.21788e-06	4.19338e-06	2.46817e-06	1.38351e-07	1.74059e-06	6.18769e-07	2.57882e-06	1.04937e-05	1.0075e-05	4.00134e-06	2.27451e-07	3.11062e-06	6.68567e-06	1.53116e-06	1.81327e-05	2.71111e-06	2.46173e-05	7.40539e-06	4.54382e-06	3.73006e-06	1.2796e-06	6.81229e-06	3.33413e-06	2.90444e-05
N-Acetyl-L-ornithine	3.1484e-06	5.61248e-07	2.0813e-06	1.6209e-07	1.45284e-07	8.34937e-07	4.83175e-06	3.88578e-07	2.34116e-07	8.04123e-07	7.67468e-07	6.57681e-07	1.08621e-06	3.05137e-06	1.31181e-06	1.1666e-07	3.00948e-06	8.49411e-06	9.40314e-07	4.01302e-07	8.59819e-07	5.93698e-07	9.95193e-06	2.76052e-07	3.14729e-06	1.15848e-06	4.20528e-06	2.61852e-06	9.33773e-06	2.01997e-06	2.75108e-07	3.02256e-06	2.2453e-06	1.01493e-05
N-Acetylputrescine	2.20213e-06	5.07708e-06	3.6339e-06	2.52366e-06	1.24687e-06	4.14602e-06	1.14575e-05	3.45889e-06	2.68905e-06	3.06983e-06	2.17635e-06	4.02224e-06	6.12854e-06	4.60805e-06	6.05114e-06	1.80896e-06	1.47691e-06	1.56873e-06	3.02267e-05	7.61671e-06	7.96781e-06	4.7135e-06	9.41654e-06	3.5087e-06	4.05396e-05	1.60207e-05	1.53181e-05	8.66239e-06	6.67527e-06	8.77862e-06	4.8328e-06	1.08563e-05	4.6721e-06	3.04995e-06
NAD+ (1)	7.76761e-07	5.35441e-06	2.60792e-05	6.2869e-06	1.73844e-06	1.5761e-05	2.68752e-06	2.81642e-06	3.30541e-07	1.91154e-06	5.5261e-06		3.77545e-07	2.16981e-05	1.4252e-05	1.76392e-06	1.68681e-06	3.44267e-05	3.08528e-06	1.84028e-05	3.93853e-05	7.71414e-06	5.47286e-05	1.26437e-06	1.38705e-05	8.51778e-06	2.181e-05	1.68549e-05	7.04649e-06	2.06615e-06	9.06211e-06	3.37822e-05	4.62772e-05	9.79945e-05
NAD+ (2)	2.24156e-07	6.50974e-07	3.1657e-06	1.40917e-06	1.89973e-07	3.44438e-06	4.51416e-07	9.96347e-07	1.29858e-07	3.58973e-07	9.42466e-07			3.2712e-06	3.17319e-06	3.70446e-07	1.41227e-07	2.99441e-06	3.59007e-07	4.63897e-06	6.38231e-06	1.43019e-06	9.03653e-06	5.52878e-07	6.39064e-07	1.18228e-06	1.14623e-06	1.28164e-06	9.86449e-07	2.98518e-07	1.75947e-06	5.19298e-06	8.43677e-06	9.77854e-06
NADH		1.04495e-08	3.74996e-07	1.08848e-07		4.55453e-07	5.21523e-07				3.94857e-07			5.48737e-07	2.29287e-07	3.11289e-08	5.46244e-08	4.92901e-07		8.82584e-07	6.60078e-07	1.24316e-08	3.24634e-07	2.15656e-07	3.68617e-07	1.12393e-07	1.72145e-07	4.31286e-07	8.78306e-08		2.13165e-07	1.28013e-06	2.25505e-06	1.11939e-06
NADP+ (2)	7.15546e-07	4.4309e-07	1.57839e-06	1.43405e-06	4.24818e-07	1.79171e-06	2.27028e-07	3.47531e-07	5.62316e-07	3.84361e-07	3.8188e-07	7.06142e-07	5.14523e-07	8.02034e-07	5.11927e-07	1.44717e-07	4.19529e-07	1.26939e-06	1.61541e-06	8.90891e-07	1.12044e-06	3.54251e-07	6.32868e-06	2.63153e-07	8.69164e-07	4.46541e-07	1.30795e-06	6.82135e-07	8.33931e-07	3.81127e-07	1.33173e-07	4.05501e-06	5.12251e-06	3.11443e-06
NADP+ (1)		4.21674e-07	1.49235e-06	1.34805e-06	1.47583e-07	6.26454e-07	1.93418e-07		2.89472e-07	1.22353e-06	6.34959e-07			1.06955e-06	5.96955e-07	2.17519e-07	1.46279e-07	3.88681e-06		2.39955e-06	1.93243e-06	1.82885e-06	6.71217e-06	8.47248e-08	1.30466e-06	1.53187e-06	4.37691e-06	1.98479e-06	1.78874e-06	5.33895e-07		3.00895e-06	5.22278e-06	8.84775e-06
NADPH	2.97901e-07	3.54472e-07	1.90851e-07	3.9397e-07	2.22524e-07	3.22508e-07	1.40659e-07	4.70672e-07	1.9692e-07	4.34934e-07	4.52324e-07	7.06142e-07	3.8875e-07	3.28105e-07	4.47936e-07	1.71298e-07	2.09764e-07	2.04813e-07	6.99208e-07	3.65185e-07	2.62846e-07	5.34656e-07	2.0811e-07	2.21874e-07	5.48945e-07	2.31696e-07	3.3898e-07	1.61365e-07	4.51394e-07	3.27134e-07	2.89127e-07	2.05659e-07	2.42008e-07	7.47979e-07
N-carbamoyl-L-aspartate	6.83419e-07	4.32013e-07	8.02088e-07	9.25266e-07	1.10158e-06	6.19932e-07	1.0315e-06	9.55026e-07	4.94488e-07	1.83077e-06	9.60262e-07	6.50758e-07	8.63255e-07	1.37804e-06	4.2394e-07	3.91327e-07	1.15585e-06	4.34384e-07	5.22397e-07	8.1063e-07	3.49719e-07	9.44669e-07	3.89539e-07	1.17387e-06	3.35772e-06	3.28586e-07	7.32326e-07	1.46329e-06	9.86946e-07	1.00681e-06	1.41935e-06	1.4126e-07	5.13147e-07	1.88284e-06
NG,NG-dimethyl-L-arginine	0.000250213	0.000136468	0.000140102	2.56215e-05	5.07722e-05	0.000149292	0.000295721	7.52802e-05	8.83295e-05	0.000185752	0.00012007	0.000291332	0.00029114	0.000244795	0.000146219	5.12416e-05	0.000115126	0.00154884	0.000575416	9.68302e-05	0.000182355	7.46715e-05	0.000606982	8.28879e-05	0.000237144	0.000694756	0.0023327	0.00139087	0.00440947	0.000444505	0.000143629	0.000293685	0.00254107	0.000896898
Nicotinamide	0.00132737	0.000811815	0.000173256	7.57398e-05	0.000257417	0.000285144	0.000847261	0.000274617	0.000245043	0.00125145	0.000862652	0.00124236	0.00146301	0.000433473	0.000603298	0.000107238	0.00114127	0.00077056	0.000518651	0.000353151	0.000388555	0.000221928	0.000182256	0.000236878	0.000501577	0.00143036	0.00116356	0.00073068	0.00272377	0.000788344	0.000186798	0.000475446	0.000110064	0.000426635
Nicotinamide ribotide	1.04236e-05	3.06508e-05	3.40178e-06	2.71727e-06	3.67624e-06	6.701e-06	5.97183e-07	1.85532e-06	8.05184e-07	8.68857e-06	2.62311e-05	8.37678e-07	4.16763e-06	8.48698e-06	1.15744e-05	4.53348e-07	3.17643e-06	7.01833e-05	2.46411e-05	4.79957e-06	8.31307e-06	8.29865e-06	1.41515e-05	3.5861e-07	2.08874e-05	2.18004e-06	1.23504e-05	8.34736e-05	2.38129e-05	2.6393e-06	7.07922e-07	8.96589e-06	7.55603e-06	7.40886e-06
Nicotinate	9.08305e-07	5.83402e-07	4.25545e-07	7.72181e-07	4.17462e-07	7.09517e-07	7.60051e-07	4.87091e-07	6.017e-07	7.38377e-07	7.45223e-07	1.10075e-06	6.80313e-07	6.70792e-07	5.15927e-07	2.83527e-07	7.49159e-07	2.36323e-07	1.34216e-06	7.78526e-07	4.9228e-07	4.65774e-07	3.71752e-07	4.82446e-07	1.65599e-06	2.42227e-07	6.45982e-07	9.35186e-07	8.33931e-07	3.81127e-07	2.94383e-07	3.28223e-07	3.5629e-07	1.62492e-06
o-Acetyl-L-serine	9.19987e-07	1.63574e-06	9.9036e-07	5.78573e-07	6.54698e-07	7.56102e-07	1.05864e-06	7.90838e-07	5.97324e-07	1.13285e-06	9.41724e-07	1.55074e-06	1.76653e-06	1.1192e-06	9.91859e-07	4.14954e-07	1.34421e-06	4.65893e-07	2.32266e-06	1.5731e-06	1.30087e-06	1.31532e-06	4.82033e-07	5.21145e-07	3.70538e-06	5.58176e-07	6.01211e-07	1.17723e-06	8.64534e-07	1.16244e-06	4.64355e-07	5.21417e-07	5.57963e-07	1.75388e-06
Octulose-monophosphate (O8P-O1P)	8.87861e-07	9.34182e-07	6.57661e-07	8.17206e-07	4.22979e-07	1.31512e-06	6.88487e-07	6.10232e-07	4.72608e-07	1.57284e-06	1.06037e-06	4.04301e-06	1.29202e-06	1.27232e-06	1.06385e-06	3.35212e-07	1.70808e-06	9.7455e-07	2.39499e-06	7.78526e-07	8.17496e-07	7.51143e-07	9.14261e-07	6.78521e-07	3.69623e-06	1.41124e-06	1.83881e-06	1.99873e-06	1.84e-06	1.24501e-06	4.11786e-07	7.97706e-07	5.96057e-07	1.56044e-06
Ornithine	0.000119966	0.000205107	0.000207442	2.70488e-05	5.03437e-05	0.000341622	0.000183794	8.92224e-05	8.9988e-05	0.000224027	0.000145667	0.00025743	0.000253305	0.000292644	0.000109788	5.48817e-05	9.671e-05	7.8871e-05	0.000197064	6.49909e-05	8.35539e-05	3.42114e-05	7.91761e-05	4.28681e-05	0.000390154	0.000165169	0.000313605	0.000279265	0.00137085	0.000195994	9.25643e-05	0.000134796	0.00021124	7.80929e-05
Orotate	3.94584e-06	5.34552e-06	3.32544e-06	1.65384e-06	2.33724e-06	4.17146e-06	2.40988e-06	4.01634e-06	2.66083e-06	3.477e-06	4.03273e-06	7.03511e-06	6.64077e-06	3.40062e-06	4.47541e-06	1.72213e-06	4.97741e-06	2.91757e-06	3.29753e-06	2.85306e-06	1.52072e-06	1.45144e-06	1.54891e-06	1.14913e-06	5.46063e-06	2.10529e-06	3.39153e-06	2.48008e-06	4.73007e-06	1.47147e-06	6.72526e-07	1.89727e-06	1.52308e-06	4.91803e-06
Orotidine-5-phosphate	1.07186e-06	4.50475e-07	9.95776e-06	8.03698e-07	3.23671e-07	6.52899e-06	4.89344e-06	4.80797e-06	1.06774e-06	1.59813e-06	6.2658e-07	1.46075e-06	2.54403e-06	3.64196e-06	8.07885e-07	1.17103e-06	5.20558e-06	3.2635e-07	3.8577e-06	5.22897e-06	4.7446e-07	5.44496e-07	4.4468e-07	1.68443e-05	5.23053e-05	7.64595e-07	8.63441e-07	7.15142e-07	1.30063e-06	1.20055e-06	2.87374e-07	2.51361e-07	2.35734e-06	1.23803e-06
Oxaloacetate	8.17475e-06	3.42287e-06	1.37206e-06	1.35526e-06	5.84814e-07	6.0309e-06	1.37204e-06	2.98822e-06	1.68476e-06	9.00213e-07	3.00684e-06	7.10988e-06	3.87607e-06	2.97117e-06	2.44365e-06	6.97005e-07	1.40842e-06	2.02337e-06	6.79116e-06	4.23374e-06	5.26806e-06	7.74103e-07	6.75913e-07	9.49413e-07	4.28177e-06	4.53702e-06	7.2497e-06	7.34212e-06	1.39588e-05	2.02632e-06	1.4982e-06	1.35652e-06	1.25441e-05	4.84252e-06
p-Aminobenzoate	1.41012e-06	1.53383e-07	1.63358e-07	2.25733e-07	4.84311e-07	3.91883e-07	4.89344e-07	4.1389e-07	6.36817e-07	5.57829e-07	7.14005e-07	1.17344e-06	9.21567e-07	6.66308e-07	7.83969e-07	2.71359e-07	4.18801e-07	2.43995e-06	1.7604e-06	7.79931e-07	5.20881e-07	3.20925e-07	9.29985e-07	3.02316e-07	3.0783e-06	1.60995e-06	1.57469e-06	1.32338e-06	2.81796e-06	6.18759e-07	5.49253e-07	1.39781e-06	1.97775e-07	8.48569e-07
Pantothenate	5.83418e-07	1.07302e-06	1.72795e-06	1.64274e-06	1.94276e-07	6.0997e-07	1.32703e-06	1.37565e-06	1.01897e-06	8.38007e-07	2.20037e-06	3.25518e-07	6.83286e-07	6.50231e-07	1.89237e-06	2.72895e-07	1.07365e-07	4.92159e-07	1.89542e-06	2.03577e-06	4.84394e-07	6.74093e-07	5.49357e-07	1.03318e-06	2.16138e-06	3.17935e-06	9.48602e-07	1.39775e-06	1.79552e-06	9.50403e-07	2.68204e-07	4.96323e-07	1.15351e-06	1.40588e-06
Phenyllactic acid	2.48251e-07	9.89568e-07	4.1265e-07	3.51196e-07	1.74709e-07	8.31354e-07	1.85077e-07	3.42058e-07	3.67584e-07	4.39992e-07	5.07938e-07	8.72293e-07	4.6307e-07	4.44764e-07	5.11927e-07	3.51456e-07	2.78259e-07	9.67797e-08	1.25375e-06	4.01302e-07	2.40571e-07	3.70651e-07	1.79651e-07	3.5603e-07	9.97251e-07	2.10632e-07	3.48574e-07	4.18083e-07	4.70521e-07	7.11437e-07	2.31301e-07	5.25572e-07	2.01674e-07	1.50885e-06
Phosphoenolpyruvate (2)	1.87499e-06	6.51712e-07	1.62713e-07	7.39312e-08	1.56999e-07		3.00467e-07			1.66767e-06	3.40392e-07	1.34029e-06	1.09908e-06	1.48559e-07	1.86414e-07	2.76306e-07		2.47178e-06		1.15455e-07			3.06722e-07		6.47024e-07	3.28144e-07	2.28035e-06	3.49415e-06	5.41558e-06	1.55246e-07		6.69492e-07	1.2925e-07
Phosphorylcholine	0.00219629	0.00180616	0.00124158	0.000146534	0.000477672	0.00121808	0.001041	0.000262471	0.000148381	0.0019387	0.00161353	0.00171652	0.00235212	0.00158066	0.00124388	0.000331652	0.00155127	0.00131196	0.000923493	0.00131313	0.000654641	0.000522359	0.00121022	0.000242753	0.00164127	0.000524026	0.00207258	0.00151773	0.00182255	0.000530611	0.000258544	0.00119505	0.00130232	0.00285322
p-Hydroxybenzoate	4.39958e-07	3.31579e-08	3.59263e-07	1.65085e-07	2.7078e-07	1.05424e-06	2.66413e-07	4.00892e-07	5.95355e-07	1.31664e-06	5.53244e-07	8.2314e-07	5.52655e-07	1.3896e-06	1.15464e-06	2.29332e-07	6.98644e-07	8.26747e-07	9.32277e-07	4.08526e-07	4.06008e-07	4.39008e-07	5.4459e-07	2.45944e-07	5.9277e-07	1.30731e-06	8.40831e-07	6.15756e-07	2.12641e-06	9.44273e-07	4.86749e-07	3.20869e-07	9.34017e-07	3.0878e-06
Pipecolic acid	1.45855e-05	1.03314e-05	9.34394e-06	4.63533e-06	6.96076e-06	1.70033e-05	1.51936e-05	7.99321e-06	6.85938e-06	2.12106e-05	1.4771e-05	2.15027e-05	3.23063e-05	2.20705e-05	2.84e-05	7.06455e-06	1.92898e-05	6.85786e-06	1.12195e-05	1.59799e-05	9.5382e-06	9.34828e-06	4.47526e-06	1.09363e-05	1.85269e-05	1.10098e-05	1.81355e-05	9.51689e-06	2.28643e-05	2.32424e-05	1.10359e-05	5.54447e-06	9.42488e-06	2.55796e-05
Purine	9.3167e-07	9.45259e-07	1.01357e-06	5.80824e-07	4.61599e-07	1.29362e-06	5.00942e-07	7.6621e-07	5.3606e-07	1.46664e-06	9.82507e-07	3.01841e-06	9.0899e-07	1.40356e-06	1.04785e-06	5.84775e-07	1.22434e-06	7.42728e-07	2.62806e-06	1.72159e-06	8.41999e-07	8.33145e-07	4.32229e-07	5.80483e-07	2.45196e-06	4.67604e-07	8.66639e-07	1.96572e-06	2.93406e-06	1.23549e-06	9.60251e-07	8.12248e-07	9.72515e-07	1.38634e-06
Pyridoxamine	1.58296e-06	2.93917e-06	1.30243e-06	8.17206e-07	8.79061e-07	4.1711e-06	5.36724e-06	7.03272e-06	1.10713e-06	2.72087e-06	3.92261e-06	4.54839e-06	4.60784e-06	7.46621e-06	2.1397e-06	1.66868e-06	2.4658e-06	1.57098e-06	6.63846e-06	1.17341e-05	1.36324e-06	1.25628e-06	1.78583e-06	1.3364e-06	6.29457e-06	1.21114e-06	3.13717e-06	1.99873e-06	2.83843e-06	1.37523e-06	8.74389e-07	3.14305e-06	2.31028e-06	8.91127e-06
Pyridoxine	5.63675e-07	7.9387e-07	6.08659e-07	6.77628e-07	2.04133e-07	6.16348e-07	5.42893e-07	3.77632e-07	5.18556e-07	9.30557e-07	6.85901e-07	9.55369e-07	2.00092e-06	8.60364e-07	9.55864e-07	3.49979e-07	6.72103e-07	3.10595e-07	1.64756e-06	7.10305e-07	3.80904e-07	5.64177e-07	4.17999e-07	9.64893e-07	2.57089e-06	8.25679e-07	1.21202e-06	9.27851e-07	1.17439e-06	4.79584e-07	2.9964e-07	4.0924e-07	3.51808e-07	1.08328e-06
Pyroglutamic acid	5.28628e-07	4.32013e-07	5.88026e-07	2.36382e-07	3.38383e-07	5.69764e-07	3.01059e-07	2.38072e-07	3.21636e-07	7.48492e-07	3.22559e-07	8.09987e-07	7.48916e-07	6.78083e-07	4.39938e-07	9.45091e-08	4.36653e-07	2.18317e-07	1.17338e-06	6.62149e-07	1.84883e-07	3.57531e-07	4.39343e-07	2.91532e-07	9.78953e-07	3.05417e-07	6.20398e-07	6.67466e-07	1.00225e-06	4.70056e-07	2.41815e-07	2.63825e-07	3.33882e-07	1.21224e-06
Pyrophosphate	1.34931e-06	6.24019e-06	3.7319e-06	1.18641e-06	1.90157e-06	2.35789e-06	4.91072e-06	2.36157e-06	2.32147e-06	3.44407e-06	2.33577e-06	5.89144e-06	6.80313e-06	3.25917e-06	1.28382e-06	1.65686e-06	6.03608e-06	1.61375e-06	1.42815e-05	1.66942e-06	2.00699e-06	2.59784e-06	2.02418e-06	1.70533e-06	1.28087e-05	6.7613e-07	2.3121e-06	1.43395e-06	3.8751e-06	2.08667e-06	1.25989e-06	1.13008e-06	1.8061e-06	5.19072e-06
Pyruvate	6.02811e-07	6.30739e-07	1.3383e-06	2.02365e-07	3.76249e-07	1.34328e-06	5.8208e-07	3.18278e-07	3.72616e-07	2.63641e-07	7.31134e-07	6.2909e-07	4.21165e-07	1.78824e-06	2.33207e-07	4.18025e-07	1.40927e-06	1.45028e-06	2.36614e-06	3.06073e-07	1.42249e-07	2.58767e-07	4.67536e-07	1.82917e-08	3.67519e-07	6.04304e-07	1.05839e-06	2.19868e-06	1.01219e-06	5.97067e-07	1.15633e-07	8.77851e-07	7.57956e-07	3.09747e-06
Qinolinate	6.83419e-07	8.82488e-07	6.08659e-07	9.72542e-07	2.04133e-07	6.37849e-07	1.52504e-06	6.78643e-07	6.27956e-07	7.28262e-07	5.59844e-07	1.3569e-06	1.17197e-06	7.58287e-07	7.15898e-07	2.20029e-07	7.5344e-07	4.97403e-07	1.34216e-06	8.54774e-07	7.41761e-07	9.02027e-07	5.51403e-07	4.36008e-07	1.30832e-06	4.21265e-07	5.50044e-07	5.39107e-07	8.33931e-07	4.47824e-07	2.43567e-07	3.24068e-07	4.84016e-07	1.53465e-06
Riboflavin	1.69365e-07	1.10699e-07	2.36405e-06	5.53584e-08	5.31427e-07	1.29394e-06	1.22588e-06	1.65225e-06	4.55104e-08	4.30585e-07	1.68621e-06	3.04147e-06	2.73097e-07	7.56865e-07	1.18111e-06	5.36959e-07	3.76549e-06	2.86063e-07	8.00714e-07	2.47202e-07		5.4548e-08	5.64725e-07		5.13813e-07	5.65232e-07	6.298e-07	1.13433e-06	2.05247e-06	3.27578e-07		4.97341e-07	1.43905e-07	2.95e-07
Ribose-phosphate	7.897e-07	6.45287e-07	3.35536e-07	4.76186e-07	2.11673e-07	3.44403e-07	1.91493e-06	2.23952e-07	4.23881e-07	4.55316e-07	2.38694e-07	7.23034e-07	1.51796e-06	4.01673e-07	3.14315e-07	3.25997e-07	4.97784e-07	5.74039e-07		6.53681e-07	2.39792e-07	1.08529e-06	6.48201e-07	1.92488e-07	9.86729e-07	1.63497e-06	7.05783e-07	5.83813e-07	1.72934e-06	8.45149e-07	1.67553e-07	1.51061e-06	2.72483e-07	3.373e-07
S-Adenosyl-L-homocysteine (1)	1.55818e-05	1.28405e-05	2.98475e-06	3.41027e-06	6.69379e-06	9.8614e-06	1.0559e-05	8.495e-06	1.01668e-05	1.43187e-05	1.04341e-05	7.93032e-06	2.7497e-05	6.00067e-06	1.37965e-05	4.32196e-06	1.1335e-05	1.39774e-05	6.24915e-06	1.16785e-05	1.01944e-05	1.38235e-05	9.72959e-06	1.11164e-05	1.81557e-05	2.21637e-05	1.99583e-05	4.23214e-06	3.27202e-05	3.13639e-05	9.15797e-06	7.44451e-06	5.93164e-06	7.88796e-06
S-Adenosyl-L-homocysteine (2)	1.40516e-06	5.53494e-07	4.2993e-07	5.16213e-07	3.96865e-07	7.00738e-07	1.12549e-06	5.14811e-07	6.55415e-07	6.98323e-07	1.25209e-06	3.84294e-07	1.9449e-06	6.5147e-07	1.38564e-06	3.85346e-07	3.23851e-07	1.99731e-06	4.65094e-07	8.6601e-07	1.02185e-06	1.81058e-06	1.32493e-06	2.84071e-06	7.7749e-07	3.25697e-06	1.33434e-06	3.43085e-07	2.88448e-06	1.79908e-06	2.01162e-06	1.17211e-06	3.63685e-07	1.50279e-06
S-Adenosyl-L-methionine	2.82552e-05	1.35061e-05	6.66726e-06	2.84556e-06	9.91547e-06	1.05272e-05	8.14949e-06	1.27569e-05	2.40422e-06	4.70523e-06	4.52962e-05	1.04283e-05	2.86631e-05	3.68578e-05	3.88137e-05	1.03738e-05	2.98466e-05	8.92023e-05	1.12088e-05	4.23646e-05	5.59219e-06	1.32691e-05	2.41737e-05	9.47109e-06	8.4049e-05	4.10211e-05	0.000369929	2.17036e-05	3.07062e-05	2.35401e-05	4.52387e-06	5.28798e-05	2.73634e-05	5.62554e-05
Sarcosine	3.07761e-05	2.33441e-05	1.63286e-05	1.2632e-05	1.33716e-05	5.0102e-05	2.68789e-05	2.0479e-05	3.08594e-05	2.47274e-05	2.12526e-05	6.03713e-05	5.4241e-05	4.5726e-05	3.95921e-05	1.8275e-05	2.65893e-05	6.49755e-05	2.878e-05	3.03184e-05	2.78853e-05	2.64384e-05	3.88171e-05	2.50516e-05	2.29635e-05	7.02922e-05	7.31513e-05	4.07642e-05	0.000159911	5.73115e-05	2.80907e-05	3.36016e-05	5.94705e-05	7.45522e-05
Shikimate	6.16702e-05	2.32984e-05	5.68606e-06	6.01869e-06	2.53743e-06	1.18353e-05	6.27302e-05	1.26355e-05	1.51776e-05	1.0185e-05	2.27945e-05	2.53502e-05	1.94038e-05	3.34494e-05	1.05457e-05	1.45747e-05	1.58395e-05	5.47224e-05	2.43023e-05	1.67339e-06	7.79689e-06	9.68193e-06	2.93142e-06	3.30159e-05	1.85277e-05	1.47456e-05	2.70701e-06	2.48939e-05	1.15805e-05	1.26807e-05	2.03802e-05	5.79257e-06	5.38962e-05	3.00053e-05
Shikimate-3-phosphate	4.73136e-07	9.67414e-07	4.07492e-07	4.48e-07	2.46431e-07	3.22508e-07	2.51705e-07	4.15943e-07	2.58184e-07	6.67574e-07	7.93421e-07	1.1769e-06	5.43107e-07	6.27045e-07	5.31925e-07	1.3438e-07	5.00866e-07	2.34072e-07	4.26758e-06	6.01953e-07	6.23703e-07	5.28096e-07	4.00212e-07	6.37242e-07	2.85452e-06	4.46541e-07	1.2408e-06	7.92157e-07	5.39378e-07	9.14704e-07	5.20428e-07	2.45128e-07	3.94384e-07	8.89837e-07
sn-Glycerol-3-phosphate	8.42802e-06	4.00277e-06	1.37962e-06	2.49844e-06	5.69072e-07	8.1917e-07	4.18339e-06	4.20595e-07	1.72281e-06	1.31896e-06	3.73649e-06	1.08621e-06	1.75224e-06	2.32211e-06	2.63543e-06	4.62991e-07	1.32066e-06	6.65214e-06	2.77706e-06	4.21207e-06	1.6323e-06	2.55323e-06	3.60191e-06	4.46139e-06	9.5425e-07	1.01405e-05	1.67089e-06	1.6098e-06	9.45624e-06	2.09744e-06	2.3466e-06	5.06514e-06	2.91129e-06	1.94978e-06
Spermidine	2.75412e-05	1.08188e-06	7.22138e-07	7.13423e-06	8.80532e-06	2.32922e-06	1.2758e-06	1.62765e-05	1.2209e-05	3.28426e-05	1.54643e-05	3.23302e-06	4.17335e-05	1.36637e-05	3.60029e-05	8.45118e-06	4.09897e-05	1.62815e-05	8.2386e-05	3.20279e-05	2.14064e-06	2.63097e-05	2.94378e-06	2.78477e-05	1.05489e-05	3.90302e-06	1.94882e-05	7.4118e-06	1.23139e-05	1.61248e-05	2.9929e-06	6.34426e-06	5.73425e-06	4.95988e-05
Spermine	6.68816e-07	9.85876e-07	8.12405e-07	4.18733e-07	8.49636e-07	1.63404e-06	8.36549e-07	7.58001e-07	8.205e-07	3.15075e-06	1.6128e-06	2.1392e-06	2.25818e-06	1.96863e-06	1.83174e-06	4.96173e-07	1.37417e-06	1.24238e-06	4.52476e-06	3.4512e-06	8.73184e-07	6.95381e-07	4.94484e-07	1.69243e-06	3.22963e-06	4.48647e-07	1.60856e-06	1.33493e-06	1.17439e-06	9.40113e-07	6.36079e-07	7.27076e-07	5.24351e-07	2.22459e-06
Taurine	5.64123e-05	4.28141e-05	5.16049e-05	8.69633e-06	6.48035e-06	4.14908e-05	9.26133e-05	1.18097e-05	7.17132e-06	4.85818e-05	2.055e-05	2.08397e-05	4.21762e-05	5.56222e-05	5.1594e-05	9.48375e-06	3.15632e-05	5.28433e-05	0.000119185	4.45838e-05	4.62078e-05	2.76084e-05	5.93167e-05	5.57344e-05	0.00013482	7.49013e-05	0.000126986	0.000105545	8.98244e-05	9.9592e-05	3.91931e-05	6.58917e-05	5.04862e-05	0.000179237
Taurodeoxycholic acid	1.00965e-07			1.09411e-08	3.57877e-08	2.19556e-07	4.81941e-08			1.17028e-07			1.96147e-07		5.79518e-08	2.34501e-08	4.47783e-08	3.9027e-08	5.65314e-07	1.12324e-07	1.36925e-07	9.64349e-08	4.42545e-08	3.27135e-07		5.07624e-08	3.47295e-07	1.28946e-07	2.57218e-07	2.41698e-07	1.20049e-07		4.20153e-08	2.94936e-07
Thiamine	3.27691e-06	4.07274e-06	3.50778e-05	7.56422e-07	1.25422e-06	5.5543e-06	8.76526e-06	2.1339e-05	1.10494e-06	4.70336e-06	1.70882e-05	1.30775e-05	3.63024e-06	1.51475e-05	8.26283e-06	1.86951e-06	6.15894e-05	1.63468e-05	1.01345e-05	9.19383e-06	1.40779e-06	1.56133e-06	1.11543e-05	1.10679e-06	2.42176e-05	7.20784e-05	0.000123434	0.000190727	2.05461e-05	3.60482e-06	7.95536e-07	9.16739e-06	1.99881e-06	6.75631e-05
Thiamine pyrophosphate	5.08184e-07	5.98172e-07	4.15229e-07	3.30935e-07	2.35397e-07	6.52183e-07	5.42893e-07	4.29625e-07	2.80064e-07	1.42112e-06	4.81985e-07	1.5992e-06	6.74596e-07	6.92666e-07	3.63948e-07	2.12645e-07	3.33911e-07	1.01506e-06	1.52701e-06	8.38722e-07	3.60857e-07	3.83772e-07	1.39274e-06	6.08863e-07	8.78313e-07	7.7934e-07	1.13846e-06	8.94844e-07	1.44599e-06	6.25683e-07	8.76141e-08	1.66189e-07	4.30237e-07	1.41858e-06
Thiamine-phosphate	5.71853e-06	7.05252e-06	1.40404e-05	1.19317e-07	2.7935e-06	6.07748e-06	8.74305e-06	7.45687e-06	1.88168e-07	7.68721e-07	1.24204e-05	1.41505e-05	1.16625e-06	1.15493e-05	7.26697e-06	1.76466e-06	2.78944e-05	4.52389e-06	1.05283e-06	3.59968e-06	1.18281e-06	1.07587e-06	4.49126e-06	7.73978e-08	2.87281e-06	8.11356e-06	4.71695e-06	6.09888e-06	5.07244e-06	1.67061e-06	2.6109e-07	6.13652e-06	3.06768e-06	4.35246e-06
Thymidine	5.60754e-07	6.35096e-07	3.73964e-07	3.78211e-07	4.54243e-07	5.3393e-07	7.55115e-07	4.40571e-07	4.20096e-07	5.91713e-07	5.1906e-07	8.30755e-07	7.77501e-07	5.3955e-07	9.67863e-07	2.65807e-07	6.97788e-07	4.41136e-07	1.67167e-06	6.58136e-07	3.25217e-07	5.83858e-07	2.18782e-07	4.10208e-07	1.72918e-06	4.25477e-07	4.38116e-07	5.31772e-07	7.26821e-07	6.09803e-07	2.89127e-07	3.7808e-07	3.78698e-07	7.99564e-07
Thymine	5.90048e-05	6.16523e-05	4.80557e-05	3.45095e-05	1.87895e-05	4.73979e-05	4.27306e-05	3.80971e-05	3.59663e-05	8.17525e-05	3.9964e-05	8.07217e-05	9.94401e-05	6.62079e-05	6.53027e-05	1.7366e-05	4.29932e-05	3.53696e-05	0.000189292	5.25505e-05	2.47855e-05	4.81683e-05	3.56402e-05	2.93415e-05	0.000131152	6.59764e-05	8.0252e-05	6.53493e-05	7.16148e-05	6.08786e-05	2.74986e-05	4.13083e-05	3.77488e-05	8.07108e-05
trans, trans-Farnesyl diphosphate	5.72437e-07	6.57251e-07	3.61069e-07	4.48e-07	3.14476e-07	3.83426e-07	7.94598e-07	2.95538e-07	2.86628e-07	1.28963e-06	6.82194e-07	8.03064e-07	9.66159e-07	8.12971e-07	6.55907e-07	3.57362e-07	6.07889e-07	3.84868e-07	1.14927e-06	7.82539e-07	3.58629e-07	6.10098e-07	3.11276e-07	4.97926e-07	1.92131e-06	2.75928e-07	4.4771e-07	7.0414e-07	7.76551e-07	5.81218e-07	3.24172e-07	6.08667e-07	3.22678e-07	1.0059e-06
Trehalose-6-Phosphate	9.95923e-07	5.46478e-07	9.82623e-07	3.86315e-06	6.25273e-07	8.20603e-07	1.10059e-06	3.61213e-07	3.58832e-07	1.21883e-06	6.4141e-07	2.32612e-06	1.46353e-06	6.70792e-07	1.00386e-06	2.61377e-07	1.68668e-06	1.3009e-06	1.03676e-06	1.73764e-06	1.34987e-06	5.57617e-07	2.00995e-07	2.94112e-06	3.13814e-06	1.367e-06	8.09076e-07	9.02179e-07	1.19734e-06	1.00363e-06	1.06188e-06	3.6977e-07	1.17643e-06	1.69585e-06
Trehalose-sucrose	3.14899e-06	2.24536e-06	2.98269e-06	9.51516e-07	1.91334e-06	1.97117e-06	3.151e-06	3.22793e-06	1.15561e-06	3.43269e-06	2.44144e-06	7.27257e-06	3.02528e-06	2.25747e-06	3.62005e-06	1.0765e-06	5.46595e-06	5.30713e-07	7.58962e-06	1.47166e-06	5.43067e-07	1.17506e-06	1.34709e-06	1.77329e-06	6.57435e-06	5.56807e-07	6.83995e-06	1.62931e-06	3.38083e-06	2.2153e-06	1.06122e-06	3.57077e-06	4.37632e-07	6.17605e-06
UDP	1.59114e-07	1.50835e-07	2.47667e-07	6.03719e-07		2.98714e-07	1.34739e-06	1.38739e-08	3.76992e-08	1.81408e-07	1.10449e-07		9.84453e-08	2.60625e-07	1.46739e-07	8.35962e-08	3.41745e-07	1.74001e-07	3.27261e-07	1.07304e-06	6.57561e-07	5.67129e-08	1.92813e-07	5.58296e-08	2.6267e-07	2.06588e-07	8.83588e-08	1.332e-07	3.37015e-08	6.65066e-08	1.1863e-08	3.79741e-07	9.92861e-07	1.26318e-06
UDP-D-glucose	1.98784e-06	2.93625e-06	1.18143e-05	1.66802e-06	7.9406e-07	4.0741e-06	2.81e-05	9.06974e-07	3.06386e-07	6.72631e-08	2.3139e-06		5.58886e-07	6.21208e-06	5.23886e-06	6.08004e-07	6.93978e-06	1.73873e-06	5.11386e-07	6.89686e-06	1.06563e-05	4.12951e-06	1.02081e-05	2.56961e-08	2.76238e-06	4.53883e-06	4.66405e-06	2.51077e-06	1.93418e-06	8.33184e-06	4.18953e-07	1.68618e-05	5.23094e-06	9.59464e-06
UDP-D-Glucuronate	1.47957e-07	2.8151e-07	1.85597e-06	8.06895e-07	2.75672e-07	1.00633e-06	2.1429e-06	1.87338e-07	1.04915e-07	2.28189e-07	5.63922e-07	1.35275e-07	3.86635e-07	1.36893e-06	1.10072e-06	3.06918e-07	7.45349e-07	3.96797e-07		1.07854e-06	1.08718e-06	6.31977e-07	1.97703e-06		5.11526e-07	1.51156e-06	9.26344e-07	7.47415e-08		3.00487e-07	1.98884e-08	1.78778e-06	2.11367e-06	8.15039e-07
UDP-N-acetyl-glucosamine	1.4782e-06	1.39924e-06	4.00735e-06	1.64945e-06	1.38204e-07	2.34739e-06	9.5531e-06	7.97762e-07	4.37665e-07		1.11109e-06		6.99751e-07	3.50624e-06	1.98356e-06	5.90948e-07	1.64032e-06	3.74391e-06	1.34602e-06	7.04707e-06	6.56739e-06	7.36382e-06	8.03568e-06	2.44706e-06	6.43675e-06	6.48874e-06	1.26245e-05	1.55758e-06	4.26146e-07	6.22564e-06	2.99861e-06	6.88743e-06	7.7288e-06	1.31043e-05
UMP	4.91262e-06	3.23943e-06	3.75744e-06	8.64246e-06	1.65541e-06	2.54968e-06	3.68501e-06	1.86413e-06	2.71771e-06	2.31061e-06	1.50657e-06	3.43697e-06	3.61069e-06	1.8986e-06	4.50552e-06	8.99918e-07	3.16218e-06	1.66914e-06	2.26305e-05	9.48787e-06	1.29677e-05	7.83537e-06	2.17448e-06	2.5985e-06	1.74363e-05	2.67672e-06	1.23554e-05	4.14709e-06	2.72405e-06	5.10453e-06	2.52592e-06	6.40855e-06	2.22327e-06	1.13773e-05
Uracil	2.58928e-05	1.52178e-05	8.81253e-06	1.68335e-06	7.18625e-06	9.32381e-06	1.16062e-05	8.6489e-06	6.27999e-06	1.73271e-05	2.04829e-05	2.0409e-05	2.20227e-05	1.70043e-05	2.19696e-05	5.97243e-06	2.20779e-05	9.59218e-06	2.34999e-05	7.72571e-06	4.34318e-06	7.73037e-06	8.44493e-06	6.5905e-06	1.00035e-05	1.02772e-05	1.30059e-05	1.27644e-05	5.61419e-06	1.16314e-05	2.99043e-06	5.55825e-06	3.52348e-06	3.38551e-06
Urea	0.000320331	0.000413717	0.000227434	2.48521e-05	6.2607e-05	0.000219126	0.00017972	6.20023e-05	0.000100014	0.000167577	0.000408654	0.000397803	0.000546007	0.000332648	0.000151715	2.84887e-05	0.000163099	0.000128688	0.000192964	7.75939e-05	7.06861e-05	3.35017e-05	7.45172e-05	3.77892e-05	8.63227e-05	0.000232807	0.000149043	0.000369688	0.000154766	0.000122691	7.02204e-05	0.000126557	9.63842e-05	0.000341088
Uric acid	1.35554e-06	2.58569e-06	2.44879e-06	1.17189e-06	1.15054e-06	7.11556e-06	4.43956e-06	1.93047e-06	3.11225e-06	3.70893e-06	4.65115e-07	1.81735e-06	5.08251e-06	5.67446e-06	5.34452e-06	3.85126e-06	1.62401e-06	2.11529e-06	3.0512e-06	3.91229e-06	3.53613e-06	4.00343e-06	1.77493e-06	4.41397e-05	1.23629e-05	2.55977e-06	7.89473e-07	2.62732e-06	4.68444e-06	1.20664e-05	1.6894e-05	3.015e-06	1.89168e-06	3.41601e-06
Uridine (1)	8.20585e-06	7.97924e-05	9.88364e-06	1.70976e-06	2.35104e-05	5.53348e-06	7.38609e-05	2.9953e-05	2.36608e-06	3.19019e-06	1.51276e-05	2.1375e-05	2.85068e-06	2.00283e-05	1.14627e-05	1.69471e-05	1.40039e-05	2.46527e-06	3.16548e-05	1.71886e-05	9.71248e-06	7.82668e-06	7.07041e-06	2.72739e-05	8.40856e-06	1.27701e-05	4.26754e-06	7.98483e-06	9.61725e-06	8.10085e-06	4.3055e-06	1.44587e-05	1.5259e-05	4.9896e-06
Uridine (2)	3.28751e-06	1.5733e-06	5.57451e-06	1.45857e-06	2.83359e-07	8.50883e-07	7.03906e-06	1.22763e-06	2.03633e-06	2.98653e-06	1.54606e-07	3.3746e-06	2.34771e-06	2.57274e-06	1.92725e-06		7.7249e-07	4.65828e-06	1.15625e-05	4.63079e-06	2.07017e-05	5.72223e-06	7.89146e-07	3.33474e-06	3.11957e-05	9.36277e-05	4.04092e-05	1.9914e-06	1.25295e-05	8.6336e-06	1.85334e-06	1.11513e-05	4.94633e-06	4.03038e-05
Xanthine	6.37916e-07	2.64119e-07	1.79039e-07	2.20488e-07	1.10444e-06	4.62261e-07	4.99264e-07	1.47049e-06	1.71983e-06	2.66827e-06	1.98908e-06	4.42357e-06	5.29318e-06	6.34992e-07	7.27097e-07	3.60464e-07	3.87551e-07	4.62315e-07	4.67119e-06	4.17354e-07	4.62877e-07	1.01473e-06	4.13143e-07	5.60566e-07	2.65982e-06	5.45649e-06	1.58448e-06	1.52556e-06	9.91498e-07	2.27955e-06	6.51604e-07	6.73626e-07	7.11908e-07	1.69849e-06
Xanthosine	1.78367e-06	2.92189e-06	8.08278e-07	2.75283e-07	5.87867e-07	7.747e-07	2.58447e-06	1.86788e-06	4.70048e-07	4.93554e-06	1.82939e-06	3.27865e-06	1.00932e-06	1.17108e-06	1.18947e-06	8.99505e-07	1.21916e-06	1.25775e-06	3.71296e-06	9.41254e-07	7.52809e-07	1.91413e-06	2.13179e-06	6.87654e-07	2.87986e-06	3.50341e-06	3.6498e-06	3.47086e-06	1.90175e-06	2.03541e-06	7.45631e-07	2.09535e-06	7.9856e-07	1.00178e-06
Xanthurenic acid	7.91481e-07	1.08926e-06	7.68561e-07	3.69206e-07	2.51948e-07	1.16461e-06	7.23035e-07	5.85604e-07	5.16368e-07	9.45729e-07	2.12444e-06	2.06997e-06	1.72079e-06	1.04629e-06	7.35896e-07	3.04201e-07	1.3913e-06	1.06008e-06	1.0689e-06	9.10956e-07	7.48444e-07	7.18342e-07	2.9171e-07	6.83681e-07	2.56175e-06	3.93883e-07	1.05212e-06	1.34227e-06	8.41582e-07	9.14704e-07	5.18676e-07	5.505e-07	5.40037e-07	1.45082e-06

## Sheet: Supple data2.metabolites DEG
A student’s t test (paired, two-sided) was used for statistical analysis.
Metabolite	pvalue	mean_tumor	mean_normal	Fold change
1-Methyladenosine	0.618442	-4.90403	-4.93836	0.0343238
1-Methyl-Histidine	0.729341	-3.89894	-3.93211	0.0331649
2,3-Dihydroxybenzoic acid	0.565654	-6.1609	-6.20947	0.0485684
2,3-Diphosphoglyceric acid	0.316563	-5.82178	-5.64757	-0.174211
2-Aminooctanoic acid	0.00532911	-3.52543	-3.81246	0.287037
2-Dehydro-D-gluconate	0.949358	-6.23156	-6.22637	-0.0051888
2-Hydroxy-2-methylbutanedioic acid	8.03177e-06	-5.90303	-5.31073	-0.592301
2-Isopropylmalic acid	0.0245566	-4.54969	-4.71913	0.169444
2-ketohaxanoic acid	0.532422	-6.29066	-6.32447	0.0338154
3-methylphenylacetic acid	0.0556736	-6.00686	-6.15796	0.151106
3-phosphoglycerate	0.747432	-5.6426	-5.67633	0.0337301
3-phospho-serine	0.692358	-5.62009	-5.65409	0.0340073
3-S-Methylthiopropionate	0.829185	-6.47173	-6.49319	0.02146
4-Aminobutyrate	0.0353462	-5.99306	-6.29902	0.305964
4-Pyridoxic acid	0.885391	-6.23624	-6.22247	-0.0137683
5-methyl-THF	0.187972	-5.66542	-5.83273	0.167305
6-phospho-D-gluconate	0.00149346	-6.00117	-6.55633	0.555158
7-methylguanosine	0.628766	-5.75089	-5.70712	-0.0437698
Acetylcarnitine	8.69186e-05	-2.12549	-2.76463	0.639133
Acetyl-CoA	0.243287	-6.43653	-6.87425	0.43772
Aconitate	2.38949e-05	-6.5674	-5.98524	-0.582157
Adenine	0.635	-4.49223	-4.42471	-0.067521
Adenosine	0.321263	-3.23698	-3.07893	-0.158057
Adenosine 5-phosphosulfate	0.192359	-6.16034	-6.28721	0.126876
ADP	0.114377	-5.95455	-6.29077	0.336216
Allantoate	0.664749	-6.12935	-6.10122	-0.028133
Allantoin	0.0899352	-6.1711	-6.06415	-0.106952
alpha-ketoglutarate	0.529914	-5.19679	-5.1382	-0.0585933
Aminoadipic acid	0.153293	-5.92857	-6.2072	0.27863
AMP	1.31509e-05	-4.62854	-5.59633	0.967792
Arginine	0.558634	-2.87759	-2.94851	0.0709275
Ascorbic acid	0.344426	-5.31398	-5.60437	0.290393
Betaine	0.000121409	-2.76093	-3.32142	0.560483
Betaine aldehyde	0.0119211	-4.87058	-5.06844	0.197859
Biotin	0.00852361	-5.82988	-6.03858	0.208702
Carbamoyl phosphate	0.604551	-4.82803	-4.91457	0.0865423
Carnitine	0.116325	-2.60654	-2.70371	0.0971714
CDP	0.609419	-6.14578	-6.10428	-0.0414985
CDP-choline	0.0395267	-6.17938	-6.38124	0.201852
CDP-Ethanolamine	0.231569	-6.17354	-6.32724	0.1537
Cholesteryl sulfate	0.0196738	-4.53447	-4.69858	0.16411
Cholic acid	0.75229	-6.33757	-6.36561	0.0280318
Choline	0.924832	-2.26314	-2.25669	-0.00645343
Citraconic acid	1.62882e-05	-5.78128	-5.25809	-0.523192
Citrate	2.81777e-05	-3.83078	-3.26502	-0.565757
CMP	0.520733	-5.40596	-5.32678	-0.0791807
Coenzyme A	0.946775	-6.46552	-6.47102	0.00550263
Creatine	0.000670752	-3.47579	-3.08391	-0.391884
Creatinine	0.69669	-3.54136	-3.50842	-0.0329373
CTP	0.925792	-6.27187	-6.26409	-0.00778712
cyclic-AMP	0.723325	-6.64403	-6.69204	0.0480109
Cystathionine	0.845591	-5.95705	-5.98056	0.0235103
L-Cysteine	0.865744	-6.03172	-6.04335	0.0116298
Cytidine	0.358462	-5.03542	-4.93533	-0.100093
Cytosine	0.00143425	-3.09332	-3.60284	0.509517
dAMP	0.00212942	-6.14932	-6.68091	0.531591
dATP	0.759864	-6.44466	-6.47113	0.0264741
dCDP	0.863931	-6.39021	-6.37445	-0.0157665
dCMP	0.0919329	-5.81357	-5.97501	0.161439
dCTP	0.380236	-6.39542	-6.45509	0.0596673
Deoxyadenosine	0.0138657	-6.2694	-5.95297	-0.316434
Deoxycholic acid	0.86445	-6.66636	-6.68579	0.0194324
Deoxyribose-phosphate	0.482293	-6.27957	-6.35073	0.0711527
Dephospho-CoA	0.101198	-6.41085	-6.25809	-0.152756
D-Erythrose-4-phosphate	0.21237	-6.13242	-6.21261	0.0801923
D-glucarate	0.464465	-6.15893	-6.22452	0.0655974
D-gluconate	0.778311	-5.56518	-5.58256	0.0173763
D-Glyceraldehdye-3-phosphate	0.00902885	-5.9324	-6.1831	0.250708
dGMP	0.478057	-6.92039	-6.9743	0.0539181
dGTP	0.274667	-5.7004	-5.45786	-0.242546
Dihydroorotate	0.425958	-5.73819	-5.80205	0.0638657
Dihydroxy-acetone-phosphate	0.0663737	-6.52706	-6.73557	0.208508
Dimethylglycine	0.867807	-3.16192	-3.15068	-0.01124
D-Sedoheptulose-1-7-phosphate	0.325261	-6.22576	-6.35124	0.12548
dTDP	0.404778	-6.32332	-6.26908	-0.0542407
dTMP	0.685457	-6.1088	-6.13592	0.0271124
dTTP	0.777529	-6.39468	-6.375	-0.0196813
dUMP	0.966705	-6.33771	-6.3402	0.00248728
dUTP	0.85931	-6.4308	-6.44257	0.0117762
Ethanolamine	0.613338	-3.9703	-4.01421	0.0439064
FAD	0.00923473	-5.46334	-5.95622	0.492873
FMN	0.335452	-6.41047	-6.33961	-0.0708639
Folate	0.649202	-6.22534	-6.1902	-0.0351367
Fructose-1,6-bisphosphate	0.0512889	-5.86943	-6.10168	0.232255
Fumarate	0.0535667	-5.92265	-6.13311	0.210458
GDP	0.0572511	-6.30283	-6.61509	0.312264
Geranyl-PP	0.595256	-6.24526	-6.29384	0.0485776
Glucono-D-lactone	0.585575	-6.23341	-6.27928	0.0458738
Glucosamine	0.660105	-6.11882	-6.1683	0.0494874
Glucose-6-phosphate	0.113488	-5.27854	-5.16095	-0.117583
Glutathione (1)	0.64071	-4.87268	-4.94023	0.0675508
Glutathione (2)	0.444716	-5.52209	-5.60338	0.0812965
Glutathione disulfide (1)	0.994322	-4.77491	-4.77364	-0.00126425
Glutathione disulfide (2)	0.350497	-5.06578	-5.20039	0.134605
Glycerate	0.430079	-6.29134	-6.35005	0.0587057
Glycerophosphocholine	0.0631175	-2.89228	-3.11341	0.221128
Glycolate	0.973014	-6.03927	-6.03655	-0.0027207
Glyoxylate	0.846665	-6.22818	-6.24107	0.0128914
GMP	0.000220098	-5.40709	-6.06513	0.658038
GTP	0.475992	-6.46755	-6.30161	-0.165937
Guanidoacetic acid	0.409381	-6.19635	-6.26575	0.069396
Guanine	0.00321087	-4.21635	-4.51287	0.296513
Guanosine	0.062057	-4.15454	-4.34355	0.18901
Hexose-phosphate	0.857332	-5.72476	-5.75041	0.0256482
Histidine	0.796046	-3.01769	-3.03799	0.0203001
Histidinol	0.298126	-6.02539	-5.94138	-0.0840084
Homocysteine	0.22644	-5.96553	-6.10756	0.142026
Homoserine	0.000452093	-5.39202	-5.77633	0.38431
Hydroxyisocaproic acid	0.712143	-5.97713	-6.00139	0.0242574
Hydroxyphenylacetic acid	0.949998	-6.25793	-6.26269	0.0047627
Hydroxyphenylpyruvate	0.301355	-6.04916	-5.95357	-0.0955947
Hydroxyproline	0.325736	-4.87201	-4.77983	-0.0921852
Hypoxanthine	0.000325808	-4.53097	-4.92851	0.397538
IDP	0.706665	-6.5245	-6.51689	-0.00761209
Imidazoleacetic acid	0.961985	-5.67611	-5.67273	-0.00337618
IMP	0.00329657	-5.80817	-6.58558	0.777411
Indole	0.934067	-6.26532	-6.25829	-0.00703537
Indole-3-carboxylic acid	0.153293	-5.92857	-6.2072	0.27863
Inosine	0.0828989	-3.5432	-3.69852	0.155322
Isocitrate	0.00649149	-6.21112	-5.81552	-0.395605
Kynurenic acid	0.887636	-6.1974	-6.21014	0.0127458
Kynurenine	0.113796	-5.75963	-5.98654	0.226909
Lactate	0.00243737	-3.7763	-4.09749	0.321191
L-Alanine	0.00185827	-4.36093	-4.56404	0.203115
L-Asparagine	0.000532234	-4.54472	-4.80015	0.255435
L-Aspartate	0.0443227	-4.65606	-4.48084	-0.175225
L-Glutamate	0.134623	-3.30867	-3.42804	0.119366
L-Glutamine	0.958813	-3.13044	-3.12637	-0.00406779
L-Glycine	0.0186357	-5.17462	-5.33401	0.159391
Lipoate	0.505154	-6.45507	-6.50251	0.0474451
L-Isoleucine	0.301135	-4.69577	-4.61911	-0.076659
L-Leucine	0.00998489	-3.24314	-3.47611	0.232969
L-Lysine	0.0759882	-4.21396	-4.40887	0.194902
L-Methionine	0.00164035	-4.34504	-4.70391	0.358867
L-Phenylalanine	0.033741	-3.83914	-4.00898	0.169833
L-Proline	0.189811	-3.09145	-3.17192	0.0804784
L-Serine	0.0185329	-4.21847	-4.375	0.15653
L-Threonine	0.265212	-4.50842	-4.56307	0.0546526
L-Tryptophan	0.0180626	-4.18516	-4.38049	0.195331
L-Tyrosine	0.0293917	-4.65478	-4.83795	0.183167
L-Valine	0.00894226	-4.12752	-4.37415	0.246629
Malate	0.704968	-4.49932	-4.43534	-0.0639853
Methionine sulfoxide	0.148182	-5.5462	-5.39327	-0.152935
Methylcysteine	0.0338325	-5.69769	-5.8635	0.165815
Methylmalonic acid	0.10449	-5.1136	-5.32367	0.210067
Methylnicotinamide	0.00247296	-3.75397	-4.02597	0.272001
myo-Inositol	0.142585	-4.55924	-4.44165	-0.11759
N-Acetyl-glucosamine-1-phosphate	0.243662	-5.81387	-5.65253	-0.161339
N-Acetyl-L-alanine	0.00266646	-5.31799	-5.75041	0.432424
N-Acetyl-L-ornithine	0.045722	-5.71708	-6.10033	0.383251
N-Acetylputrescine	0.000855251	-5.10421	-5.47996	0.375745
NAD+ (1)	0.00178269	-4.84958	-5.48535	0.635776
NAD+ (2)	0.0070509	-5.72068	-6.156	0.435321
NADH	0.113472	-6.48883	-6.80676	0.317928
NADP+ (2)	0.0574935	-5.99654	-6.26423	0.267691
NADP+ (1)	0.0030052	-5.69096	-6.31994	0.628984
NADPH	0.825145	-6.49563	-6.51023	0.0146041
N-carbamoyl-L-aspartate	0.664749	-6.12935	-6.10122	-0.028133
NG,NG-dimethyl-L-arginine	0.000727421	-3.30736	-3.8904	0.583041
Nicotinamide	0.942619	-3.32601	-3.3194	-0.00660302
Nicotinamide ribotide	0.0392821	-5.08919	-5.41979	0.330599
Nicotinate	0.481707	-6.25641	-6.20344	-0.0529763
o-Acetyl-L-serine	0.883701	-6.03491	-6.0243	-0.0106049
Octulose-monophosphate (O8P-O1P)	0.267774	-5.94306	-6.02813	0.0850712
Ornithine	0.835762	-3.85379	-3.87622	0.0224248
Orotate	0.00156782	-5.6564	-5.44729	-0.209112
Orotidine-5-phosphate	0.410791	-5.88146	-5.75668	-0.124783
Oxaloacetate	0.21797	-5.48587	-5.65714	0.171266
p-Aminobenzoate	0.00538016	-6.02573	-6.31187	0.28614
Pantothenate	0.239643	-5.99574	-6.1316	0.135856
Phenyllactic acid	0.802714	-6.41045	-6.3892	-0.0212529
Phosphoenolpyruvate (2)	0.53066	-6.17888	-6.41176	0.232884
Phosphorylcholine	0.857629	-3.01875	-3.03897	0.0202277
p-Hydroxybenzoate	0.106743	-6.15083	-6.34551	0.194672
Pipecolic acid	0.475051	-4.93115	-4.87777	-0.0533727
Purine	0.255002	-5.96213	-6.03391	0.0717811
Pyridoxamine	0.86325	-5.60455	-5.58544	-0.019109
Pyridoxine	0.723666	-6.15903	-6.19027	0.0312427
Pyroglutamic acid	0.485192	-6.33323	-6.38791	0.0546804
Pyrophosphate	0.30893	-5.62755	-5.54216	-0.0853935
Pyruvate	0.918629	-6.27111	-6.25565	-0.0154607
Qinolinate	0.593878	-6.20491	-6.16199	-0.0429224
Riboflavin	0.270787	-6.37781	-6.22181	-0.155996
Ribose-phosphate	0.349066	-6.2225	-6.32817	0.105667
S-Adenosyl-L-homocysteine (1)	0.123374	-4.92717	-5.0465	0.119326
S-Adenosyl-L-homocysteine (2)	0.00760708	-5.90366	-6.16896	0.265294
S-Adenosyl-L-methionine	0.0331865	-4.54562	-4.89843	0.352807
Sarcosine	0.0018977	-4.36028	-4.56429	0.204013
Shikimate	0.388562	-4.88683	-4.8107	-0.0761266
Shikimate-3-phosphate	0.0397287	-6.16792	-6.345	0.177089
sn-Glycerol-3-phosphate	0.0132287	-5.51418	-5.77877	0.264582
Spermidine	0.528703	-4.93517	-5.06062	0.125446
Spermine	0.872044	-5.92578	-5.94175	0.0159672
Taurine	0.000445535	-4.14558	-4.57434	0.428755
Taurodeoxycholic acid	0.141047	-6.86678	-7.22333	0.356551
Thiamine	0.262427	-4.99453	-5.20896	0.214433
Thiamine pyrophosphate	0.15402	-6.18044	-6.3092	0.128757
Thiamine-phosphate	0.292709	-5.64914	-5.41401	-0.23513
Thymidine	0.859113	-6.27541	-6.26377	-0.0116449
Thymine	0.379657	-4.26599	-4.32792	0.0619323
trans, trans-Farnesyl diphosphate	0.898627	-6.24979	-6.25931	0.00952579
Trehalose-6-Phosphate	0.428659	-5.97131	-6.05428	0.0829648
Trehalose-sucrose	0.0724997	-5.73815	-5.5943	-0.143853
UDP	0.547817	-6.74721	-6.78589	0.0386838
UDP-D-glucose	0.528391	-5.54273	-5.71622	0.173499
UDP-D-Glucuronate	0.611731	-6.23157	-6.33952	0.107953
UDP-N-acetyl-glucosamine	0.00200917	-5.34192	-5.87403	0.532106
UMP	0.00871165	-5.2678	-5.55108	0.283278
Uracil	0.0282687	-5.12607	-4.92425	-0.201824
Urea	0.123671	-3.94722	-3.78815	-0.159072
Uric acid	0.0768457	-5.38035	-5.5987	0.218351
Uridine (1)	0.385229	-5.03386	-4.93636	-0.0974982
Uridine (2)	0.000473932	-5.06407	-5.78763	0.723564
Xanthine	0.261606	-5.96379	-6.08611	0.122318
Xanthosine	0.176659	-5.77888	-5.89777	0.118886
Xanthurenic acid	0.920842	-6.09212	-6.0845	-0.00762031

## Sheet: Supple data3.PTCvsATC_DEG
Differential expressed genes was performed using the DESeq2 R package, and the results included p-value.
gene_name	baseMean	log2FoldChange	lfcSE	stat	pvalue	padj
GAGE1	1.83359	10.663	7.03808	1.51504	0.129763	0.211186
MAGEA6	7.1172	8.93435	2.90881	3.07148	0.00212999	0.00614368
XAGE1A	4.82946	8.39502	2.20822	3.80171	0.000143702	0.000569152
GAGE2A	0.928895	7.68561	7.03839	1.09196	0.274852	0.390239
MAGEA3	5.62914	7.64828	2.45056	3.12103	0.00180222	0.00531517
PAGE5	10.7191	7.08631	0.896365	7.90561	2.66621e-15	1.0897e-13
PI3	19.0033	6.71279	0.760647	8.82511	1.09354e-18	8.28951e-17
DCAF8L2	1.46786	6.68919	2.8195	2.37247	0.0176695	0.038899
MAGEB1	1.14152	6.43345	3.84877	1.67156	0.0946107	0.162235
INHBE	10.3279	6.27066	0.630381	9.94741	2.58826e-23	4.08357e-21
POU3F3	3.73154	6.16833	0.95434	6.46346	1.02338e-10	1.68302e-09
GABRA3	3.1576	6.03672	0.992601	6.08171	1.18904e-09	1.53319e-08
PTPRH	57.7961	5.91884	0.424923	13.9292	4.2096e-44	1.63383e-40
APCDD1L	73.8986	5.89774	0.493388	11.9535	6.22115e-33	4.3117e-30
CPA4	21.352	5.82674	0.761508	7.65158	1.98531e-14	6.95431e-13
OR4F4	7.81573	5.71246	2.33411	2.44738	0.0143899	0.0325314
PTX3	126.384	5.67646	0.367078	15.4639	6.08042e-54	1.17997e-49
KCNG1	50.564	5.62827	0.585526	9.61232	7.09319e-22	9.05595e-20
MAGEA12	2.77039	5.57101	1.38047	4.03558	5.44678e-05	0.000239033
ZIC2	2.12995	5.54715	1.05509	5.25753	1.46004e-07	1.1617e-06
IGF2BP1	21.5892	5.49719	0.619217	8.87764	6.82923e-19	5.34387e-17
PAGE2	0.873183	5.48549	0.955685	5.73985	9.4761e-09	9.91338e-08
PROK2	4.31959	5.47585	0.654461	8.36696	5.91238e-17	3.32567e-15
UGT2B10	0.609502	5.4457	2.45358	2.21949	0.0264533	0.0551044
OR2M5	1.24202	5.43566	2.50599	2.16906	0.0300779	0.0614929
DNER	12.0114	5.43304	0.622561	8.72692	2.61704e-18	1.85352e-16
LHX1	1.26038	5.41747	1.63978	3.30377	0.000953935	0.00303427
MAGEA1	0.562277	5.3787	2.82816	1.90184	0.0571923	0.106086
GAGE13	0.565652	5.37209	2.27434	2.36204	0.0181747	0.0398709
KCNH5	1.21406	5.37133	1.76064	3.05077	0.00228252	0.0065302
CCBE1	38.7327	5.32065	0.433407	12.2763	1.21389e-34	1.0242e-31
CDK5R2	1.60986	5.31889	0.968406	5.49242	3.96472e-08	3.5505e-07
PAX6	8.14553	5.18007	0.756024	6.85172	7.29684e-12	1.53416e-10
LIN28B	0.519649	5.13334	2.55697	2.00758	0.0446876	0.0860837
OR4F15	1.03521	5.07727	3.2094	1.582	0.113649	0.188943
SBSN	50.3647	5.05267	0.654115	7.72444	1.12345e-14	4.10577e-13
RBMY1A1	0.354943	5.051	5.25946	0.960364	0.336872	0.458911
MMP1	233.169	5.03596	0.693247	7.2643	3.74967e-13	1.03361e-11
XAGE1B	1.24396	5.00058	1.77114	2.82337	0.00475218	0.0124438
SPATA31D3	3.50306	4.94761	2.30315	2.1482	0.0316982	0.0643582
BCAS1	22.3686	4.85995	0.513487	9.4646	2.94673e-21	3.38369e-19
NTNG1	20.4943	4.84725	0.510859	9.48843	2.34548e-21	2.77539e-19
SPATA31A5	2.0792	4.78996	2.6039	1.83954	0.0658365	0.119337
TRIM51GP	0.905327	4.78906	3.1067	1.54153	0.123189	0.202045
TMEM158	36.6652	4.78294	0.598182	7.99579	1.28743e-15	5.51518e-14
SIX2	39.3783	4.75661	0.463152	10.2701	9.61231e-25	1.8469e-22
MAGEB2	0.353797	4.73466	2.35476	2.01067	0.04436	0.0855631
NFE4	1.29623	4.71015	0.510379	9.22872	2.73876e-20	2.71165e-18
S100A7A	0.2386	4.69118	5.40519	0.867903	0.385447	0.509847
HHIP	28.7203	4.68207	0.466969	10.0265	1.16552e-23	1.98405e-21
RAB3B	19.6449	4.62836	0.514805	8.9905	2.46097e-19	2.03224e-17
NXPH2	1.54178	4.60659	0.759948	6.06172	1.34671e-09	1.72049e-08
PAEP	5.0574	4.5253	1.33462	3.3907	0.000697154	0.00229343
FPR2	29.1571	4.51869	0.488942	9.24179	2.42416e-20	2.41248e-18
BPI	9.80251	4.48149	0.502433	8.91957	4.68095e-19	3.75366e-17
GML	0.293549	4.42575	2.87712	1.53826	0.123986	0.20313
LHX9	2.56962	4.40788	1.35418	3.25502	0.00113386	0.00353529
FOXD1	21.6886	4.37514	0.465353	9.40177	5.36538e-21	5.91594e-19
KRT79	7.90658	4.36988	0.668814	6.53377	6.41344e-11	1.10239e-09
CDH12	0.581914	4.36593	1.08414	4.02709	5.64713e-05	0.000246691
C11orf87	1.17982	4.36256	1.04407	4.17842	2.93536e-05	0.000138295
HMX3	0.746873	4.35466	1.10372	3.94543	7.96582e-05	0.000334961
PRSS3	14.0056	4.291	0.527892	8.12855	4.34454e-16	2.06137e-14
CXCL8	298.171	4.28128	0.475933	8.99555	2.35052e-19	1.94933e-17
MMP12	112.633	4.26428	0.583616	7.30666	2.73866e-13	7.71357e-12
OR4C46	0.311827	4.26275	5.37109	0.793647	0.427401	0.55217
KRT23	8.32142	4.2616	0.697405	6.11066	9.92198e-10	1.29923e-08
OR6C75	0.487257	4.25731	3.35509	1.26891	0.204472	0.30731
FAM83C	0.89752	4.25535	1.20874	3.52047	0.00043078	0.00149655
SERPINE1	3492.83	4.24873	0.395684	10.7377	6.77335e-27	2.02221e-24
PITX2	15.6485	4.2475	0.748157	5.67729	1.36847e-08	1.36889e-07
IGF2BP3	56.7182	4.23364	0.378583	11.1829	4.94692e-29	1.92e-26
OR4C15	0.205572	4.21219	4.70385	0.895477	0.370532	0.49419
MAGEA2B	0.312797	4.20704	2.09289	2.01016	0.0444147	0.0856515
SPATA31A7	2.48122	4.16677	2.03588	2.04667	0.0406906	0.0795208
FCGR3B	52.7016	4.16138	0.468157	8.88887	6.17342e-19	4.85026e-17
SPANXA1	0.304427	4.15525	1.96279	2.11702	0.0342585	0.0687224
TEX13B	0.717693	4.15301	0.623023	6.6659	2.63052e-11	4.96574e-10
S100A9	365.943	4.15115	0.40496	10.2508	1.17422e-24	2.22203e-22
OR5T1	0.286045	4.13408	4.99057	0.828377	0.407457	0.532143
MAGEC2	0.220976	4.11205	5.474	0.751197	0.452534	0.577034
GDNF	15.3577	4.08316	0.599496	6.81098	9.69372e-12	1.99276e-10
GAGE2E	0.165391	4.07567	4.45409	0.915039	0.360171	0.483367
FGF5	6.50783	4.06889	1.5654	2.59927	0.00934224	0.0223877
OR4K5	0.481399	4.05408	4.1246	0.982903	0.325655	0.446778
OR4A16	0.200303	4.04325	5.08746	0.794748	0.42676	0.551489
S100A8	163.787	4.04288	0.502136	8.05136	8.18799e-16	3.67815e-14
VEPH1	67.8161	4.03772	0.379321	10.6446	1.84763e-26	5.05001e-24
IFNA5	0.964094	4.02321	0.812525	4.95149	7.3649e-07	5.08081e-06
HOXD11	0.487979	4.0175	1.72197	2.33308	0.0196438	0.0426121
AFP	0.898779	3.99746	0.990512	4.03575	5.44274e-05	0.000239017
IL36B	0.339698	3.97972	2.52595	1.57554	0.115133	0.191061
MME	320.702	3.96122	0.400538	9.88976	4.61124e-23	6.93688e-21
SH3GL3	1.95284	3.9434	0.613066	6.43226	1.2572e-10	2.02802e-09
CSAG1	12.4835	3.93994	0.796365	4.9474	7.52098e-07	5.17194e-06
NTSR1	10.6023	3.9153	0.597726	6.55032	5.7415e-11	9.98383e-10
CXCL5	34.6452	3.87766	0.700849	5.5328	3.15151e-08	2.89712e-07
OR10AG1	0.12476	3.87266	7.04191	0.549944	0.582358	0.696274
GFPT2	731.187	3.87253	0.370572	10.4501	1.4632e-25	3.34057e-23
IL31RA	9.12269	3.87199	0.628815	6.1576	7.38541e-10	1.00085e-08
CDH18	0.749888	3.87138	1.79595	2.15561	0.0311141	0.0633778
E2F7	43.0027	3.86732	0.307954	12.5581	3.58894e-36	4.35293e-33
OR4A5	0.273583	3.85105	6.49715	0.592728	0.553363	0.67137
MPP4	3.56062	3.83265	0.662944	5.78127	7.41406e-09	7.93587e-08
ANLN	144.376	3.80995	0.299805	12.7081	5.33153e-37	7.95874e-34
PRAMEF15	1.23159	3.79984	4.9814	0.762806	0.445579	0.570189
AREG	217.6	3.79903	0.437792	8.6777	4.03847e-18	2.76928e-16
OR4B1	0.203272	3.77889	5.09397	0.741836	0.458187	0.582138
PTPRN	24.7391	3.77559	0.678455	5.56499	2.62168e-08	2.46375e-07
NEFL	27.6281	3.77189	0.542178	6.95692	3.47791e-12	7.75773e-11
MYEOV	27.2942	3.76304	0.605438	6.21541	5.11923e-10	7.18321e-09
OR2M7	0.844632	3.76202	2.93596	1.28136	0.200068	0.30193
HTR7	22.1696	3.75279	0.345765	10.8536	1.91716e-27	6.09909e-25
PRDM9	0.316788	3.73941	2.33445	1.60184	0.109191	0.182921
AK5	36.4152	3.73874	0.359983	10.3859	2.87512e-25	6.06464e-23
OR6B3	0.695982	3.73166	3.03193	1.23079	0.218402	0.324079
OR6C3	0.3974	3.73029	3.5233	1.05875	0.289715	0.407613
OR2T27	0.508661	3.72622	3.72468	1.00041	0.31711	0.437559
AL035078.4	43.6617	3.72238	1.17933	3.15635	0.00159756	0.00477802
ZNF479	0.313549	3.72237	3.9006	0.954307	0.339928	0.462015
SCG2	106.271	3.719	0.46805	7.94573	1.93051e-15	7.98794e-14
AADAC	3.87716	3.71698	0.790579	4.70159	2.58145e-06	1.57138e-05
SERPINB7	5.56446	3.71051	0.846643	4.38261	1.17264e-05	6.10249e-05
GOLGA6L2	15.4092	3.70158	2.02581	1.82721	0.0676681	0.122189
SPOCD1	122.222	3.69926	0.444994	8.31307	9.32569e-17	5.01689e-15
DKK1	27.3352	3.69643	0.508426	7.27034	3.58593e-13	9.94124e-12
KIAA1549L	134.625	3.69163	0.429242	8.60033	7.94894e-18	5.21139e-16
OR2Z1	0.236033	3.68179	3.90325	0.943262	0.345547	0.467882
OR5AC2	0.188595	3.68178	4.42754	0.831562	0.405656	0.530291
IL11	10.2502	3.6747	0.562569	6.53199	6.49022e-11	1.11164e-09
TNIP3	18.5861	3.67279	0.456653	8.04286	8.77685e-16	3.9245e-14
AC058822.1	33.9125	3.67201	0.87754	4.18444	2.85874e-05	0.000135079
OR8B12	0.361013	3.66217	3.35066	1.09297	0.274407	0.389778
CA9	4.69906	3.65558	0.835305	4.37635	1.20685e-05	6.26207e-05
GOLGA6L22	0.961539	3.65303	0.976313	3.74166	0.00018281	0.000704731
ATXN3L	0.232942	3.64957	2.78737	1.30933	0.190424	0.290356
STEAP1B	17.066	3.64804	0.406314	8.97838	2.74787e-19	2.25001e-17
GK2	0.310779	3.64689	3.52245	1.03533	0.300517	0.419616
OR10J1	0.690382	3.6281	1.85269	1.95829	0.0501958	0.0950156
CXCL1	52.6634	3.62564	0.50511	7.17792	7.07783e-13	1.84862e-11
CA2	372.82	3.62385	0.283917	12.7638	2.6116e-37	4.60734e-34
MMP8	4.37358	3.6081	0.946261	3.813	0.000137289	0.000545949
CASP5	9.63165	3.5976	0.510148	7.05207	1.76273e-12	4.22316e-11
OR4F17	0.606553	3.59148	1.15379	3.11277	0.00185341	0.00544546
PAGE2B	1.33167	3.5909	0.798843	4.49512	6.95303e-06	3.82131e-05
TMEFF2	5.58283	3.58818	0.620164	5.78585	7.21451e-09	7.74363e-08
OR4C5	0.354054	3.58743	3.70381	0.968579	0.332755	0.454654
CYLC1	0.378553	3.5873	3.53114	1.0159	0.309676	0.429802
DEPDC1	30.605	3.58578	0.327319	10.955	6.28694e-28	2.14043e-25
RPA4	4.54661	3.57918	0.548869	6.52101	6.98341e-11	1.18669e-09
FAM133A	9.16436	3.57909	0.447897	7.99087	1.33984e-15	5.7271e-14
CKAP2L	48.0255	3.57805	0.307514	11.6354	2.72286e-31	1.55411e-28
SULT1B1	26.3241	3.56684	0.357366	9.98092	1.84749e-23	3.01281e-21
OR1S2	0.494051	3.56251	3.01805	1.1804	0.237841	0.347248
PTK6	27.1529	3.55188	0.424076	8.37557	5.49554e-17	3.11832e-15
ANKFN1	6.40211	3.54275	0.522783	6.77672	1.22931e-11	2.47983e-10
UGT2A1	0.208789	3.53887	4.16433	0.849804	0.395434	0.519975
HCN2	30.1075	3.53613	0.454311	7.7835	7.05429e-15	2.67897e-13
OR56A5	0.318375	3.53238	2.62902	1.34361	0.179074	0.275977
AL049779.1	0.970376	3.52418	0.971909	3.62604	0.000287801	0.00105239
POTEF	0.537857	3.52351	0.884457	3.98381	6.78178e-05	0.00029078
NXPH4	17.2387	3.52264	0.540434	6.51817	7.11722e-11	1.20626e-09
HS3ST3A1	59.8548	3.51695	0.418365	8.40641	4.22762e-17	2.44899e-15
CYP2C19	0.238796	3.51255	2.18323	1.60888	0.107643	0.180688
SPINT3	0.123268	3.51135	5.75918	0.609697	0.542063	0.660758
MAGEB6	0.142558	3.5099	4.82906	0.726829	0.467331	0.590777
EXO1	50.8227	3.49324	0.283539	12.3202	7.05552e-35	6.51997e-32
UBE2C	90.0203	3.48825	0.353113	9.87856	5.15695e-23	7.69814e-21
SERPINA6	0.355533	3.48755	1.28404	2.71607	0.0066061	0.016578
TMPRSS11D	3.53451	3.46914	0.639201	5.4273	5.72127e-08	4.94993e-07
STEAP1	97.6793	3.43986	0.420119	8.18783	2.65968e-16	1.30668e-14
SPATA31D4	2.20156	3.42843	3.05505	1.12222	0.26177	0.375123
KIF4A	111.643	3.42511	0.283766	12.0702	1.51774e-33	1.13282e-30
STC2	206.796	3.40094	0.308022	11.0412	2.41701e-28	8.52809e-26
ARHGAP22	397.949	3.39541	0.255467	13.291	2.61051e-40	8.44326e-37
RNASE2	24.5391	3.37344	0.473107	7.1304	1.00075e-12	2.52873e-11
RFX8	64.3146	3.36977	0.314171	10.7259	7.69272e-27	2.22813e-24
PTGFR	20.9785	3.36894	0.487361	6.9126	4.75846e-12	1.02946e-10
ZIC5	0.248445	3.35652	1.81291	1.85145	0.0641042	0.116756
APOBEC3A	32.7178	3.35494	0.453959	7.3904	1.46387e-13	4.44568e-12
WNT2	62.5903	3.35077	0.598899	5.59488	2.20773e-08	2.11363e-07
RP1L1	14.9095	3.34289	0.367685	9.09172	9.74879e-20	8.59932e-18
CSMD2	91.0709	3.34176	0.365801	9.13544	6.51405e-20	5.99107e-18
MAGEA2	1.11013	3.32137	1.41391	2.34907	0.0188202	0.0410412
OR5D13	0.102932	3.31725	6.43926	0.51516	0.606441	0.717685
PITX1	19.7232	3.3157	0.779492	4.25367	2.10298e-05	0.00010272
OR8H2	0.481794	3.30498	4.68448	0.705518	0.480488	0.603088
PDILT	0.165402	3.29754	4.49178	0.734126	0.462872	0.586593
OR6C6	0.177378	3.2938	5.60588	0.587562	0.556826	0.674391
NANOGNB	0.261775	3.2841	4.71103	0.697109	0.485735	0.608297
IRX5	18.7639	3.28313	0.431504	7.60859	2.77109e-14	9.53472e-13
ADGRG7	0.256968	3.28159	1.84942	1.77439	0.0759982	0.134798
HOXB9	1.61001	3.28004	0.922438	3.55584	0.000376771	0.00133156
OR52A5	0.14005	3.27827	4.85369	0.675417	0.499411	0.621254
MEFV	39.4894	3.27505	0.324527	10.0918	6.00747e-24	1.05983e-21
OR13H1	0.300498	3.25657	1.97327	1.65034	0.0988732	0.16831
CENPE	121.508	3.25429	0.280229	11.613	3.54106e-31	1.90883e-28
NTN1	70.3264	3.24561	0.336869	9.63465	5.70868e-22	7.43508e-20
CLGN	31.1175	3.21565	0.583514	5.51083	3.57152e-08	3.23873e-07
USP17L3	0.200329	3.21218	2.23418	1.43774	0.150507	0.239424
OR5M10	0.35048	3.21141	3.92898	0.817364	0.413721	0.538836
TAS2R16	0.150226	3.19082	6.21751	0.513199	0.607812	0.718912
PADI3	0.354519	3.18528	2.06223	1.54458	0.122448	0.201137
MAGEA4	0.177468	3.18372	3.35716	0.948336	0.342959	0.465273
STX1A	129.527	3.17965	0.251699	12.6328	1.39264e-36	1.80171e-33
ANKS4B	0.397562	3.17205	1.54807	2.04903	0.0404593	0.0791167
DEFA3	1.07592	3.1623	1.48425	2.13056	0.0331252	0.0668707
SPATA16	0.210388	3.15606	3.07341	1.02689	0.304471	0.424218
CEACAM3	6.38286	3.14909	0.507309	6.20744	5.38546e-10	7.52413e-09
KIF14	40.1663	3.14663	0.313049	10.0516	9.04245e-24	1.56677e-21
RSC1A1	12.6063	3.14313	0.801017	3.92392	8.71188e-05	0.000362873
CDX1	3.88708	3.13622	0.65217	4.8089	1.51767e-06	9.77167e-06
TRIP13	50.8022	3.1332	0.258292	12.1305	7.2848e-34	5.89037e-31
SERPINB3	8.09782	3.13316	1.43767	2.17933	0.0293069	0.0601259
MKI67	779.194	3.12848	0.328797	9.51492	1.8186e-21	2.20574e-19
KLF17	1.35641	3.11893	0.811191	3.84488	0.000120613	0.000487018
PI15	24.5599	3.11771	0.47493	6.56457	5.21821e-11	9.18917e-10
MMP3	25.6029	3.11709	0.786234	3.96458	7.35249e-05	0.000312079
CACNG7	0.266051	3.1092	1.96537	1.58199	0.113652	0.188943
DEFA1	3.4371	3.10395	0.917747	3.38214	0.000719245	0.00235732
TPX2	190.266	3.10313	0.298603	10.3922	2.692e-25	5.74077e-23
MUC13	4.2657	3.08388	0.667642	4.61907	3.8547e-06	2.25995e-05
MUC7	0.671589	3.07974	1.25764	2.44883	0.0143321	0.032416
SLC30A8	10.2003	3.07959	0.856068	3.59737	0.000321457	0.0011593
PGA3	65.6387	3.07669	0.526178	5.84723	4.99823e-09	5.55848e-08
CTAG1B	0.277107	3.07216	1.76872	1.73694	0.082398	0.144172
FSTL5	1.55137	3.07042	0.936633	3.27815	0.00104491	0.00328593
CRISP3	0.242655	3.06788	2.35355	1.30351	0.1924	0.292749
CDC20	117.034	3.06695	0.307568	9.97161	2.02904e-23	3.25417e-21
SHOX2	56.3146	3.06286	0.343191	8.92464	4.47171e-19	3.60075e-17
DSEL	92.4569	3.05217	0.270039	11.3027	1.27272e-29	5.48854e-27
LUZP4	0.278054	3.04815	2.74953	1.10861	0.267599	0.381728
OR4S1	0.151919	3.04562	6.87801	0.442806	0.657906	0.761244
MAGEB3	0.128484	3.04266	5.28377	0.57585	0.564716	0.681311
LYPD6B	3.22744	3.04195	0.801476	3.79544	0.000147384	0.000582157
ASPM	177.442	3.03588	0.322998	9.39906	5.50525e-21	6.03587e-19
LCN1	0.482367	3.03116	1.3045	2.32362	0.0201457	0.0435256
OR8K3	0.152734	3.02872	6.22336	0.48667	0.626492	0.734075
EFCAB1	3.52003	3.02348	0.484547	6.23981	4.38101e-10	6.23756e-09
CHRNA1	41.0631	3.01629	0.642677	4.69333	2.68799e-06	1.62891e-05
CETN1	0.116158	3.0162	4.57374	0.659459	0.509601	0.630616
SSU72P5	0.12306	3.01617	7.04482	0.428141	0.668549	0.770327
MTCL1	75.209	3.01362	0.288891	10.4317	1.77679e-25	3.96325e-23
AKR1B10	11.1323	3.01314	0.693769	4.34314	1.40458e-05	7.16166e-05
KCNK18	0.226691	3.01124	4.44375	0.677635	0.498003	0.619821
CFAP45	26.9931	3.01115	0.313109	9.61692	6.78333e-22	8.7177e-20
PAQR9	0.435397	3.00476	1.4447	2.07986	0.0375387	0.0742889
NLRP10	3.1436	3.00384	0.744191	4.03638	5.4282e-05	0.000238649
OR4A47	0.243294	3.00048	2.95269	1.01619	0.30954	0.42965
CXCL6	2.26916	2.99457	0.980216	3.05501	0.00225053	0.00645107
TRIM64B	0.307088	2.99316	2.18693	1.36866	0.171106	0.265869
ORM1	24.5168	2.98952	0.700153	4.26981	1.95639e-05	9.63108e-05
OR4K17	0.143721	2.98918	4.52639	0.660389	0.509004	0.630078
OR52J3	0.263595	2.98031	4.16419	0.715701	0.474176	0.597058
MYT1L	4.43293	2.97904	0.831905	3.58098	0.000342303	0.00122334
ACP7	1.92894	2.97598	0.958267	3.10559	0.00189903	0.00556097
AC010522.1	23.7236	2.97348	0.310408	9.57925	9.77494e-22	1.22382e-19
MCM10	44.5763	2.97303	0.278711	10.6671	1.45134e-26	4.08183e-24
SLC6A15	6.7586	2.96207	0.805816	3.67587	0.000237043	0.000888385
ITPKA	16.2874	2.96004	0.498357	5.93961	2.857e-09	3.36222e-08
OR5D18	0.162054	2.95944	6.18588	0.478418	0.632353	0.738843
HOXD10	9.08936	2.95647	0.67356	4.38932	1.13704e-05	5.93634e-05
SHANK1	36.737	2.94944	0.287082	10.2739	9.24319e-25	1.79373e-22
TBC1D3	3.25708	2.94222	2.4444	1.20366	0.228722	0.336257
BIRC5	57.2822	2.93911	0.37753	7.78509	6.96655e-15	2.65084e-13
FABP2	0.306813	2.93378	1.12015	2.61909	0.00881635	0.0212957
GOLGA6L6	0.86052	2.93268	0.982366	2.98532	0.00283282	0.00788946
RDH8	0.251777	2.93018	2.15904	1.35717	0.174728	0.270569
ZNF804A	18.6253	2.92249	0.35018	8.34569	7.08002e-17	3.91439e-15
OR5AP2	0.16868	2.92123	5.63284	0.518607	0.604035	0.715798
CYP2B6	0.218844	2.92073	1.78029	1.64059	0.100882	0.171054
MMP13	285.749	2.91797	0.768965	3.79467	0.000147838	0.00058347
TM4SF19	41.2168	2.90021	0.52629	5.51066	3.57486e-08	3.24025e-07
PIMREG	14.9505	2.89929	0.429236	6.75453	1.43298e-11	2.86685e-10
IL13RA2	24.2652	2.89877	0.468973	6.1811	6.36577e-10	8.77373e-09
PLAC1	1.48841	2.89814	0.804051	3.60443	0.000312843	0.00113223
UBTFL1	0.658786	2.89364	1.31212	2.20532	0.0274314	0.0568368
OR14K1	0.495151	2.89306	1.02006	2.83617	0.00456586	0.0120061
CAPZA3	0.325285	2.89291	1.42167	2.03487	0.0418644	0.0814375
TFPI2	98.1101	2.88588	0.54796	5.26658	1.38987e-07	1.10949e-06
SLC6A2	1.78093	2.88143	0.951489	3.02834	0.00245904	0.00696849
OR6C4	0.166828	2.87887	5.19383	0.554287	0.579383	0.693615
CLCA4	0.853543	2.8787	1.00131	2.87494	0.00404103	0.0107868
TOX2	135.896	2.87824	0.26934	10.6863	1.18032e-26	3.36842e-24
RPL10L	0.272512	2.87229	3.25546	0.882297	0.377616	0.501816
DLGAP5	67.4638	2.87075	0.321194	8.93775	3.9719e-19	3.22505e-17
GRPR	7.6417	2.85899	0.346467	8.25184	1.55972e-16	7.90283e-15
SERPINB4	3.44058	2.85629	1.52437	1.87374	0.0609657	0.112004
AKR1B15	7.19518	2.85623	0.712111	4.01094	6.04776e-05	0.000262439
AC245033.1	0.814837	2.85131	1.71114	1.66632	0.0956503	0.163628
PRR16	33.323	2.85104	0.253327	11.2544	2.20403e-29	9.29814e-27
PSCA	2.64774	2.85075	0.656429	4.34282	1.40663e-05	7.17025e-05
PF4V1	0.504083	2.84074	1.05846	2.68383	0.00727838	0.0180481
C1orf94	0.300796	2.83763	1.45852	1.94556	0.051708	0.0974693
PLXNB3	90.2283	2.8361	0.381458	7.4349	1.04648e-13	3.25972e-12
SLITRK1	0.770137	2.835	1.12258	2.52543	0.0115557	0.0268852
FGA	0.265889	2.83285	1.42765	1.98427	0.0472253	0.0902022
SLC36A3	0.482943	2.82549	0.921165	3.0673	0.00216001	0.00621917
POPDC3	17.349	2.81746	0.738719	3.81398	0.000136747	0.000544128
MBD3L2	0.231055	2.81103	5.5132	0.509873	0.61014	0.721074
IRGM	1.42266	2.8084	0.641812	4.37573	1.21027e-05	6.27311e-05
RAD51AP2	2.30538	2.8069	0.567612	4.94511	7.61014e-07	5.22955e-06
SP8	0.414951	2.80657	1.90385	1.47416	0.140439	0.225759
NEIL3	17.6717	2.79893	0.337056	8.30405	1.00617e-16	5.36422e-15
HJURP	68.2541	2.79794	0.324233	8.6294	6.16722e-18	4.08468e-16
VCAM1	952.325	2.796	0.322345	8.67393	4.17446e-18	2.84244e-16
PLTP	1746.4	2.79542	0.295141	9.4715	2.75846e-21	3.18635e-19
MAGEA11	0.173753	2.79493	2.41405	1.15778	0.246956	0.357857
GC	0.240418	2.79159	2.93368	0.951566	0.341317	0.463545
ADGRL3	65.0162	2.78928	0.398267	7.00353	2.49599e-12	5.78009e-11
OR10C1	0.197368	2.78811	4.21428	0.661587	0.508236	0.629288
PDHA2	0.697396	2.78768	1.88431	1.47942	0.139029	0.223937
CENPA	14.4778	2.781	0.429105	6.48094	9.11558e-11	1.51323e-09
AC099811.2	0.689098	2.77946	3.22744	0.861196	0.38913	0.51367
OR5B3	0.0989704	2.77552	6.47045	0.428954	0.667957	0.769751
GJB2	255.605	2.77288	0.450328	6.15746	7.39213e-10	1.00106e-08
HRG	1.88579	2.7717	0.931342	2.97602	0.00292011	0.00810697
CNTNAP3C	11.2787	2.77082	0.705919	3.92513	8.66843e-05	0.000361763
HCAR3	44.6497	2.76872	0.410446	6.74564	1.52355e-11	3.0293e-10
PRAME	3.18795	2.76829	0.771734	3.5871	0.000334371	0.00119932
MELK	63.7338	2.76604	0.302301	9.14995	5.69602e-20	5.33995e-18
HMMR	54.8142	2.76577	0.281365	9.82985	8.37452e-23	1.21281e-20
TRHDE	9.45327	2.75701	0.532909	5.17351	2.29735e-07	1.76076e-06
OR5R1	0.377991	2.75594	5.90462	0.466743	0.640684	0.746196
CEP55	56.5187	2.7534	0.296449	9.28793	1.57324e-20	1.63264e-18
FABP1	1.17306	2.75298	1.02409	2.68823	0.00718328	0.0178305
NEK2	32.9769	2.75229	0.350111	7.86118	3.8053e-15	1.50706e-13
TRPM8	3.05727	2.75217	0.815416	3.37518	0.000737679	0.00241447
SLC9B2	164.953	2.74211	0.226879	12.0863	1.24848e-33	9.69116e-31
CPLX4	0.415404	2.73907	1.11436	2.45798	0.0139722	0.0316758
TEX46	0.335144	2.73507	1.16967	2.33832	0.0193704	0.0420614
VNN3	5.61672	2.72939	0.543295	5.02378	5.0664e-07	3.62398e-06
PPP4R3C	0.521585	2.72408	2.88947	0.942759	0.345804	0.4681
CHRDL2	15.1558	2.72098	0.642988	4.23177	2.31861e-05	0.000111844
FCAR	8.66297	2.72062	0.539988	5.03831	4.69672e-07	3.37823e-06
KRT4	4.68227	2.72028	0.90242	3.01443	0.00257467	0.00725904
USP41	6.0418	2.71998	0.612439	4.44123	8.94455e-06	4.78571e-05
OR1E1	0.639299	2.71802	1.173	2.31715	0.0204955	0.0441977
SPANXB1	0.346459	2.71449	1.03482	2.62314	0.00871224	0.021074
DRD2	8.45951	2.71355	0.754179	3.59801	0.000320659	0.0011575
UBE2U	0.171909	2.71234	2.28898	1.18496	0.236035	0.345202
CLMP	171.462	2.71139	0.326911	8.29397	1.09529e-16	5.79159e-15
NLRP11	2.07108	2.71003	0.8409	3.22278	0.00126955	0.00390937
MYH1	32.2293	2.7083	1.5944	1.69863	0.0893882	0.154722
UCHL1	386.884	2.70615	0.37156	7.2832	3.25991e-13	9.10129e-12
PRR27	0.339913	2.70288	2.65449	1.01823	0.308569	0.428759
CREB3L1	290.406	2.70106	0.346017	7.80615	5.89631e-15	2.26582e-13
NKX2-5	1.20309	2.70022	1.50716	1.7916	0.0731973	0.130606
RGSL1	0.334893	2.69905	1.30827	2.06307	0.0391061	0.0768966
PRAMEF6	0.255236	2.69858	2.34846	1.14908	0.250521	0.361754
OR6C1	0.125603	2.69835	4.9032	0.550325	0.582096	0.696091
HOXB6	48.7258	2.69831	0.396908	6.79833	1.05841e-11	2.16661e-10
TNFAIP6	99.6056	2.69597	0.37151	7.25677	3.96436e-13	1.08815e-11
ZIM3	0.105716	2.69535	4.30984	0.625396	0.531711	0.651702
SHCBP1	79.9669	2.69489	0.317332	8.49233	2.02528e-17	1.25474e-15
UGT1A10	0.774748	2.69426	1.64233	1.64051	0.1009	0.17107
SKA1	13.5103	2.69416	0.378385	7.12015	1.07811e-12	2.70656e-11
CLSPN	115.012	2.69324	0.271292	9.92749	3.16124e-23	4.94734e-21
CFC1	0.349286	2.69213	3.61361	0.744998	0.456273	0.580428
HIST1H1B	7.68854	2.69004	0.777594	3.45943	0.000541312	0.0018352
OR52N1	0.61183	2.68556	1.00997	2.65904	0.00783632	0.0192485
NEFM	25.6919	2.68515	0.523595	5.1283	2.92377e-07	2.19153e-06
C20orf141	0.281223	2.68421	1.51524	1.77148	0.0764815	0.135556
RRM2	162.908	2.6794	0.332225	8.06501	7.32304e-16	3.31221e-14
OR7G1	0.18388	2.67303	3.74677	0.713422	0.475585	0.598429
OR5H1	0.162373	2.67263	2.61095	1.02362	0.306014	0.425773
NCAPG	91.4461	2.66866	0.31144	8.56876	1.04602e-17	6.74386e-16
CCDC136	70.3165	2.66441	0.265349	10.0412	1.00479e-23	1.72558e-21
IL20RB	23.998	2.66204	0.338016	7.87546	3.39482e-15	1.35277e-13
CHRNA9	6.29729	2.66081	0.47843	5.56154	2.67407e-08	2.50691e-07
CCDC150	32.3849	2.65635	0.302417	8.78374	1.58134e-18	1.15802e-16
PRAMEF4	0.143146	2.6538	3.81511	0.695601	0.486679	0.609007
HAO1	0.253699	2.65271	1.98019	1.33963	0.180367	0.277639
BMPER	73.472	2.65232	0.298239	8.89328	5.93316e-19	4.68044e-17
EREG	28.0803	2.65124	0.611177	4.33793	1.43829e-05	7.31815e-05
TMPRSS15	0.32086	2.65031	1.76357	1.50281	0.132889	0.215586
SERPINB2	16.7586	2.64966	0.635663	4.16834	3.06828e-05	0.000143824
GPR149	0.475542	2.64706	1.40643	1.88211	0.0598212	0.110225
PRR11	102.06	2.64131	0.251382	10.5071	8.00771e-26	1.99228e-23
MMP9	2240.22	2.63758	0.453467	5.81648	6.01001e-09	6.56701e-08
VCX	2.27966	2.63346	0.817649	3.22077	0.00127845	0.0039343
PPIAL4D	1.20973	2.63219	1.27891	2.05816	0.0395751	0.0776302
WNK4	16.5517	2.63159	0.365474	7.20047	6.00035e-13	1.59333e-11
Z98752.3	0.300708	2.6309	2.01262	1.30721	0.191143	0.291224
CREG2	2.99906	2.63088	0.54273	4.84749	1.25033e-06	8.18899e-06
CTSK	2195.79	2.63079	0.339256	7.75456	8.86493e-15	3.29565e-13
TRIM48	0.125117	2.6293	3.24411	0.810483	0.417663	0.542696
PCDH19	54.8668	2.62798	0.33829	7.76842	7.94712e-15	2.97725e-13
VMO1	40.7033	2.62641	0.439887	5.97064	2.36319e-09	2.83963e-08
DCAF4L2	0.511853	2.62508	1.89928	1.38215	0.166927	0.260589
CYP2C18	0.515344	2.61525	1.22599	2.13318	0.0329102	0.0664988
NPSR1	0.167507	2.61412	2.28397	1.14455	0.252394	0.36389
NXF2B	0.878613	2.61094	1.34131	1.94656	0.0515872	0.0972643
CYP4F3	5.97722	2.60915	0.659718	3.95494	7.65529e-05	0.000323235
AC011604.2	0.647314	2.60247	2.32784	1.11798	0.263577	0.377183
DIAPH3	46.0726	2.6008	0.279175	9.31599	1.20817e-20	1.27423e-18
RFPL2	3.80759	2.6	0.575539	4.51751	6.25714e-06	3.47826e-05
TCHHL1	0.352141	2.59431	1.71885	1.50933	0.131215	0.213191
TBC1D3F	35.9189	2.59391	1.84567	1.40541	0.159901	0.251595
IL1R2	57.7964	2.59257	0.381899	6.78864	1.13193e-11	2.30014e-10
NKX2-6	0.280065	2.59003	1.75094	1.47923	0.13908	0.224001
CENPI	30.6425	2.58939	0.253475	10.2156	1.68879e-24	3.13836e-22
CFC1B	0.298536	2.5893	4.00798	0.646037	0.518256	0.638666
CHRNA5	7.33936	2.58824	0.369378	7.00703	2.43439e-12	5.64417e-11
CDKN3	34.7718	2.58672	0.313344	8.25519	1.51664e-16	7.72492e-15
CIT	238.924	2.58656	0.227122	11.3884	4.77679e-30	2.31746e-27
BX276092.9	0.368104	2.58603	1.0406	2.48513	0.0129504	0.0296747
MAGEC1	1.1962	2.58512	1.1884	2.1753	0.0296077	0.0606628
SPRR2G	0.515143	2.58454	2.76606	0.934377	0.350109	0.472464
ADGRG3	27.1868	2.58437	0.433986	5.95496	2.60134e-09	3.09894e-08
HIST1H2BM	3.98668	2.58394	0.811886	3.18264	0.0014594	0.00441275
OR11H12	0.723984	2.58139	2.64285	0.976744	0.328696	0.450185
MEGF10	71.7784	2.58105	0.546498	4.72289	2.32519e-06	1.42929e-05
PRAMEF9	0.219641	2.57996	5.1206	0.50384	0.614374	0.724246
KIF2C	118.597	2.57944	0.253893	10.1595	3.00546e-24	5.45084e-22
C12orf75	124.766	2.57649	0.296863	8.67906	3.99038e-18	2.746e-16
TCHH	36.2523	2.57578	0.41171	6.2563	3.94215e-10	5.66258e-09
HSPA6	348.303	2.57293	0.350044	7.35031	1.97746e-13	5.84977e-12
OR52A1	0.234034	2.57223	2.54679	1.00999	0.312502	0.432616
COL6A1	11045.3	2.57095	0.296332	8.67589	4.10311e-18	2.8037e-16
PBK	29.7442	2.57065	0.338784	7.58786	3.25236e-14	1.09766e-12
ARL4C	478.89	2.56225	0.327623	7.82073	5.25185e-15	2.03835e-13
NBPF6	3.22973	2.56175	1.01194	2.53153	0.0113566	0.0264919
RUFY4	38.5354	2.56168	0.582287	4.39934	1.08579e-05	5.69482e-05
SI	0.450245	2.56035	2.85424	0.897034	0.369701	0.493222
MUC17	0.603552	2.55918	1.09801	2.33074	0.0197671	0.0428221
KRT6B	71.5666	2.55827	1.15808	2.20906	0.0271703	0.0563682
L1CAM	219.382	2.55476	0.4632	5.51545	3.47888e-08	3.17103e-07
TRIML2	0.773557	2.55354	1.41664	1.80253	0.071462	0.127956
SPC25	15.5074	2.54746	0.339974	7.49311	6.72617e-14	2.15393e-12
KLF14	1.29572	2.54659	0.825759	3.08394	0.00204282	0.0059257
IGLON5	3.31068	2.53934	0.632245	4.01639	5.9097e-05	0.000256965
CXCL3	39.8288	2.53675	0.399573	6.34864	2.17221e-10	3.32182e-09
OR9K2	0.0981409	2.53273	6.48786	0.39038	0.696255	0.793676
MCHR2	0.274956	2.53232	1.6993	1.49022	0.136168	0.220119
CD200R1L	0.281147	2.52542	1.35676	1.86135	0.0626941	0.114626
BUB1B	169.122	2.52494	0.254629	9.91613	3.54232e-23	5.49938e-21
OR6S1	0.20093	2.52449	1.83901	1.37275	0.169831	0.264231
ZNF469	494.408	2.5235	0.338188	7.46183	8.53308e-14	2.70577e-12
CYP27C1	12.5376	2.52085	0.490607	5.13824	2.77325e-07	2.08757e-06
JAKMIP1	41.2948	2.51772	0.393011	6.40623	1.49165e-10	2.36882e-09
PRAMEF25	0.185615	2.51519	2.26201	1.11193	0.266169	0.380079
TEX29	4.74482	2.51515	0.460832	5.45785	4.81928e-08	4.2414e-07
ZNF735	0.129693	2.51262	3.78284	0.664217	0.506552	0.627683
SPATA31D1	0.374112	2.51179	1.16385	2.15817	0.0309147	0.0630046
DPF1	3.2085	2.51033	0.494564	5.07583	3.858e-07	2.8199e-06
FANCB	21.4785	2.50851	0.21985	11.4101	3.72314e-30	1.8526e-27
PRG2	3.74726	2.50343	0.714886	3.50185	0.000462036	0.00159372
NAA11	0.17585	2.50029	1.77426	1.4092	0.158777	0.250221
SPANXA2	0.364399	2.49782	1.16131	2.15087	0.0314862	0.0639946
MS4A6E	0.758943	2.49459	0.816318	3.05591	0.00224379	0.00643364
LTBP1	1578.3	2.49239	0.268801	9.27225	1.82263e-20	1.87142e-18
MDGA2	1.42921	2.49107	0.711473	3.50128	0.000463029	0.0015965
NRIP3	55.8703	2.48856	0.275379	9.03685	1.61251e-19	1.39698e-17
KIF15	51.663	2.48771	0.245055	10.1516	3.25869e-24	5.85538e-22
STRIP2	103.681	2.48182	0.310666	7.9887	1.36367e-15	5.79067e-14
RHAG	0.328749	2.48163	1.67292	1.48341	0.137965	0.22263
SLC6A7	5.80761	2.47939	0.532459	4.65648	3.21657e-06	1.91946e-05
PCSK1	27.2944	2.4787	0.441971	5.60829	2.04335e-08	1.97574e-07
FGB	0.428454	2.47693	1.34607	1.84013	0.0657496	0.119198
KIF23	105.138	2.47466	0.253717	9.75362	1.78012e-22	2.45e-20
HCAR2	93.3657	2.47386	0.385192	6.42242	1.34127e-10	2.15114e-09
CENPF	221.832	2.47301	0.284074	8.70553	3.16106e-18	2.22259e-16
CDCA5	43.8551	2.47185	0.300855	8.21609	2.10247e-16	1.04886e-14
CXorf49B	0.874915	2.47182	1.02012	2.42308	0.0153896	0.0344821
SPEM2	0.417485	2.46829	1.22236	2.01927	0.0434587	0.0840586
AIM2	65.4981	2.4661	0.493101	5.00121	5.69724e-07	4.03065e-06
KCNH2	16.5504	2.4653	0.509264	4.84091	1.29247e-06	8.43083e-06
UGT1A7	1.07076	2.46446	1.2848	1.91817	0.0550891	0.102903
GABRG2	0.532351	2.46278	1.4108	1.74567	0.0808689	0.14197
CACNA2D4	65.603	2.45895	0.272675	9.01787	1.91779e-19	1.61812e-17
IGSF23	0.515467	2.45586	1.09394	2.24497	0.0247701	0.0520845
AL034430.2	1.32593	2.45416	0.417937	5.87208	4.30365e-09	4.87546e-08
TWIST1	59.7747	2.45367	0.352239	6.96592	3.26258e-12	7.32796e-11
TOP2A	413.263	2.4493	0.2887	8.48389	2.17794e-17	1.34175e-15
FAM83D	58.6519	2.44871	0.363638	6.73391	1.65169e-11	3.25078e-10
KIF20A	80.0148	2.44318	0.30482	8.01517	1.09988e-15	4.79649e-14
RND3	393.504	2.44279	0.214654	11.3801	5.25367e-30	2.371e-27
KRTAP1-5	0.45571	2.44047	1.34376	1.81615	0.069347	0.12478
BTG4	0.37549	2.43645	1.00567	2.42272	0.0154048	0.0345124
EIF4EBP1	164.175	2.4288	0.258163	9.40802	5.05569e-21	5.60633e-19
CDCA8	75.2339	2.42584	0.256636	9.45246	3.30947e-21	3.75576e-19
KRTAP5-1	25.0396	2.4238	0.474432	5.10885	3.24131e-07	2.40907e-06
NOG	23.7383	2.42325	0.516763	4.68929	2.74156e-06	1.65792e-05
OR5L1	0.116865	2.41894	5.34228	0.452792	0.650699	0.755005
RTBDN	2.36458	2.41842	0.676588	3.57443	0.00035099	0.00125093
AKR1C4	0.183522	2.4162	1.67737	1.44047	0.149735	0.238431
TDO2	60.1026	2.41457	0.393589	6.13475	8.52917e-10	1.13523e-08
AC018755.2	26.9131	2.41364	0.635414	3.79853	0.000145555	0.000575751
NCAPH	71.7716	2.41331	0.297092	8.12311	4.54391e-16	2.12993e-14
OR5T2	0.174981	2.41178	5.20503	0.463357	0.643109	0.748257
BCL2A1	149.849	2.41122	0.391579	6.15768	7.38172e-10	1.00085e-08
ZSWIM2	0.308202	2.41042	1.39253	1.73097	0.0834578	0.145777
OR6K2	0.165106	2.40619	3.97713	0.605007	0.545175	0.663593
PCOLCE	2004.97	2.40138	0.286997	8.36728	5.89654e-17	3.32567e-15
AQP9	60.1396	2.40023	0.474559	5.05782	4.24077e-07	3.07881e-06
AURKA	121.908	2.40021	0.232417	10.3272	5.31072e-25	1.05163e-22
GINS1	63.028	2.39728	0.263037	9.11385	7.95087e-20	7.11035e-18
WISP1	162.953	2.39725	0.392429	6.10876	1.00407e-09	1.31301e-08
AC073610.3	16.029	2.39698	0.445474	5.38075	7.4178e-08	6.27506e-07
SPZ1	0.288621	2.39558	1.4346	1.66985	0.0949483	0.162656
OR10S1	0.474401	2.39331	1.06431	2.24869	0.0245322	0.0516347
TENM2	120.942	2.38931	0.481871	4.95841	7.10738e-07	4.92241e-06
YIPF7	2.48163	2.3868	0.537684	4.43904	9.03609e-06	4.83029e-05
LILRB3	144.802	2.38622	0.323221	7.38262	1.5521e-13	4.66977e-12
NUF2	41.4655	2.37888	0.31369	7.58353	3.36268e-14	1.12705e-12
ATP6V0A4	4.05364	2.37751	0.673132	3.53202	0.0004124	0.00144069
MAGEA9B	0.484503	2.37475	1.23542	1.92223	0.0545769	0.102133
FGG	0.72701	2.37329	1.48011	1.60345	0.108835	0.182419
CFHR2	0.198547	2.36987	2.96661	0.798848	0.424379	0.549216
TMPRSS11B	0.152455	2.36983	2.837	0.835332	0.403531	0.528331
DOCK4	804.555	2.36324	0.167684	14.0934	4.16963e-45	2.02289e-41
UGT2A2	0.142974	2.36319	4.88044	0.484217	0.628232	0.735667
OR6C70	0.228586	2.36292	3.74226	0.631415	0.527769	0.648016
NAMPT	2817.95	2.36156	0.213698	11.0509	2.17001e-28	7.79836e-26
SLC7A5	705.347	2.36103	0.329333	7.16914	7.54723e-13	1.95804e-11
APLP1	58.1377	2.35912	0.283845	8.31131	9.46549e-17	5.07423e-15
NDC80	74.9993	2.35846	0.267348	8.8217	1.12735e-18	8.48662e-17
ADRA1D	7.88307	2.35266	0.445446	5.28159	1.28069e-07	1.03253e-06
HIST1H2AJ	7.52606	2.35263	0.727328	3.23462	0.00121805	0.00377113
OR2J3	0.253684	2.35257	1.2733	1.84761	0.0646584	0.117564
OR2B2	0.565243	2.35082	1.32901	1.76884	0.0769202	0.136172
GGH	82.0722	2.34956	0.267234	8.79215	1.46723e-18	1.07853e-16
TTK	42.6183	2.34953	0.268242	8.759	1.96996e-18	1.43718e-16
KRT2	5.109	2.34643	1.11859	2.09767	0.0359344	0.071515
MRC1	2858.95	2.34452	0.29424	7.96806	1.61189e-15	6.74145e-14
TEX15	1.71449	2.34439	0.755418	3.10344	0.00191287	0.00559306
PLPPR4	102.445	2.34367	0.289455	8.09685	5.6401e-16	2.606e-14
GTSE1	57.1709	2.3409	0.314441	7.44463	9.72184e-14	3.05278e-12
HIST1H2BI	7.78467	2.34049	0.761392	3.07396	0.00211237	0.00610009
OR5B17	0.145026	2.33955	5.25437	0.445258	0.656133	0.759615
OR51A7	0.458583	2.33803	3.49807	0.668376	0.503894	0.625504
SERPINB13	0.764687	2.33633	1.8647	1.25292	0.210233	0.314396
BDKRB1	13.2133	2.33618	0.408377	5.72063	1.06128e-08	1.09317e-07
CCER1	0.267718	2.33574	3.74729	0.623313	0.533079	0.652538
CEACAM18	0.090833	2.33451	7.04898	0.331184	0.740505	0.828638
HTR2C	0.282871	2.33166	1.59946	1.45778	0.144902	0.231723
GREM1	228.207	2.31937	0.494137	4.69377	2.6821e-06	1.62602e-05
PAQR5	32.7021	2.31779	0.398771	5.81232	6.16114e-09	6.70572e-08
SIX3	1.59962	2.31733	1.08302	2.1397	0.0323794	0.0655219
OR10K1	0.193796	2.31702	2.44332	0.948308	0.342973	0.465273
KIF18B	60.1928	2.31629	0.353884	6.54534	5.93608e-11	1.02487e-09
GPR158	20.0931	2.31584	0.494308	4.68502	2.79932e-06	1.69022e-05
HOXA11	6.35292	2.31554	0.632872	3.65878	0.000253419	0.000942841
MYBL2	148.427	2.31545	0.407475	5.68244	1.32788e-08	1.3331e-07
CDY1	0.0780164	2.31428	5.51344	0.419752	0.674666	0.775443
OR2T12	0.229516	2.31029	1.53901	1.50115	0.133317	0.216227
TERT	6.26637	2.30766	1.00248	2.30195	0.021338	0.0457402
TFAP2A	39.6795	2.30735	0.326455	7.06787	1.57326e-12	3.80209e-11
AC010422.6	6.18806	2.30402	1.17226	1.96545	0.0493621	0.0936658
OR4F6	0.16284	2.3037	2.33605	0.986152	0.324058	0.445216
CDK1	109.12	2.30106	0.221226	10.4014	2.44313e-25	5.29009e-23
C3orf67	28.3339	2.30065	0.225465	10.204	1.90289e-24	3.48372e-22
ATP1A3	33.723	2.29743	0.62452	3.67872	0.000234411	0.000880562
GNG4	22.3718	2.29615	0.47836	4.80004	1.58633e-06	1.01732e-05
PLA2G2F	1.08064	2.29256	0.870493	2.63364	0.00844758	0.0205174
GOLGA8G	2.15652	2.2886	0.935271	2.44699	0.0144055	0.0325608
VSNL1	33.8164	2.28395	0.466574	4.89516	9.82281e-07	6.60047e-06
ELF5	3.60734	2.28379	0.572349	3.9902	6.60171e-05	0.000283749
AC104109.3	1.34576	2.28168	0.59698	3.82203	0.000132356	0.000528499
GFRAL	0.118894	2.27885	3.25799	0.699466	0.484261	0.606921
HSD11B1	85.3175	2.27734	0.382978	5.94642	2.74077e-09	3.23919e-08
TPTE	0.378101	2.27632	1.87373	1.21486	0.224419	0.331134
ADAMTS6	120.017	2.27618	0.310606	7.32819	2.33287e-13	6.74691e-12
CXCR1	11.6513	2.27172	0.507613	4.47529	7.63083e-06	4.15266e-05
HAS2	157.372	2.27062	0.377164	6.02024	1.74163e-09	2.16239e-08
NETO2	144.295	2.26926	0.208224	10.8981	1.17636e-27	3.86924e-25
SULT4A1	4.57247	2.26725	0.670318	3.38236	0.000718666	0.00235582
LIM2	0.392245	2.26628	1.55234	1.45991	0.144315	0.230961
OR1S1	0.535901	2.26223	3.42477	0.660548	0.508902	0.630032
SPAM1	0.329126	2.2618	2.1623	1.04601	0.295555	0.41397
CACNG8	10.6352	2.26112	0.46181	4.89621	9.7705e-07	6.56986e-06
ANXA10	0.254338	2.25955	1.00584	2.24644	0.0246758	0.0519257
ANKRD30A	0.129802	2.25668	2.72145	0.82922	0.40698	0.531627
OR7D4	0.313332	2.25552	1.13581	1.98583	0.0470527	0.0899749
MAGEB18	0.0667077	2.25513	6.7664	0.333284	0.73892
DPF3	42.9459	2.25513	0.292853	7.70056	1.35476e-14	4.89581e-13
UGT1A6	3.12588	2.25494	1.21009	1.86345	0.0623993	0.11413
HOXA10	14.9568	2.25429	0.455108	4.9533	7.29666e-07	5.03911e-06
CSF3R	358.291	2.25234	0.282203	7.98128	1.4482e-15	6.10949e-14
OR10A3	0.525939	2.2521	1.29136	1.74397	0.0811636	0.142385
SERPINE3	3.03681	2.25059	0.55762	4.03607	5.43536e-05	0.000238855
FST	114.013	2.24998	0.459827	4.89309	9.9264e-07	6.66545e-06
DSPP	2.71441	2.24981	0.824012	2.73031	0.00632739	0.0159716
CASP14	0.157375	2.24942	4.23313	0.531385	0.595152	0.707995
NTM	317.756	2.24798	0.345456	6.50727	7.65272e-11	1.28914e-09
OR2V2	0.312369	2.24755	1.73945	1.2921	0.196323	0.297575
PPP2R2C	14.0035	2.24695	0.709007	3.16915	0.00152883	0.0046012
CYP4F2	0.331001	2.24636	1.63981	1.36989	0.17072	0.265337
ZAN	3.11087	2.24406	1.02507	2.18919	0.0285833	0.0588465
IL1B	217.953	2.24224	0.33132	6.76759	1.30944e-11	2.62781e-10
SPP1	3292.21	2.24052	0.503257	4.45204	8.50569e-06	4.57107e-05
IFNA14	0.131616	2.23975	2.96075	0.756481	0.449361	0.573704
LY6H	7.43539	2.23646	0.700252	3.19379	0.00140419	0.00427044
SNCB	1.03718	2.23617	0.808935	2.76434	0.00570377	0.014591
OR8B2	0.175191	2.2311	1.72283	1.29502	0.195313	0.296252
SLC1A5	735.874	2.22827	0.268837	8.28856	1.14627e-16	5.99583e-15
OR9Q2	0.385196	2.22681	3.2989	0.675017	0.499665	0.621451
NAV3	145.093	2.22311	0.294737	7.54269	4.60378e-14	1.51682e-12
COL7A1	1148.79	2.22276	0.429663	5.17326	2.30043e-07	1.76242e-06
BOD1L2	0.082955	2.22237	5.06429	0.438832	0.660783	0.763965
PFKFB3	1187.41	2.22054	0.246237	9.0179	1.9173e-19	1.61812e-17
SPATA31A3	5.60957	2.21776	2.54503	0.871407	0.383532	0.507904
FOXM1	148.772	2.21764	0.237367	9.34267	9.39392e-21	1.01277e-18
CCNA2	93.6016	2.21743	0.241732	9.17312	4.59522e-20	4.39285e-18
ATP6V0D2	40.9485	2.21668	0.444517	4.98672	6.14143e-07	4.31345e-06
FHL2	522.118	2.21663	0.268089	8.26826	1.35929e-16	7.01555e-15
FOLR3	7.54474	2.2148	0.617575	3.58628	0.000335427	0.00120231
CNTNAP4	1.8262	2.21455	0.946426	2.33991	0.0192883	0.04193
S100P	4.09266	2.21434	0.564219	3.92461	8.68705e-05	0.00036219
SPATA31E1	0.368252	2.21207	0.893393	2.47604	0.013285	0.0303305
PRUNE2	245.649	2.21195	0.313617	7.05303	1.7506e-12	4.19929e-11
PSAT1	288.597	2.21164	0.372187	5.9423	2.81057e-09	3.31763e-08
EMILIN1	809.837	2.20905	0.311621	7.0889	1.35181e-12	3.31647e-11
FAM72C	18.7208	2.20801	0.528009	4.18176	2.8926e-05	0.000136579
HEPN1	1.13688	2.20613	0.848407	2.60032	0.00931373	0.0223249
GHRHR	0.929899	2.20325	0.74473	2.95846	0.00309183	0.00852758
CNIH2	18.8309	2.20238	0.25665	8.58125	9.38515e-18	6.11169e-16
LOX	578.259	2.20094	0.31973	6.88373	5.8304e-12	1.24884e-10
HIST2H4A	517.384	2.20053	0.258652	8.5077	1.77425e-17	1.11068e-15
MAD2L1	66.34	2.19953	0.23312	9.43519	3.90297e-21	4.3781e-19
CXCL11	80.1211	2.19897	0.55415	3.96818	7.24239e-05	0.000307742
KRTAP11-1	0.290161	2.19862	1.24393	1.76748	0.0771471	0.136499
SUN3	0.813083	2.19846	0.596265	3.68704	0.000226874	0.000855062
FAM72B	27.8371	2.19626	0.347962	6.31177	2.75858e-10	4.09274e-09
TMEM45A	181.335	2.19518	0.306767	7.15584	8.31591e-13	2.14885e-11
FFAR2	12.2444	2.19375	0.415932	5.27431	1.33258e-07	1.0686e-06
KLHL1	0.347782	2.19356	2.14029	1.02489	0.305415	0.425202
PAX3	2.30758	2.19264	1.30303	1.68272	0.0924297	0.159185
PDPN	163.575	2.19201	0.405844	5.40111	6.62293e-08	5.65441e-07
CPN2	3.09415	2.18945	0.638009	3.43169	0.000599823	0.0020097
ZFP57	28.1561	2.18928	0.818739	2.67397	0.00749588	0.0185259
C2orf83	0.267957	2.18879	2.06346	1.06074	0.288809	0.406633
TMPRSS11A	1.314	2.18652	0.655775	3.33425	0.000855287	0.00274979
IGSF21	56.5423	2.1856	0.3268	6.68787	2.26447e-11	4.34661e-10
GK	344.202	2.18494	0.170178	12.8391	9.89923e-38	1.92105e-34
PRDM8	50.774	2.18185	0.350262	6.2292	4.68836e-10	6.6362e-09
COL5A3	824.33	2.17904	0.249005	8.75102	2.11435e-18	1.53101e-16
VCX3A	4.91218	2.17829	0.699731	3.11304	0.00185169	0.00544227
TFPI	382.873	2.17801	0.251623	8.65586	4.89193e-18	3.2623e-16
EDDM3A	0.190381	2.17597	1.85616	1.17229	0.241079	0.351151
FOSL1	108.898	2.17588	0.372968	5.83396	5.41278e-09	5.97636e-08
C8orf74	0.227977	2.17537	1.65412	1.31513	0.188467	0.287847
MYH13	0.905073	2.17317	0.923339	2.3536	0.0185925	0.0406496
CXCL10	270.064	2.17184	0.464531	4.67534	2.93468e-06	1.76502e-05
OR6N2	0.141343	2.17149	4.0034	0.54241	0.587536	0.700739
TRIM60	0.0938832	2.16593	5.01699	0.431719	0.665946	0.767979
P2RX6	10.611	2.16556	0.55339	3.91327	9.10546e-05	0.000377565
OR10W1	0.13174	2.16538	4.91228	0.44081	0.65935	0.762672
MTRNR2L5	0.0945471	2.16474	4.99838	0.433089	0.66495	0.767138
OR11H2	1.13568	2.16429	2.70441	0.800282	0.423547	0.548402
COL6A2	15238.9	2.16387	0.282683	7.65476	1.9368e-14	6.80898e-13
CDY2A	0.225213	2.16307	4.46138	0.484842	0.627788	0.735236
KRTAP4-11	0.173336	2.16295	2.09484	1.03251	0.301831	0.421058
ANKRD1	47.921	2.16042	0.711237	3.03755	0.0023851	0.00679267
OR5W2	0.0699433	2.15825	6.74386	0.320033	0.748944	0.834664
PLK5	1.555	2.15548	0.755974	2.85126	0.00435465	0.0115116
IQGAP3	156.536	2.15504	0.300096	7.18116	6.91208e-13	1.81123e-11
TRIM9	27.4325	2.15456	0.29901	7.20566	5.77646e-13	1.54831e-11
CEMIP	674.448	2.15421	0.39609	5.43868	5.36758e-08	4.67519e-07
GHSR	0.576462	2.1523	0.729132	2.95186	0.00315866	0.00868845
NUTM2F	1.60018	2.14741	0.958486	2.24042	0.0250637	0.0526107
OR2T29	0.77359	2.14646	1.07873	1.9898	0.0466129	0.0892698
IL18RAP	30.5102	2.14539	0.365911	5.86315	4.54161e-09	5.09742e-08
BVES	57.2512	2.14502	0.32516	6.5968	4.20126e-11	7.58415e-10
HIST1H3F	7.85406	2.14425	0.696671	3.07785	0.00208498	0.00603357
CD163	1811.93	2.14227	0.32025	6.68939	2.2411e-11	4.31028e-10
HIST1H2AL	5.29701	2.14017	0.740836	2.88886	0.00386646	0.0103923
TSPY10	0.139205	2.13963	4.2596	0.502308	0.615451	0.725174
GP2	0.324857	2.13933	2.71323	0.78848	0.430416	0.555601
TRIM49C	1.01489	2.13909	5.36857	0.398448	0.6903	0.788973
SLC35E4	47.2468	2.13676	0.201978	10.5792	3.72131e-26	9.75889e-24
AC008575.1	0.320276	2.13249	1.56841	1.35965	0.173942	0.269519
CDCA2	36.738	2.13114	0.303765	7.01575	2.28727e-12	5.35424e-11
FHAD1	171.907	2.12976	0.241425	8.82161	1.12828e-18	8.48662e-17
FAM71F1	1.37295	2.12851	0.751233	2.83336	0.00460621	0.012104
OR5M8	0.128641	2.12831	5.77171	0.368748	0.712315	0.806205
ARSI	40.8281	2.12777	0.438858	4.84843	1.2444e-06	8.15566e-06
MMP14	4807.53	2.12694	0.257451	8.26155	1.43794e-16	7.38219e-15
SPATA31A1	0.252669	2.12535	1.71781	1.23724	0.215996	0.32137
BUB1	126.543	2.12392	0.283344	7.49591	6.58382e-14	2.11183e-12
KYNU	185.595	2.12363	0.294339	7.21492	5.39649e-13	1.45249e-11
F2RL2	106.379	2.12244	0.377956	5.61556	1.95925e-08	1.90297e-07
SGO1	20.8482	2.12184	0.290187	7.312	2.63203e-13	7.47835e-12
GP9	0.961231	2.11834	0.778801	2.72001	0.00652807	0.0164055
IL27	1.64031	2.11781	0.587643	3.60391	0.000313464	0.00113385
WT1	21.8664	2.11668	0.599384	3.53142	0.000413328	0.00144315
MOCOS	119.955	2.11488	0.263549	8.02461	1.01848e-15	4.48176e-14
MAGEA10	0.52463	2.11475	0.931856	2.2694	0.023244	0.0493246
SRPX2	507.188	2.11425	0.334575	6.31923	2.62875e-10	3.92808e-09
S100A12	2.85153	2.10598	0.557751	3.77585	0.000159462	0.000625028
AMBN	0.210277	2.10571	2.03384	1.03534	0.30051	0.419616
GCM1	1.14347	2.10551	0.717303	2.93531	0.00333218	0.00912951
TRIM49B	0.16531	2.10489	2.52543	0.833477	0.404576	0.529413
CPN1	0.135575	2.10253	3.80419	0.552687	0.580478	0.694583
SPANXN3	0.226897	2.10192	2.74369	0.766093	0.443621	0.568357
DSCAM	2.96522	2.10133	0.641942	3.2734	0.00106264	0.00333573
NDST4	0.441563	2.10089	1.40073	1.49985	0.133653	0.216677
SKA3	28.6951	2.09936	0.301849	6.95501	3.52538e-12	7.8546e-11
SRPX	343.842	2.09914	0.303517	6.91607	4.64354e-12	1.00797e-10
IL1A	9.84301	2.09737	0.516474	4.06094	4.88753e-05	0.000217142
HIST1H2AB	2.0679	2.09624	0.719508	2.91343	0.00357479	0.00971059
PRC1	179.514	2.09567	0.222995	9.39784	5.56961e-21	6.07213e-19
DNM1	420.884	2.09542	0.298632	7.01674	2.27108e-12	5.32277e-11
KRTAP5-5	0.138385	2.09533	4.89748	0.427838	0.668769	0.770536
IFNA4	0.139121	2.09394	2.61355	0.801186	0.423024	0.548039
CADPS	51.9071	2.09229	0.460269	4.5458	5.47275e-06	3.08643e-05
ANTXR2	516.315	2.08911	0.226411	9.22707	2.78144e-20	2.72609e-18
KIF5C	83.6668	2.08877	0.283245	7.37446	1.65015e-13	4.93419e-12
HIST1H2BB	1.51782	2.08547	0.719363	2.89906	0.00374286	0.0101105
AC245748.1	0.156067	2.085	3.59467	0.580025	0.561898	0.678881
OR10A6	0.712368	2.08493	1.10546	1.88604	0.05929	0.109423
LILRA5	30.9799	2.08278	0.405171	5.14051	2.73999e-07	2.06654e-06
RGS17	43.9712	2.08202	0.31314	6.64884	2.95421e-11	5.52306e-10
SLC16A1	363.724	2.07977	0.235319	8.8381	9.73644e-19	7.4388e-17
CDH15	18.7569	2.07762	0.571224	3.63713	0.000275691	0.00101442
COL6A3	15913.4	2.07727	0.338212	6.14193	8.15273e-10	1.08961e-08
FAM72D	20.7357	2.0766	0.501994	4.13671	3.52321e-05	0.000162364
FCGR3A	1436.49	2.07606	0.340869	6.09048	1.1257e-09	1.45928e-08
FSHR	0.464783	2.07439	1.11748	1.85631	0.0634091	0.115726
LGALS1	3515.37	2.07283	0.270088	7.67467	1.65847e-14	5.91621e-13
KDELC1	118.712	2.0723	0.228147	9.08319	1.05442e-19	9.21719e-18
C4BPB	3.8927	2.07197	0.579702	3.5742	0.000351294	0.00125155
PRAMEF14	0.093301	2.07182	3.84609	0.538682	0.590106	0.70307
PAGE4	0.184955	2.07174	4.21966	0.490973	0.623446	0.731607
MCF2	19.5469	2.07146	0.3641	5.68926	1.2759e-08	1.28558e-07
UHRF1	170.135	2.07062	0.283067	7.31495	2.57485e-13	7.34817e-12
PLAUR	836.781	2.07006	0.317881	6.51206	7.41268e-11	1.25087e-09
EBLN1	0.37115	2.06761	1.50827	1.37085	0.170423	0.264959
OR10A7	0.348708	2.06578	5.05303	0.40882	0.682672	0.782252
ANKRD18B	5.20721	2.06564	0.529576	3.90055	9.5973e-05	0.000395677
C12orf40	0.436812	2.06472	0.817277	2.52634	0.0115258	0.0268319
CTHRC1	920.52	2.06114	0.411415	5.00989	5.44613e-07	3.86806e-06
CAMK2A	19.0512	2.05547	0.57233	3.5914	0.000328904	0.00118264
FAM217A	0.401321	2.05505	0.77593	2.6485	0.00808497	0.0197703
TNFSF10	758.278	2.05435	0.238528	8.61263	7.14012e-18	4.69699e-16
MROH9	0.899238	2.05341	0.708448	2.89846	0.00375001	0.0101284
FRG2C	1.53376	2.05188	0.68629	2.98982	0.00279141	0.00778643
CSN2	0.121188	2.04945	2.84638	0.72002	0.471512	0.594746
TRIM51	0.254668	2.04704	2.37373	0.862372	0.388483	0.512966
CDH13	374.497	2.04524	0.279878	7.30763	2.71903e-13	7.66942e-12
TUBB2A	588.5	2.04407	0.26949	7.58494	3.32653e-14	1.1188e-12
HIST1H2AH	5.70464	2.04358	0.731964	2.79191	0.00523972	0.0135648
CGREF1	45.3163	2.04319	0.389758	5.2422	1.58672e-07	1.25272e-06
SPATA48	0.380792	2.04243	1.68564	1.21167	0.225641	0.332709
NEUROD6	0.37842	2.04034	4.75675	0.428937	0.667969	0.769751
EGR4	2.37641	2.04034	0.651377	3.13235	0.00173414	0.00514016
AARD	3.9369	2.03685	0.535707	3.80217	0.000143437	0.000568301
LILRA6	74.2326	2.03462	0.34787	5.8488	4.95135e-09	5.51267e-08
OR2G6	0.413898	2.03372	1.33679	1.52135	0.128172	0.208894
CRYM	9.4621	2.03129	0.500165	4.06124	4.88122e-05	0.000216921
IHH	2.96698	2.03088	0.841414	2.41365	0.0157935	0.0353179
OPRM1	0.571774	2.02921	0.908022	2.23476	0.025433	0.0532534
MTHFD2	578.166	2.02741	0.243716	8.31874	8.89006e-17	4.80558e-15
WNT7B	33.7945	2.02314	0.323919	6.24583	4.21566e-10	6.02424e-09
SNAI2	329.879	2.02201	0.261979	7.71819	1.17995e-14	4.30417e-13
HAO2	1.3026	2.02131	0.533004	3.7923	0.000149257	0.000588715
OR6C2	0.215723	2.02045	2.85483	0.707729	0.479114	0.601753
HOXB7	20.0903	2.02033	0.454696	4.44324	8.86122e-06	4.74506e-05
SPRR2B	0.102728	2.01796	5.87319	0.343589	0.731156	0.820969
SLC1A3	291.045	2.01694	0.311888	6.46686	1.00063e-10	1.64701e-09
DSG1	1.302	2.01629	1.04868	1.92269	0.054519	0.102034
CLEC4E	23.8687	2.01522	0.42091	4.78777	1.68642e-06	1.07477e-05
TMIGD3	24.9446	2.01428	0.376615	5.34838	8.87463e-08	7.40099e-07
CPNE7	37.7157	2.00894	0.484767	4.14413	3.41107e-05	0.000157984
PPFIA4	152.445	2.00535	0.348225	5.75877	8.47269e-09	8.97494e-08
GADL1	1.10536	2.00497	1.31873	1.52037	0.128417	0.209276
PLK1	112.404	2.0049	0.273335	7.33498	2.21756e-13	6.45187e-12
OR52N5	0.281314	2.00455	1.2671	1.582	0.11365	0.188943
KDELR3	473.854	2.00413	0.202183	9.91243	3.67585e-23	5.6614e-21
E2F8	33.7812	2.00191	0.32377	6.18312	6.28463e-10	8.67421e-09
SPATA22	1.72986	1.99786	0.772098	2.58757	0.00966543	0.0230597
KRT9	0.486824	1.99783	1.72961	1.15507	0.248061	0.35911
MINOS1-NBL1	8.85461	1.99767	0.923873	2.16228	0.0305968	0.0624334
ARNTL2	184.455	1.99665	0.291738	6.84398	7.70211e-12	1.61064e-10
PYCR1	311.815	1.99238	0.314234	6.34042	2.29143e-10	3.47946e-09
MRGPRX3	0.351154	1.99142	1.40718	1.41518	0.157014	0.247866
ECT2	215.387	1.99071	0.169627	11.7358	8.35589e-32	5.06733e-29
MYPN	18.0023	1.98978	1.44192	1.37995	0.167602	0.261454
OTX1	5.91019	1.98823	0.742142	2.67904	0.00738328	0.0182755
TOPAZ1	0.164159	1.98791	2.19299	0.906483	0.36468	0.488142
FCGR2A	1408.1	1.98597	0.283286	7.0105	2.37475e-12	5.53233e-11
AL035460.1	0.226769	1.98588	1.65644	1.19888	0.230574	0.338406
ESPL1	76.3374	1.98078	0.310598	6.37731	1.80222e-10	2.81594e-09
FSD1	7.96262	1.97971	0.488852	4.04972	5.12798e-05	0.000226837
OR2T3	0.220387	1.97843	1.5204	1.30125	0.193172	0.293623
TXNDC2	4.45878	1.97839	0.387194	5.10955	3.22921e-07	2.40192e-06
CAMP	14.0421	1.97372	0.513663	3.84244	0.000121816	0.000491262
TRPV3	68.7128	1.97344	0.327357	6.02838	1.65607e-09	2.0654e-08
SLC22A25	0.178535	1.97132	2.476	0.796172	0.425932	0.550676
ARHGAP11B	42.4012	1.96657	0.296549	6.63151	3.32277e-11	6.1587e-10
KIF2B	0.50749	1.96502	3.11948	0.629917	0.528749	0.648726
TICRR	74.2239	1.96335	0.225797	8.69519	3.46261e-18	2.40844e-16
ADAMTS2	925.896	1.96168	0.327552	5.98892	2.11243e-09	2.57785e-08
OBP2A	3.94387	1.96165	0.737935	2.65829	0.00785372	0.0192777
SLCO1A2	1.09428	1.9583	0.967207	2.02469	0.0428991	0.0831004
HOXA1	11.5506	1.95824	0.369704	5.29678	1.17859e-07	9.58584e-07
SPC24	31.6017	1.9551	0.27928	7.00053	2.54999e-12	5.87423e-11
CDC45	70.2188	1.95507	0.307476	6.35843	2.0383e-10	3.13682e-09
TAS2R1	0.334946	1.95428	1.22105	1.60048	0.109491	0.183344
OTOF	12.7321	1.9521	0.474646	4.11275	3.9097e-05	0.000178102
UCN2	5.78265	1.95209	0.878099	2.22309	0.0262097	0.0546851
TMEM189-UBE2V1	105.352	1.95157	0.502366	3.88477	0.000102428	0.000419614
HMGB3	293.08	1.94707	0.185774	10.4809	1.05782e-25	2.50343e-23
SIGLEC12	49.4973	1.94669	0.439073	4.43363	9.26586e-06	4.93721e-05
GDF5	28.2943	1.94645	0.50572	3.84887	0.000118665	0.000479455
DCAF8L1	0.543672	1.94512	3.19322	0.609141	0.542431	0.661082
HOXB8	2.2679	1.94243	0.854535	2.27309	0.0230208	0.0488883
SLC22A14	3.11775	1.94051	0.520158	3.73062	0.000191006	0.00073169
TWIST2	27.5424	1.93916	0.383974	5.05025	4.41243e-07	3.18931e-06
CSAG3	3.03028	1.93885	1.22399	1.58404	0.113186	0.188406
FOXA1	18.6913	1.93837	0.571292	3.39296	0.000691407	0.00227723
CCL7	7.7272	1.93708	0.685199	2.82704	0.00469807	0.0123204
OSBPL6	98.5413	1.93639	0.245678	7.88183	3.22617e-15	1.29353e-13
SEMA7A	218.5	1.93591	0.334588	5.78596	7.21011e-09	7.74318e-08
RAD51AP1	55.9198	1.934	0.221719	8.72272	2.71587e-18	1.91652e-16
AD000671.1	8.82811	1.93386	0.889114	2.17504	0.0296268	0.0606923
PPP1R3A	21.6578	1.93276	2.57866	0.749522	0.453543	0.578092
POLQ	51.3679	1.93155	0.302413	6.3871	1.69059e-10	2.66079e-09
OR1D5	0.261545	1.92948	1.21695	1.58551	0.112851	0.18795
MS4A18	0.245132	1.92891	1.99902	0.964928	0.334581	0.456537
OR9Q1	0.0963294	1.9283	3.12722	0.616617	0.537487	0.656252
CENPN	94.2981	1.92703	0.177451	10.8595	1.79752e-27	5.81377e-25
VSIG4	528.432	1.92388	0.29329	6.55965	5.3933e-11	9.45459e-10
OR5K4	0.333363	1.92293	2.9138	0.659939	0.509293	0.630356
KPNA7	0.470889	1.92213	0.895265	2.147	0.0317935	0.0645179
LYPD6	3.09239	1.92018	0.507017	3.78722	0.000152343	0.000599669
SLC14A1	169.087	1.91783	0.360938	5.31345	1.07568e-07	8.83395e-07
CCDC140	0.127493	1.91595	5.30624	0.361075	0.718044	0.810655
MS4A4A	236.56	1.91512	0.311232	6.15335	7.58618e-10	1.02305e-08
LCP2	884.177	1.91506	0.26921	7.11364	1.1302e-12	2.82638e-11
ORC1	64.0244	1.91472	0.246465	7.76874	7.92734e-15	2.97559e-13
TAS2R41	2.52635	1.91427	1.23558	1.54928	0.121314	0.199556
PASD1	0.333101	1.91368	1.96218	0.975282	0.32942	0.451018
SMYD1	3.28352	1.91359	2.0004	0.956606	0.338766	0.460661
INSL6	0.884834	1.91274	0.719072	2.66001	0.0078138	0.0192006
HOXC10	3.29904	1.91273	0.70802	2.70152	0.00690225	0.0172277
AURKB	48.0204	1.91055	0.362294	5.27348	1.33863e-07	1.07256e-06
UMODL1	1.89711	1.91017	0.755204	2.52934	0.0114277	0.0266354
SHISAL1	29.5986	1.90968	0.368488	5.18247	2.18966e-07	1.68221e-06
KCNG3	0.992335	1.90849	0.835819	2.28338	0.0224082	0.0477599
NLRP5	0.225262	1.90786	3.23216	0.590275	0.555007	0.672733
FCGR1A	373.168	1.9074	0.348663	5.47062	4.4847e-08	3.96673e-07
OR8D1	0.172699	1.90485	1.483	1.28445	0.198983	0.300667
CLEC4D	3.97945	1.90414	0.483595	3.93747	8.23438e-05	0.000345058
AC068547.1	11.8733	1.90357	0.705235	2.6992	0.00695054	0.0173348
SUV39H2	92.1024	1.90062	0.163604	11.6172	3.37168e-31	1.86945e-28
LHX2	7.20011	1.90021	0.922084	2.06077	0.0393247	0.0772247
FOXL2	1.89505	1.89979	0.821929	2.31139	0.0208115	0.0447747
ARHGAP11A	158.69	1.89933	0.208278	9.11919	7.5687e-20	6.83154e-18
KCNMA1	461.197	1.89844	0.274112	6.92576	4.33636e-12	9.4765e-11
C4orf54	5.19827	1.89797	1.10494	1.71771	0.0858498	0.149417
VN1R2	0.452407	1.89745	1.11808	1.69707	0.0896839	0.155144
ST18	10.2879	1.89612	0.399713	4.7437	2.09847e-06	1.30438e-05
KCNJ18	0.245046	1.89432	2.2479	0.842705	0.399394	0.524116
HRH3	0.438831	1.892	1.24965	1.51402	0.13002	0.211533
ZFP91-CNTF	24.698	1.88826	0.911566	2.07145	0.038317	0.07554
SCN8A	127.49	1.88682	0.312112	6.04532	1.49112e-09	1.8839e-08
SLAMF8	326.832	1.88356	0.359663	5.23702	1.63191e-07	1.28683e-06
ESCO2	22.9897	1.88336	0.314222	5.99372	2.05093e-09	2.51265e-08
AL139300.1	153.512	1.8828	0.62676	3.00402	0.00266436	0.00747068
AL110118.2	2.19481	1.88166	0.996665	1.88796	0.0590317	0.109019
KLRD1	48.0642	1.88023	0.357804	5.25491	1.48097e-07	1.17737e-06
VSX2	0.529035	1.87565	0.913372	2.05355	0.0400193	0.0783826
NLRP13	0.133677	1.87422	3.10189	0.604219	0.545698	0.663938
MARCH3	62.6206	1.87388	0.253682	7.38673	1.5048e-13	4.56284e-12
Z84488.2	3.06163	1.87303	0.872129	2.14765	0.0317414	0.0644189
AC008763.2	3.34043	1.87164	1.04663	1.78825	0.0737359	0.131482
PPP1R15A	2274.83	1.87159	0.230326	8.12582	4.4435e-16	2.09807e-14
CDKN2B	255.127	1.87144	0.318659	5.87286	4.28348e-09	4.85828e-08
CDC25C	12.4775	1.87131	0.374379	4.99844	5.7796e-07	4.08296e-06
OR51C1P	0.187456	1.87131	1.5768	1.18678	0.235316	0.344307
PDGFRA	801.971	1.86802	0.334714	5.58095	2.39204e-08	2.27104e-07
NEDD8-MDP1	6.15253	1.86795	0.546127	3.42037	0.000625371	0.00208343
FLNC	879.215	1.86711	0.464881	4.01632	5.91152e-05	0.000256987
HIST1H4L	1.49955	1.8661	0.730949	2.55299	0.0106803	0.0251227
RAD54L	106.748	1.86223	0.224014	8.31298	9.33267e-17	5.01689e-15
SATB2	175.837	1.86199	0.183503	10.1469	3.41982e-24	6.08853e-22
FHOD3	326.301	1.86156	0.262577	7.08958	1.34516e-12	3.30433e-11
KIFC1	130.853	1.86144	0.272341	6.83497	8.20243e-12	1.70974e-10
TTLL6	2.47508	1.86115	0.773323	2.40669	0.016098	0.0359078
FOXI3	0.19409	1.8605	2.30199	0.808215	0.418967	0.544026
MSMB	0.554003	1.85932	0.973127	1.91067	0.0560473	0.104361
OR11H6	0.251346	1.85914	1.29578	1.43476	0.151355	0.240576
CENPW	39.7255	1.85882	0.244839	7.59203	3.14942e-14	1.06849e-12
TAGLN3	16.3855	1.85858	0.668802	2.77898	0.00545307	0.0140478
OR4D2	0.458078	1.85598	2.55257	0.727105	0.467162	0.590679
UBASH3B	178.562	1.85585	0.229696	8.07961	6.49729e-16	2.96674e-14
SRGN	1509.13	1.8552	0.262574	7.06541	1.60137e-12	3.86519e-11
NT5DC2	1327.76	1.85446	0.176561	10.5032	8.35135e-26	2.02583e-23
BMP15	0.21126	1.85444	1.7956	1.03277	0.301711	0.420921
GALNT5	180.264	1.85304	0.3926	4.71993	2.3592e-06	1.4479e-05
ADAMTSL1	290.091	1.85211	0.285854	6.47922	9.22004e-11	1.52796e-09
OR4C13	0.117991	1.85159	5.81625	0.318347	0.750221	0.835608
GABRQ	13.5514	1.8504	0.532288	3.4763	0.000508377	0.00173354
FANCD2OS	0.630166	1.8495	0.949114	1.94866	0.0513363	0.0968626
RNF112	26.2636	1.84795	0.31676	5.83392	5.41401e-09	5.97636e-08
SH3TC2	73.3791	1.84764	0.291921	6.32925	2.46362e-10	3.71189e-09
COL4A6	42.62	1.84755	0.399675	4.62264	3.78895e-06	2.22611e-05
CCT5	3347.24	1.84751	0.126157	14.6446	1.45947e-48	9.44084e-45
CSTA	109.695	1.84652	0.399301	4.62437	3.75731e-06	2.20953e-05
OR10G7	0.276	1.84522	1.22596	1.50512	0.132294	0.214694
MYB	56.0121	1.84336	0.346254	5.32372	1.01669e-07	8.3743e-07
EFNA2	3.53825	1.8426	0.595293	3.09529	0.00196622	0.00572921
CHST6	55.8296	1.84084	0.415717	4.42811	9.50607e-06	5.05272e-05
CD209	293.056	1.83926	0.412178	4.4623	8.10852e-06	4.38312e-05
TFR2	20.0312	1.83918	0.330522	5.56446	2.62959e-08	2.46759e-07
OR6N1	0.410774	1.83661	1.40365	1.30845	0.19072	0.290717
ARG1	3.14605	1.8363	0.491015	3.73981	0.000184156	0.000709638
TTC6	1.57401	1.8355	0.782631	2.34529	0.0190122	0.0414226
OR4C6	0.64303	1.83422	1.23767	1.482	0.13834	0.223121
CSMD3	3.95591	1.83345	0.741702	2.47195	0.0134378	0.0306397
CRYBB1	9.99188	1.83109	0.422914	4.3297	1.49311e-05	7.55836e-05
NNMT	1115.39	1.82926	0.383326	4.77207	1.82345e-06	1.15188e-05
DEPDC7	27.2078	1.82815	0.296211	6.17179	6.75225e-10	9.24078e-09
C1QC	1506.97	1.82731	0.320816	5.69583	1.22775e-08	1.24547e-07
TGFBI	4064.61	1.82652	0.291587	6.26405	3.75099e-10	5.40399e-09
CR1	413.085	1.82619	0.453464	4.02719	5.64463e-05	0.000246656
SLC37A2	314.394	1.82443	0.304894	5.98381	2.17977e-09	2.64875e-08
OR4K14	0.106677	1.82282	4.97604	0.36632	0.714126	0.807642
CHRM2	0.616735	1.82173	1.17882	1.54538	0.122253	0.200851
UBE2S	331.644	1.82088	0.217622	8.36717	5.90195e-17	3.32567e-15
SSX4B	0.25783	1.82034	1.5784	1.15328	0.248795	0.359924
SGO2	74.2624	1.81875	0.178046	10.215	1.69807e-24	3.13836e-22
OR52B4	0.153926	1.81834	1.94427	0.935229	0.34967	0.472082
TAS2R60	0.639859	1.81688	0.700192	2.59483	0.00946377	0.0226398
ISG15	502.031	1.81456	0.299281	6.06305	1.33564e-09	1.70972e-08
CYP3A4	1.16697	1.81387	0.711259	2.55023	0.0107651	0.0252762
OR52N2	0.388955	1.8129	1.01212	1.79118	0.0732637	0.1307
CCT8L2	0.572876	1.81059	0.764546	2.36819	0.0178751	0.0392982
TMEM269	2.36139	1.81021	0.478617	3.78218	0.000155461	0.000610579
SEMA3A	220.605	1.81008	0.256334	7.06141	1.64826e-12	3.96359e-11
SPATS1	0.345142	1.80863	1.24694	1.45046	0.146931	0.234689
POSTN	7102.07	1.80841	0.425933	4.24577	2.17846e-05	0.000105953
STH	0.228895	1.80786	1.49518	1.20913	0.226615	0.333841
TROAP	61.8328	1.80783	0.310026	5.83122	5.50242e-09	6.06704e-08
APOBEC3B	94.3898	1.80754	0.334384	5.40558	6.45994e-08	5.5357e-07
WDR62	145.268	1.80705	0.249483	7.2432	4.38236e-13	1.19276e-11
TEX11	2.00675	1.80693	0.63055	2.86564	0.00416163	0.0110616
GBP5	624.316	1.80693	0.398694	4.53212	5.83955e-06	3.26954e-05
HOXC11	0.373267	1.80428	1.75722	1.02678	0.304525	0.424218
AC073612.1	6.47413	1.8041	0.847669	2.1283	0.0333119	0.0671847
COX7B2	0.0550244	1.80358	7.05331	0.255707	0.798177
CD14	1060.49	1.8034	0.276037	6.53318	6.43868e-11	1.10574e-09
BEND6	64.9212	1.80318	0.329529	5.47197	4.45056e-08	3.94372e-07
PSKH2	0.191226	1.80309	2.22467	0.810497	0.417654	0.542696
SLAMF9	3.19572	1.80266	0.693838	2.59811	0.00937396	0.0224582
MC3R	0.0868932	1.80237	3.86457	0.466381	0.640942	0.746405
OR6X1	0.238877	1.80133	1.13306	1.5898	0.11188	0.186572
COL5A1	6799.65	1.80098	0.376556	4.78277	1.72898e-06	1.09937e-05
KIF20B	227.18	1.80026	0.166476	10.8139	2.95797e-27	9.11148e-25
ZEB1	1672.78	1.79842	0.199873	8.99781	2.30264e-19	1.91781e-17
NUSAP1	145.189	1.79838	0.271745	6.61791	3.64308e-11	6.6633e-10
MEP1A	4.95009	1.79733	0.58424	3.07635	0.00209549	0.00605946
SLC11A1	365.085	1.79504	0.37037	4.84661	1.25587e-06	8.21969e-06
ERICH3	17.505	1.79496	0.467308	3.84106	0.000122504	0.00049363
FAM126A	458.922	1.79428	0.184579	9.7209	2.45595e-22	3.30974e-20
OR51I2	0.806847	1.79425	0.622433	2.88264	0.00394358	0.010563
STIL	125.321	1.79315	0.174936	10.2503	1.17937e-24	2.22203e-22
ASPH	2850.1	1.79308	0.143221	12.5197	5.82912e-36	6.65411e-33
COL5A2	6501.88	1.79265	0.370402	4.83975	1.30001e-06	8.47428e-06
COL1A2	69982.5	1.79226	0.400423	4.47593	7.60794e-06	4.14253e-05
TRPA1	10.833	1.79106	0.436949	4.09902	4.14899e-05	0.000187866
C14orf132	120.649	1.79064	0.301763	5.93394	2.95746e-09	3.46363e-08
OR5AK2	0.276193	1.78849	1.32096	1.35393	0.175758	0.27173
CEACAM7	1.23258	1.78768	1.41045	1.26745	0.204994	0.307975
CCNB2	72.7039	1.78647	0.242093	7.37928	1.59149e-13	4.76612e-12
CLDN14	4.91473	1.78456	0.512999	3.47868	0.000503898	0.00172055
DEC1	0.800304	1.78394	0.508399	3.50893	0.000449909	0.00155382
RTL3	4.04158	1.7825	0.636557	2.80022	0.00510682	0.0132473
NLGN4X	139.914	1.77899	0.327637	5.42977	5.64276e-08	4.88854e-07
HTR1F	21.8742	1.77789	0.28279	6.28695	3.23761e-10	4.72045e-09
CIP2A	92.9526	1.77764	0.164408	10.8123	3.00894e-27	9.12368e-25
NR2E1	0.808963	1.77676	1.47312	1.20612	0.227771	0.335111
CD82	1290.46	1.77445	0.193589	9.16608	4.90552e-20	4.6665e-18
VGLL3	142.913	1.77396	0.342991	5.17203	2.3157e-07	1.77342e-06
HCRTR2	0.896241	1.77173	0.784737	2.25774	0.0239621	0.0506325
EME1	32.0938	1.77091	0.255056	6.94321	3.83285e-12	8.46192e-11
ZNF488	3.43156	1.76932	0.468541	3.77623	0.000159222	0.000624339
HAND1	0.194286	1.76904	1.70149	1.0397	0.29848	0.417373
TRPV4	155.843	1.76764	0.25716	6.87368	6.2567e-12	1.33133e-10
AOX1	310.716	1.76756	0.412081	4.28936	1.79188e-05	8.90901e-05
CHEK1	112.57	1.76667	0.211881	8.33803	7.55354e-17	4.14079e-15
OLFML3	495.625	1.76607	0.272903	6.47143	9.70785e-11	1.60196e-09
ULBP2	182.024	1.76289	0.332815	5.2969	1.17783e-07	9.58365e-07
OR5H14	0.126927	1.76202	2.84707	0.61889	0.535989	0.655083
CCDC63	0.23939	1.76201	2.32235	0.758719	0.448021	0.572482
AGXT	0.290844	1.76037	2.28236	0.771294	0.440533	0.565249
IL6	164.245	1.76015	0.54478	3.23093	0.00123388	0.00381268
NCAPG2	362.885	1.75996	0.14196	12.3976	2.69272e-35	2.90305e-32
RCN1	1775.74	1.75837	0.165952	10.5957	3.12007e-26	8.29426e-24
EIF5A2	57.8426	1.75678	0.189819	9.25505	2.14121e-20	2.17551e-18
USP29	0.105433	1.75654	3.62103	0.485093	0.627611	0.735117
CYP4F8	0.920815	1.75638	1.37645	1.27602	0.201947	0.304198
HSPB3	4.37216	1.75604	1.18687	1.47955	0.138992	0.223897
ANO3	18.9512	1.75424	0.326266	5.37673	7.58522e-08	6.40552e-07
ERVV-1	5.17159	1.75377	0.713729	2.45719	0.0140029	0.0317343
FPR1	200.824	1.75336	0.330825	5.29996	1.15829e-07	9.44838e-07
ADH6	1.87121	1.75292	0.524464	3.34231	0.000830833	0.00268045
CYP2J2	17.6088	1.75232	0.327415	5.35198	8.6998e-08	7.28336e-07
HJV	3.71922	1.75197	1.03175	1.69805	0.089498	0.154864
ADAMTS12	301.26	1.75153	0.274658	6.37712	1.80445e-10	2.81715e-09
NTNG2	43.6223	1.75137	0.317451	5.51699	3.44858e-08	3.14784e-07
ANXA13	1.68571	1.75088	0.913256	1.91718	0.0552145	0.103075
STEAP2	154.23	1.75044	0.298809	5.85807	4.68277e-09	5.23768e-08
ASB17	0.131463	1.75001	4.01566	0.435796	0.662985	0.765804
AMZ1	14.4799	1.7494	0.334314	5.2328	1.66964e-07	1.31232e-06
SLC17A2	0.0857853	1.74926	4.69058	0.372931	0.7092	0.80372
CDC6	99.1805	1.74891	0.226289	7.72866	1.08686e-14	3.99464e-13
OR2T11	0.38951	1.74754	1.12516	1.55314	0.120389	0.198308
UBE2T	83.3432	1.74459	0.22576	7.72763	1.09564e-14	4.01928e-13
GZMB	80.0938	1.74398	0.425171	4.10185	4.09869e-05	0.000185926
TRIM49D2	0.346001	1.74116	1.98188	0.878541	0.37965	0.503864
SHISA9	28.263	1.74083	0.495599	3.51257	0.00044379	0.0015357
EPHA7	5.88116	1.74034	0.500725	3.47564	0.000509645	0.00173756
KIF11	152.419	1.73923	0.20972	8.2931	1.10336e-16	5.80263e-15
STAB1	2923.88	1.73882	0.260986	6.66251	2.69189e-11	5.06682e-10
WNT5A	376.238	1.73781	0.205826	8.44314	3.08933e-17	1.839e-15
ZNF365	62.7452	1.73765	0.27697	6.2738	3.52347e-10	5.09512e-09
OR8J3	0.244314	1.73611	4.48692	0.386927	0.69881	0.795559
BTNL8	12.4154	1.73257	0.488094	3.54968	0.000385705	0.00135857
MYLK	1728.68	1.7306	0.209617	8.25602	1.50607e-16	7.69125e-15
TBX18	53.9202	1.7287	0.299491	5.77214	7.82723e-09	8.32759e-08
FABP12	0.0742301	1.72863	4.73836	0.364817	0.715248	0.808534
OR13C3	0.423782	1.727	0.659411	2.619	0.00881876	0.0212978
C1QB	2009.23	1.72623	0.331523	5.20696	1.91958e-07	1.48887e-06
ABCB5	3.14423	1.72578	0.678453	2.54371	0.0109683	0.0256633
ULBP1	38.017	1.724	0.487258	3.53815	0.000402934	0.00141245
PFDN4	184.059	1.72352	0.162287	10.6202	2.39933e-26	6.46686e-24
DHRS2	11.253	1.72336	0.55387	3.11148	0.00186152	0.0054668
CYP3A7	2.55489	1.72247	0.566246	3.04192	0.00235077	0.00670179
CDKN2A	153.336	1.72139	0.385198	4.46886	7.86384e-06	4.26511e-05
MAP4K4	4238.21	1.72136	0.131875	13.053	6.11192e-39	1.6944e-35
GPR78	17.6805	1.72022	0.429743	4.00291	6.25688e-05	0.000270365
TMEM196	0.382736	1.71828	1.23863	1.38724	0.16537	0.258637
CCL13	175.77	1.71733	0.461793	3.71883	0.000200147	0.000763524
GPC6	189.252	1.71626	0.344254	4.98544	6.18197e-07	4.33721e-06
GMCL2	0.388443	1.71497	1.02288	1.67661	0.0936185	0.160874
OR2M4	0.483411	1.71435	1.36403	1.25682	0.208818	0.312582
BLID	1.25415	1.71338	0.566342	3.02534	0.00248357	0.00702773
POM121L12	0.124386	1.71337	7.05306	0.242926	0.808063	0.878847
IFNG	10.8662	1.71311	0.56417	3.03651	0.00239337	0.00681321
RAD21L1	0.755174	1.71186	0.878657	1.94827	0.0513824	0.0969307
DRD3	0.401583	1.71024	1.15284	1.4835	0.137943	0.222613
AADACL4	0.605104	1.70976	1.1904	1.43628	0.150922	0.240005
RXFP3	0.468478	1.70972	1.25268	1.36485	0.172299	0.267299
OR12D3	0.235591	1.70904	4.50146	0.379664	0.704195	0.799625
AKT1S1	555.433	1.70759	0.142529	11.9806	4.48889e-33	3.22635e-30
GYPA	0.272352	1.70715	1.0711	1.59383	0.110975	0.18527
CD163L1	208.894	1.70704	0.325497	5.2444	1.56793e-07	1.2394e-06
C4BPA	1.6974	1.70645	0.833741	2.04674	0.040684	0.0795159
FMO1	50.4081	1.70617	0.457649	3.72811	0.000192918	0.000737978
GNA15	144.728	1.70377	0.297115	5.73439	9.78632e-09	1.02104e-07
ANKRD40CL	0.18792	1.70107	2.24489	0.757749	0.448601	0.572988
PGK2	0.723273	1.70051	2.8574	0.595127	0.551759	0.6698
CAPN14	6.87703	1.70019	0.463145	3.67097	0.000241631	0.000904182
CLDN17	0.10133	1.70016	4.07857	0.416852	0.676786	0.777327
SLC22A16	6.08944	1.69995	0.559634	3.03761	0.00238461	0.00679226
ARPP21	6.91141	1.69909	1.0878	1.56195	0.1183	0.195365
SAA1	97.4508	1.69871	0.65922	2.57685	0.00997056	0.0236857
CBLN2	0.817193	1.698	0.8706	1.95038	0.0511308	0.0965689
ADAMDEC1	141.728	1.69775	0.537608	3.15797	0.00158874	0.00475475
MARCH4	10.8818	1.69772	0.538425	3.15311	0.00161538	0.00482614
AC135068.1	0.110918	1.69656	2.97592	0.570097	0.568612	0.68486
OAS2	660.661	1.69445	0.256688	6.6012	4.07853e-11	7.37633e-10
OR5H15	0.0964141	1.69397	4.64812	0.364441	0.715528	0.808757
UGT3A1	0.291666	1.69332	1.95966	0.864089	0.387539	0.511988
CEACAM16	0.68326	1.69305	1.08085	1.56641	0.117253	0.1939
CLIP2	576.249	1.69076	0.179422	9.42336	4.36874e-21	4.8724e-19
HIST1H3I	4.3642	1.6865	0.761457	2.21483	0.0267714	0.0556596
FAIM2	34.739	1.68442	0.481503	3.49825	0.000468316	0.00161194
TTPA	0.909828	1.6835	0.707813	2.37845	0.0173855	0.0383651
SRM	517.506	1.68346	0.151058	11.1445	7.62056e-29	2.84393e-26
ATP1B4	5.24348	1.68237	1.36016	1.23689	0.216128	0.321492
ASPHD1	37.3285	1.682	0.431918	3.89425	9.85041e-05	0.000404994
HIST1H2BO	8.26365	1.68074	0.59933	2.80437	0.00504153	0.0131007
COL12A1	3547.32	1.68007	0.392019	4.28568	1.82183e-05	9.04439e-05
FOXL1	60.7462	1.67998	0.29304	5.73292	9.87148e-09	1.02716e-07
DSCC1	42.3385	1.67927	0.197381	8.50778	1.77292e-17	1.11068e-15
PLEK	734.99	1.67711	0.344236	4.87198	1.10485e-06	7.35025e-06
SNAP25	80.679	1.67694	0.369237	4.54164	5.58187e-06	3.13885e-05
VNN2	88.0156	1.67505	0.409147	4.09401	4.23977e-05	0.000191457
CAMK2N2	11.6554	1.67505	0.470059	3.56349	0.000365955	0.00129807
CRP	2.067	1.67468	0.80991	2.06774	0.0386643	0.0761281
KRTAP4-16	0.156605	1.67423	4.23483	0.395348	0.692586	0.790628
GAL	2.91554	1.67355	0.672294	2.48931	0.012799	0.0293833
OR52B2	0.38392	1.67301	0.820049	2.04013	0.0413373	0.0806042
C1QA	2480.77	1.67256	0.314099	5.32494	1.00989e-07	8.3218e-07
ITGA11	646.86	1.67173	0.356247	4.69263	2.6972e-06	1.63364e-05
HTR2A	6.81536	1.67066	0.420788	3.9703	7.1781e-05	0.000305344
SPOCK1	690.545	1.67026	0.324648	5.14483	2.67768e-07	2.02664e-06
LRFN5	24.4365	1.67017	0.459561	3.63428	0.000278757	0.00102357
MAGED4	217.895	1.66925	0.33571	4.97228	6.61683e-07	4.61229e-06
FOXF1	98.5878	1.66657	0.302826	5.50339	3.7255e-08	3.36578e-07
SPEM3	0.152188	1.66557	1.89243	0.880122	0.378793	0.503174
PTHLH	43.0662	1.66444	0.357283	4.65861	3.18354e-06	1.90033e-05
KNL1	78.6945	1.66393	0.226984	7.33059	2.29137e-13	6.64668e-12
HOXB5	19.4826	1.66373	0.560169	2.97005	0.00297753	0.00825286
HIST1H2BL	7.41155	1.66227	0.670805	2.47802	0.0132112	0.0301975
FOXC2	110.208	1.66165	0.255842	6.49482	8.31323e-11	1.38716e-09
FERMT1	119.637	1.66128	0.360186	4.61228	3.98273e-06	2.32728e-05
PNPLA3	10.5481	1.6606	0.381238	4.35582	1.32572e-05	6.81148e-05
SP6	29.6984	1.66032	0.383978	4.324	1.53225e-05	7.73139e-05
IFNA16	0.155561	1.65971	3.25049	0.510602	0.60963	0.72058
C1orf185	0.213611	1.65962	1.93181	0.859101	0.390285	0.514704
OR7A5	2.31402	1.65943	0.637903	2.60138	0.00928508	0.0222672
OASL	124.965	1.65885	0.301379	5.50422	3.70809e-08	3.35474e-07
CACNA1E	11.1957	1.65761	0.447676	3.70271	0.000213311	0.000809762
SLC22A6	0.24976	1.6565	4.17449	0.396815	0.691504	0.789883
RACGAP1	221.436	1.65609	0.178209	9.29296	1.50049e-20	1.56551e-18
VSIG10L	36.9951	1.65464	0.212899	7.77194	7.72901e-15	2.90677e-13
GPX2	12.6426	1.65147	0.486103	3.39738	0.000680355	0.00224375
LBX1	0.662775	1.65144	2.15207	0.767372	0.44286	0.567567
CAPN13	1.20352	1.65099	0.883244	1.86923	0.0615907	0.112971
FAM169B	0.354266	1.6502	1.2221	1.3503	0.176919	0.273286
SLC39A12	3.92596	1.64959	0.614454	2.68465	0.0072606	0.0180063
OIP5	10.4899	1.64783	0.321837	5.12009	3.05387e-07	2.27849e-06
LMO1	4.22686	1.64736	0.571816	2.88093	0.00396504	0.0106091
HIST2H3A	22.5241	1.6469	0.347691	4.73669	2.17235e-06	1.34557e-05
THBS2	3714.39	1.64677	0.399714	4.11986	3.79097e-05	0.000173222
SSTR1	7.28754	1.64623	0.478255	3.44217	0.00057707	0.00194016
TFRC	1242.77	1.64544	0.157648	10.4375	1.67183e-25	3.7725e-23
TRIM31	5.39534	1.64495	0.563855	2.91732	0.00353051	0.00960509
MTRNR2L3	0.619259	1.64456	0.621585	2.64574	0.00815116	0.0199071
CCR1	156.29	1.64448	0.301738	5.45003	5.0362e-08	4.41629e-07
RFLNA	43.7039	1.64396	0.476434	3.45056	0.000559431	0.00188937
OR52E4	0.15154	1.64271	2.20088	0.746388	0.455433	0.579778
STK32B	35.1376	1.64243	0.289605	5.67128	1.41734e-08	1.4134e-07
FAM25C	0.0215952	1.64243	7.05432	0.232826	0.815896
TYMS	282.333	1.64103	0.246919	6.64604	3.01093e-11	5.61827e-10
PAX2	1.69298	1.64089	1.29703	1.26511	0.205833	0.308805
ANGPTL3	2.94137	1.64029	0.568886	2.88334	0.00393485	0.0105426
CNGB3	0.375661	1.63939	1.15962	1.41373	0.157442	0.24846
AC087721.2	5.1073	1.63502	0.819031	1.99629	0.0459027	0.08804
SSU72P4	0.0435901	1.63431	7.05419	0.231679	0.816787
PF4	2.48086	1.63392	0.554374	2.94732	0.00320538	0.0088107
OR56A3	0.359983	1.63371	1.27827	1.27806	0.201227	0.303343
CCNB1	247.556	1.63337	0.157633	10.3618	3.6978e-25	7.55364e-23
PNMA2	88.1682	1.63258	0.345563	4.7244	2.30795e-06	1.42049e-05
FAM209A	3.4966	1.63215	0.526052	3.10264	0.00191806	0.00560401
CELSR3	198.015	1.63172	0.253929	6.42588	1.31107e-10	2.10793e-09
TACC3	369.146	1.63078	0.266591	6.11718	9.5248e-10	1.25144e-08
EGFL6	57.5766	1.63012	0.473289	3.44423	0.000572678	0.00192907
RPL3L	4.58189	1.62981	1.21822	1.33786	0.180941	0.278324
SECTM1	130.88	1.62981	0.341325	4.77493	1.79768e-06	1.13709e-05
SERPINA3	266.187	1.62917	0.44744	3.6411	0.000271472	0.00100117
GFY	0.391759	1.62868	1.97916	0.822915	0.410556	0.535535
FADS1	347.162	1.62758	0.180393	9.02239	1.84027e-19	1.58019e-17
E2F1	138.464	1.62632	0.275784	5.89708	3.69985e-09	4.26362e-08
SLC6A9	230.715	1.62507	0.230502	7.05013	1.78745e-12	4.27183e-11
C6orf141	17.4062	1.62363	0.444881	3.64958	0.000262666	0.000972395
IL12RB2	45.9084	1.62352	0.340496	4.76811	1.85959e-06	1.17014e-05
CGB8	0.213981	1.62121	4.24627	0.381796	0.702613	0.79853
HIST2H2AB	4.18633	1.61941	0.676399	2.39417	0.0166582	0.0369704
SAPCD2	25.9615	1.61862	0.355433	4.55394	5.26495e-06	2.98485e-05
IRX6	15.7022	1.61843	0.625675	2.58669	0.00969022	0.0231075
CLEC7A	308.79	1.61769	0.276316	5.85449	4.78477e-09	5.33946e-08
ELFN1	78.9478	1.61326	0.256631	6.28628	3.25163e-10	4.73733e-09
DDIAS	32.582	1.61279	0.261985	6.15605	7.45838e-10	1.00862e-08
GRIK1	4.1655	1.61251	0.466289	3.45818	0.000543828	0.0018418
KCNJ4	0.892949	1.61206	0.711726	2.265	0.0235129	0.049819
GINS4	53.5592	1.61111	0.200606	8.03125	9.64881e-16	4.26526e-14
POTEE	7.72408	1.61064	0.480595	3.35135	0.000804184	0.00260277
PDCD1LG2	95.7707	1.60944	0.305933	5.26076	1.43458e-07	1.1433e-06
DCBLD2	2413.85	1.60907	0.200784	8.01397	1.1106e-15	4.83237e-14
GOLGA6B	2.08936	1.60903	0.893164	1.8015	0.0716244	0.128188
DTL	95.8636	1.60868	0.254879	6.31154	2.76273e-10	4.09577e-09
LOXL2	717.372	1.6068	0.266509	6.02907	1.64907e-09	2.05932e-08
CCL8	66.7598	1.60394	0.392117	4.09046	4.3051e-05	0.000193974
HOXA13	3.18317	1.60326	0.700258	2.28953	0.0220484	0.0470704
TPM4	6014.73	1.60283	0.196586	8.15332	3.54057e-16	1.7007e-14
MTFR2	24.0038	1.59947	0.295681	5.40943	6.32258e-08	5.42903e-07
ENTHD1	2.9982	1.59944	0.656913	2.43479	0.0149006	0.0335206
ADAM7	0.0721063	1.5983	3.68849	0.433321	0.664782	0.766989
CLRN1	0.343495	1.59799	0.807122	1.97986	0.0477189	0.0910196
CAGE1	1.73139	1.59767	0.617834	2.58592	0.00971186	0.0231505
ARL14EPL	3.15099	1.59712	0.537313	2.97242	0.00295464	0.00819463
KRTAP19-5	0.0448317	1.59705	7.0543	0.226394	0.820895
CTPS1	495.211	1.59691	0.151404	10.5474	5.2249e-26	1.35193e-23
CLCA1	0.642318	1.59609	1.08215	1.47492	0.140234	0.225522
BCAT1	533.125	1.59563	0.288647	5.52798	3.23946e-08	2.97093e-07
AC008750.8	6.04168	1.59557	0.500278	3.18937	0.00142585	0.00432294
NKX3-1	13.5997	1.59442	0.331806	4.80529	1.54527e-06	9.94284e-06
ACRV1	1.79961	1.5934	0.574596	2.77308	0.00555283	0.0142651
MND1	21.0405	1.59318	0.282919	5.63123	1.7893e-08	1.75016e-07
PRL	0.231468	1.59287	1.36414	1.16767	0.24294	0.353278
DHRS9	68.7691	1.5906	0.38362	4.1463	3.37897e-05	0.000156684
FKBP10	2216.11	1.59044	0.189881	8.37599	5.47632e-17	3.11652e-15
OR56A4	0.232181	1.59019	1.44665	1.09922	0.27167	0.386314
FCER1G	721.008	1.58871	0.302897	5.24505	1.56238e-07	1.23552e-06
SLC17A8	0.416515	1.58859	1.4368	1.10564	0.26888	0.383161
CALU	3603.85	1.58646	0.139338	11.3857	4.92847e-30	2.33273e-27
MYBPC3	6.32179	1.58552	0.526021	3.01418	0.00257677	0.00726391
CNTNAP5	0.409593	1.58536	0.957307	1.65606	0.0977099	0.166578
AC091057.6	18.9357	1.58498	0.340563	4.654	3.25565e-06	1.9392e-05
KRTAP4-8	0.0683111	1.58456	7.05419	0.224627	0.822269
COX8C	0.17631	1.58434	1.20783	1.31172	0.189615	0.289259
MS4A7	377.395	1.58396	0.262553	6.0329	1.61039e-09	2.01491e-08
BEST3	2.09088	1.58269	1.46591	1.07966	0.280294	0.39634
AL136295.1	7.39189	1.58185	2.54263	0.622129	0.533857	0.653217
ENOX1	43.9783	1.58105	0.301371	5.24618	1.55284e-07	1.22847e-06
LYAR	214.283	1.58068	0.133221	11.8651	1.79774e-32	1.203e-29
KRT24	0.347703	1.58062	1.11578	1.41661	0.156598	0.24735
STYK1	17.3306	1.58034	0.369705	4.27461	1.91472e-05	9.45233e-05
CYP11B1	0.262685	1.57924	2.22064	0.711162	0.476984	0.599699
CLIC4	1371.3	1.5782	0.181469	8.69679	3.41405e-18	2.38321e-16
PRAMEF18	1.17343	1.57637	4.38674	0.359349	0.719334	0.811688
CMPK2	178.78	1.57504	0.21697	7.25924	3.8927e-13	1.07151e-11
SLC7A11	160.401	1.57477	0.313952	5.01597	5.27672e-07	3.76194e-06
IRAK1	1120.75	1.57341	0.168696	9.3269	1.09008e-20	1.15596e-18
ADGRE2	273.343	1.57333	0.300724	5.23182	1.67851e-07	1.31822e-06
XIRP2	40.6637	1.5729	1.62482	0.968045	0.333022	0.454922
LBP	19.0034	1.57054	0.805312	1.95023	0.0511488	0.0965934
LILRB4	456.155	1.56698	0.333308	4.70131	2.58498e-06	1.57254e-05
HNF1A	0.422077	1.5657	1.09391	1.43129	0.152348	0.241794
IFI27	1303.14	1.56518	0.248409	6.3008	2.96106e-10	4.35651e-09
TGM2	5316.31	1.56492	0.281091	5.56733	2.58675e-08	2.43682e-07
ORC6	82.8601	1.56333	0.258846	6.03962	1.5448e-09	1.93909e-08
SMTN	914.723	1.56291	0.205639	7.60024	2.95584e-14	1.01125e-12
TGM4	1.92113	1.5627	0.591902	2.64014	0.00828727	0.0201836
MYH4	1.31098	1.56017	1.29426	1.20546	0.228027	0.335393
MAMSTR	26.6712	1.55988	0.290229	5.37467	7.67225e-08	6.4762e-07
FRMD6	528.941	1.55547	0.228331	6.81233	9.60305e-12	1.97831e-10
TMEM200A	186.96	1.55332	0.297699	5.21776	1.81103e-07	1.41031e-06
BCL2L12	204.538	1.55309	0.177487	8.75048	2.12442e-18	1.53258e-16
RAI14	1265.41	1.5526	0.176468	8.79816	1.39079e-18	1.0265e-16
IRX3	267.493	1.55229	0.265055	5.8565	4.72723e-09	5.28437e-08
OR1J1	0.398389	1.55212	0.873868	1.77615	0.0757077	0.134405
OBP2B	1.53606	1.55101	0.772672	2.00734	0.0447139	0.0861002
GAB4	0.154632	1.55096	2.08202	0.744929	0.456315	0.580444
SLC20A1	1680.46	1.54893	0.203448	7.6134	2.66983e-14	9.20261e-13
RNF144A	409.01	1.54711	0.198841	7.78063	7.21642e-15	2.72986e-13
JPT1	510.391	1.54614	0.209418	7.38304	1.54718e-13	4.6622e-12
APLN	74.5291	1.54525	0.463974	3.33046	0.000867026	0.00278476
GSTA2	0.612835	1.54184	1.07056	1.44023	0.149804	0.238521
WFDC3	8.16395	1.54102	0.362255	4.25398	2.10005e-05	0.000102602
TEX101	0.252281	1.54071	1.52149	1.01263	0.311236	0.431369
C10orf90	3.54945	1.53823	0.718465	2.14099	0.0322749	0.0653582
FABP5	531.77	1.53718	0.24977	6.15436	7.53794e-10	1.01867e-08
BATF2	94.2205	1.53593	0.35873	4.28158	1.85575e-05	9.18924e-05
AKR1C8P	0.676345	1.53426	0.828355	1.85218	0.0639998	0.116629
UGT1A8	0.380059	1.53376	1.40026	1.09534	0.273366	0.388469
ATF5	642.129	1.53089	0.316849	4.83161	1.35435e-06	8.78966e-06
MUC12	103.158	1.52695	0.518607	2.94432	0.0032366	0.00888897
OR11L1	0.922058	1.5269	0.84856	1.7994	0.0719547	0.128634
CXCR2	18.5248	1.5269	0.403004	3.78879	0.000151384	0.000596259
PAPSS2	720.128	1.52661	0.278003	5.49136	3.98856e-08	3.56856e-07
C5orf46	12.136	1.52386	0.672127	2.26722	0.0233766	0.0495843
IFNA17	0.0910233	1.52375	4.3678	0.34886	0.727195	0.817899
COL2A1	4.00112	1.52319	0.615938	2.47297	0.0133997	0.030567
PMAIP1	82.348	1.52262	0.298071	5.10826	3.25147e-07	2.41477e-06
SAA2	24.3508	1.52168	0.657686	2.31369	0.0206846	0.044556
CSNK1A1L	1.18463	1.52148	0.686476	2.21636	0.026667	0.0554654
C2	676.351	1.52126	0.33818	4.49837	6.84763e-06	3.77086e-05
KRT33A	0.0333344	1.52081	7.05462	0.215576	0.829318
PPP4R4	18.4818	1.5208	0.330202	4.60565	4.11184e-06	2.39551e-05
SQLE	286.02	1.519	0.164103	9.2564	2.11432e-20	2.1595e-18
NXF3	9.17582	1.51897	0.458195	3.31513	0.000916013	0.00292756
FKBP14	215.175	1.5189	0.163179	9.30819	1.30034e-20	1.36402e-18
FOXB2	0.111003	1.51824	7.05419	0.215225	0.829592	0.894491
PGK1	5692.41	1.51811	0.119031	12.7539	2.96695e-37	4.79806e-34
DPPA4	2.08231	1.518	0.857291	1.77069	0.0766118	0.13575
OPN1SW	0.681154	1.5175	0.807115	1.88015	0.0600875	0.110642
SIGLEC14	57.898	1.51716	0.748608	2.02664	0.0426994	0.0828045
CCDC194	2.00804	1.51694	0.616562	2.46031	0.0138816	0.0314998
ASCL3	0.785922	1.51669	0.621844	2.43902	0.014727	0.0331775
MT2A	4951.31	1.51605	0.256026	5.92147	3.19079e-09	3.71341e-08
IDI2	0.364242	1.51601	1.81977	0.833077	0.404801	0.529637
ZP4	0.117083	1.516	2.46064	0.6161	0.537828	0.656587
MKRN3	8.78873	1.51564	0.676022	2.242	0.0249611	0.0524294
CRYAA2	1.03921	1.51474	1.26509	1.19733	0.231177	0.339094
HIST1H2BF	21.9442	1.51354	0.547045	2.76676	0.00566158	0.0145022
C5AR1	203.06	1.51293	0.325519	4.64775	3.35568e-06	1.99694e-05
RELN	239.044	1.51264	0.529918	2.85448	0.00431069	0.0114124
PFKFB4	150.59	1.51189	0.193647	7.80747	5.83495e-15	2.25115e-13
IFNB1	0.842897	1.51041	0.847983	1.78118	0.0748837	0.133137
INHBA	459.346	1.51005	0.365755	4.12858	3.65013e-05	0.000167537
VNN1	34.3157	1.51	0.36483	4.13891	3.48966e-05	0.000160971
ASNS	495.15	1.50966	0.215915	6.99192	2.71146e-12	6.17462e-11
AUNIP	16.8015	1.50835	0.245178	6.15208	7.64724e-10	1.02986e-08
WNT7A	15.3492	1.50796	0.619353	2.43474	0.0149026	0.0335206
SERPINH1	4303.83	1.50689	0.191298	7.87715	3.34923e-15	1.33735e-13
OR1Q1	0.890831	1.50684	0.778737	1.93498	0.0529927	0.0995428
FASLG	37.2274	1.50574	0.422911	3.56041	0.000370277	0.0013122
APOBEC1	0.161855	1.50483	5.66549	0.265614	0.790537	0.865998
PNPLA1	2.26213	1.5043	0.554897	2.71095	0.00670901	0.0168015
CD68	2231.79	1.50309	0.307774	4.88376	1.04083e-06	6.96493e-06
LGSN	1.05786	1.50232	0.831535	1.80669	0.0708111	0.126931
GPC2	22.8317	1.50162	0.327175	4.58965	4.43985e-06	2.56733e-05
PPFIA2	41.8265	1.50144	0.317767	4.72498	2.30137e-06	1.41779e-05
RSAD2	279.634	1.50123	0.268562	5.58988	2.27229e-08	2.17008e-07
GPRIN1	42.4138	1.50081	0.281825	5.32533	1.00768e-07	8.31065e-07
FSCN1	999.918	1.50058	0.215637	6.9588	3.43183e-12	7.68144e-11
SHISAL2B	0.201611	1.49998	2.41958	0.619936	0.5353	0.654446
OR52M1	0.101292	1.49994	4.99178	0.300482	0.76381	0.845839
TAS2R40	0.781521	1.49943	0.674952	2.22154	0.0263143	0.0548562
CTH	107.164	1.49917	0.232859	6.43812	1.20963e-10	1.95617e-09
SLC13A2	0.171054	1.49807	2.22772	0.67247	0.501284	0.622946
SPDL1	139.434	1.49787	0.148803	10.0661	7.79835e-24	1.36338e-21
LRTM2	1.04691	1.49752	0.759442	1.97187	0.0486246	0.0925198
OR5F1	0.0851284	1.49718	5.47931	0.273242	0.784667	0.861161
SLITRK4	91.0332	1.49602	0.307589	4.86368	1.15222e-06	7.634e-06
PTTG2	2.84485	1.49589	0.531704	2.8134	0.00490211	0.0127881
MAST1	18.5548	1.4958	0.424393	3.52456	0.000424182	0.00147738
ABLIM3	417.732	1.49452	0.256777	5.8203	5.87413e-09	6.42941e-08
SCD	737.432	1.494	0.330591	4.51918	6.20801e-06	3.45491e-05
TMEM212	0.169606	1.49344	2.38248	0.626843	0.530762	0.650826
AC087632.1	18.7075	1.49134	0.301434	4.94749	7.51761e-07	5.17146e-06
SPTA1	7.20849	1.49109	0.408541	3.6498	0.000262449	0.00097219
DYTN	0.0963913	1.4893	3.85541	0.386288	0.699284	0.796005
FAM72A	50.4729	1.489	0.281094	5.29717	1.17611e-07	9.57363e-07
PADI2	140.762	1.48876	0.33568	4.43505	9.20514e-06	4.9062e-05
RPEL1	1.14609	1.48868	0.583446	2.55154	0.0107249	0.0252093
APOA1	24.8863	1.48679	0.538641	2.76027	0.0057754	0.014747
KPNA2	686.859	1.48656	0.154069	9.64867	4.97953e-22	6.52924e-20
TPBGL	4.68213	1.48646	0.469583	3.16549	0.00154822	0.00464874
BNC1	142.679	1.48637	0.400876	3.70781	0.000209059	0.000795022
SIGLEC15	48.043	1.48264	0.421637	3.5164	0.00043745	0.00151619
HEY1	177.866	1.48156	0.197359	7.50691	6.05382e-14	1.95801e-12
HASPIN	29.5801	1.48118	0.32958	4.49415	6.98489e-06	3.83774e-05
Z83844.3	44.2017	1.48054	0.625546	2.36679	0.0179429	0.0394338
GNG3	2.91503	1.48049	0.519512	2.84976	0.00437522	0.0115581
KRTAP5-11	0.690724	1.47975	1.06426	1.3904	0.164407	0.257453
QPRT	131.016	1.47909	0.305164	4.84687	1.25426e-06	8.21191e-06
SIRPD	1.89299	1.47887	0.629234	2.35027	0.01876	0.0409281
LMNB1	328.254	1.47856	0.232837	6.3502	2.1503e-10	3.29611e-09
HRH2	85.0535	1.47827	0.325021	4.54822	5.41012e-06	3.05466e-05
SPINK1	1.6295	1.47663	1.14898	1.28516	0.198736	0.300386
TUT7	963.768	1.47647	0.124663	11.8437	2.32026e-32	1.45249e-29
TK1	121.374	1.47606	0.268052	5.50662	3.65786e-08	3.31084e-07
CENPM	35.4212	1.47604	0.326507	4.5207	6.16355e-06	3.43312e-05
CTAGE6	6.92803	1.47469	0.959641	1.53671	0.124363	0.203628
IFITM2	1882.93	1.47336	0.219757	6.7045	2.021e-11	3.91412e-10
TMEM132A	258.547	1.47333	0.259708	5.67301	1.40311e-08	1.4021e-07
CA1	7.93111	1.47297	0.548236	2.68674	0.00721542	0.0179011
SMOX	166.13	1.47291	0.199413	7.38625	1.51025e-13	4.57221e-12
OR4N2	0.0991661	1.47278	2.86214	0.514573	0.606851	0.718032
SERPINA10	0.879524	1.47137	0.83973	1.75219	0.0797414	0.140359
CCDC86	272.201	1.47062	0.188339	7.80838	5.79299e-15	2.23942e-13
FTL	37578.7	1.47048	0.229482	6.40783	1.4761e-10	2.34604e-09
KRT82	0.269437	1.4697	1.84357	0.797201	0.425334	0.550111
OR8U1	0.117764	1.46615	4.59781	0.318881	0.749817	0.835301
ZNF695	8.10869	1.46551	0.374266	3.9157	9.01435e-05	0.000374427
MORC1	0.268427	1.4654	1.35567	1.08095	0.27972	0.395645
OR52E8	0.21165	1.46435	3.99225	0.366798	0.713769	0.807398
AHSG	1.13391	1.46434	1.14452	1.27944	0.200743	0.302713
GSDMC	18.0221	1.4642	0.440248	3.32585	0.000881493	0.00282654
CGB3	0.191229	1.46382	2.649	0.552593	0.580542	0.694618
OR3A1	0.351299	1.46265	1.32357	1.10508	0.269126	0.383306
TRIO	2274.77	1.46179	0.128858	11.3441	7.93108e-30	3.49797e-27
F13A1	2166.03	1.46069	0.307103	4.75636	1.97117e-06	1.23326e-05
TCEAL9	946.425	1.46055	0.158565	9.21103	3.22996e-20	3.13893e-18
NDP	6.60879	1.45893	0.481872	3.02764	0.00246475	0.00697956
FKBP7	216.264	1.45875	0.189106	7.71391	1.22023e-14	4.44272e-13
IFITM3	6251.15	1.45799	0.202241	7.20915	5.63032e-13	1.51123e-11
ADAMTSL5	38.3385	1.45777	0.361519	4.03234	5.52231e-05	0.000242019
GNPNAT1	246.862	1.45708	0.156981	9.28188	1.66509e-20	1.71876e-18
PXDN	1556.49	1.45707	0.255901	5.69388	1.24183e-08	1.25581e-07
MEIS3	170.075	1.45686	0.256384	5.68233	1.32875e-08	1.33328e-07
CSF1R	1663.45	1.4561	0.253653	5.74053	9.43799e-09	9.88951e-08
SAMSN1	207.398	1.45604	0.356831	4.08049	4.49415e-05	0.000201045
IFIT1B	1.11608	1.45566	0.5448	2.67193	0.00754175	0.0186321
SPHK1	370.761	1.45409	0.215696	6.74136	1.56906e-11	3.1166e-10
NPAS2	320.585	1.45402	0.20263	7.17576	7.19075e-13	1.87307e-11
MXD1	263.561	1.45321	0.167876	8.65643	4.86791e-18	3.25747e-16
OR13G1	0.675633	1.45282	0.743676	1.95357	0.0507519	0.0959278
FAM171B	108.674	1.45263	0.21118	6.87863	6.04301e-12	1.29011e-10
GBX2	3.83204	1.45202	0.704389	2.06139	0.039266	0.0771485
SLCO4A1	141.598	1.45147	0.299144	4.85206	1.22188e-06	8.02157e-06
ITGA5	1859.25	1.4513	0.1815	7.99617	1.2835e-15	5.51051e-14
TRIM49	0.320409	1.45102	3.16547	0.458391	0.646671	0.751467
EVC	1407.51	1.45012	0.156805	9.24797	2.28805e-20	2.28876e-18
CD300A	134.804	1.4496	0.300445	4.82483	1.40123e-06	9.06712e-06
SLC26A6	427.995	1.44914	0.208526	6.94944	3.66747e-12	8.12454e-11
C19orf48	455.83	1.44878	0.220975	6.55628	5.51659e-11	9.64459e-10
OR2L8	0.540792	1.4478	0.635993	2.27644	0.0228199	0.0485201
ZPBP2	0.542364	1.44737	1.04573	1.38408	0.166334	0.259852
TCP11X1	0.198478	1.44719	2.0264	0.714168	0.475123	0.598057
TMED7-TICAM2	108.382	1.44717	0.151618	9.54486	1.36286e-21	1.67391e-19
VGLL2	1.26653	1.44687	1.96971	0.734563	0.462606	0.586332
RGS20	11.2982	1.44677	0.333686	4.33574	1.45269e-05	7.38561e-05
XDH	127.323	1.44606	0.471269	3.06845	0.00215174	0.00619751
OR1L1	0.354307	1.44505	0.674273	2.14312	0.0321038	0.0650692
EMP3	1361.26	1.44424	0.191973	7.52313	5.3482e-14	1.74676e-12
AC096582.3	0.0834019	1.4441	5.07158	0.284743	0.775841	0.854773
POC1A	80.4231	1.44341	0.197078	7.32404	2.40614e-13	6.92555e-12
TBC1D3C	14.2045	1.44317	1.76624	0.81709	0.413877	0.538968
ANPEP	649.412	1.44227	0.307254	4.69406	2.67837e-06	1.62528e-05
EPYC	37.2722	1.44067	0.760876	1.89343	0.0583001	0.107791
NEXN	336.991	1.44032	0.29379	4.90253	9.46079e-07	6.37708e-06
KLRC2	10.1739	1.44017	0.49497	2.90961	0.0036188	0.00981228
ARSJ	119.698	1.44003	0.231725	6.21438	5.15278e-10	7.22506e-09
KIAA2012	1.70825	1.4387	0.67173	2.14179	0.0322105	0.0652345
COLEC12	648.149	1.43803	0.309512	4.64612	3.38236e-06	2.01036e-05
PARPBP	53.2975	1.43789	0.202538	7.09935	1.25349e-12	3.09876e-11
ASB5	2.42611	1.43686	1.61272	0.890958	0.372952	0.496774
BRIP1	66.6642	1.43646	0.27742	5.17793	2.24367e-07	1.72165e-06
SYT7	302.472	1.43589	0.311051	4.61624	3.90754e-06	2.28747e-05
INSC	15.7091	1.43568	0.536668	2.67518	0.00746893	0.018471
PADI4	3.70642	1.43357	0.510354	2.80897	0.00497002	0.0129391
CPZ	499.349	1.43271	0.300291	4.77109	1.83233e-06	1.15712e-05
OAS3	977.832	1.43243	0.216075	6.6293	3.37275e-11	6.22164e-10
KCNG4	0.220007	1.43179	2.43792	0.5873	0.557002	0.674535
OR7E24	0.420158	1.43129	1.41403	1.01221	0.311439	0.431483
TUBA1C	3013.95	1.42979	0.145724	9.81163	1.00335e-22	1.43169e-20
PRB1	0.669417	1.42953	0.744128	1.92108	0.054721	0.102363
HIST1H2AD	12.426	1.4293	0.699962	2.04196	0.0411551	0.0802992
P3H1	949.684	1.42902	0.166849	8.56476	1.08303e-17	6.93638e-16
DKK3	1069.25	1.42892	0.216337	6.60507	3.97317e-11	7.20592e-10
SLC24A3	137.178	1.42847	0.301371	4.7399	2.1382e-06	1.32781e-05
VAX1	0.109992	1.42688	3.45125	0.413439	0.679285	0.779367
PUS7	274.326	1.42633	0.122946	11.6013	4.06046e-31	2.07361e-28
KRT34	0.544964	1.42444	1.9791	0.719739	0.471686	0.594926
GPR1	21.0248	1.4241	0.490441	2.90371	0.00368765	0.00997944
ELOVL4	52.6034	1.42379	0.247925	5.74282	9.31137e-09	9.79915e-08
PLOD3	1380.19	1.42345	0.120173	11.845	2.2841e-32	1.45249e-29
PAICS	865.795	1.42308	0.128511	11.0736	1.68529e-28	6.1707e-26
CGA	0.768795	1.42293	0.856016	1.66227	0.0964595	0.164707
MYH6	12.0279	1.42262	0.975927	1.45772	0.144919	0.231731
APOBEC4	0.989115	1.42234	0.615887	2.30942	0.0209204	0.0449741
ATP6V1B1	13.6838	1.42218	0.441853	3.21866	0.00128789	0.00396083
VWA3B	1.97428	1.42155	0.602752	2.35843	0.0183526	0.0402203
PCOLCE2	88.7261	1.42127	0.455685	3.11897	0.00181481	0.00534745
DLX2	8.08367	1.421	0.445082	3.19268	0.0014096	0.00428153
LMNTD1	2.29397	1.42047	0.730533	1.94443	0.0518431	0.097686
ZNF648	1.73055	1.42024	0.758793	1.87171	0.0612464	0.112467
PLA2G4A	180.707	1.41966	0.223774	6.34415	2.2365e-10	3.41475e-09
DRD1	4.27502	1.41909	0.667297	2.12663	0.0334507	0.0673876
NPY4R	3.66141	1.41872	0.719776	1.97105	0.0487176	0.0926694
MPHOSPH6	244.865	1.41856	0.147625	9.60923	7.30901e-22	9.2103e-20
ABCA1	2019.01	1.41837	0.202039	7.02028	2.21429e-12	5.21012e-11
MX2	483.914	1.41832	0.254801	5.56638	2.60082e-08	2.44769e-07
TMPRSS7	3.54494	1.4182	0.447846	3.16671	0.00154175	0.00463145
CEACAM5	29.5353	1.41785	1.05197	1.34781	0.17772	0.274218
DDX11	711.626	1.41746	0.247353	5.73054	1.00112e-08	1.04059e-07
CCRL2	64.2418	1.41622	0.284741	4.97373	6.56768e-07	4.58334e-06
BRSK1	86.4378	1.41622	0.319704	4.42979	9.43266e-06	5.0192e-05
TLR8	76.0396	1.4156	0.356825	3.96722	7.27164e-05	0.00030885
OR6V1	0.471099	1.4155	0.525616	2.69303	0.00708062	0.0176086
IFNL3	0.13627	1.41512	2.68099	0.527834	0.597615	0.710004
KRTAP15-1	0.139056	1.41463	7.0543	0.200535	0.841062	0.902696
TNMD	2.3282	1.4139	0.647773	2.18271	0.0290571	0.0596828
OR2D3	0.515927	1.41386	0.606374	2.33166	0.0197185	0.0427312
OR2J1	0.129895	1.41347	2.13097	0.663298	0.50714	0.628171
GPR37	14.6503	1.41325	0.445404	3.17297	0.0015089	0.00454475
OR4D9	0.117396	1.41224	2.85418	0.494798	0.620743	0.729582
CASP4	950.063	1.41119	0.238753	5.91066	3.40732e-09	3.94997e-08
RNASE9	0.205154	1.4109	1.78944	0.788458	0.430429	0.555601
OR4F3	1.9363	1.41034	0.67686	2.08366	0.0371913	0.0736904
IFIT3	587.116	1.41007	0.239554	5.88625	3.95051e-09	4.51227e-08
AC012309.1	2.20578	1.40974	0.641448	2.19774	0.0279674	0.0577612
CKAP5	1918.26	1.40949	0.0958695	14.7021	6.24658e-49	6.06105e-45
CCL26	12.4138	1.40945	0.452398	3.11551	0.00183625	0.00540323
MSR1	668.031	1.40934	0.317746	4.43545	9.18818e-06	4.90121e-05
HRH1	221.928	1.40914	0.260008	5.41959	5.97354e-08	5.1544e-07
ENO1	12559.7	1.40889	0.12796	11.0103	3.40741e-28	1.18079e-25
TMEM206	123.306	1.40886	0.176173	7.997	1.27485e-15	5.48555e-14
DMRTC2	0.0734188	1.40735	4.14903	0.339199	0.73446	0.823535
MSC	132.742	1.40612	0.399133	3.52293	0.000426799	0.00148406
HS3ST3B1	57.0177	1.40541	0.334102	4.20653	2.59324e-05	0.000123799
SPEG	386.803	1.40506	0.359182	3.91184	9.15948e-05	0.000379562
SLC16A10	128.327	1.40447	0.2623	5.35443	8.58262e-08	7.19457e-07
FGF8	0.442843	1.40415	1.29559	1.08379	0.278459	0.394264
TM4SF19-TCTEX1D2	3.32028	1.40324	1.05344	1.33205	0.182843	0.280738
CEBPE	3.42222	1.40314	0.535107	2.62217	0.00873729	0.0211232
SLC2A1	892.765	1.40251	0.174735	8.0265	1.00291e-15	4.42327e-14
RAD51	52.6784	1.40175	0.266803	5.25386	1.48942e-07	1.18264e-06
IL1RN	375.266	1.40138	0.336816	4.16068	3.173e-05	0.000148193
ALX1	0.974956	1.40105	0.796075	1.75994	0.0784176	0.138343
PHGDH	1306	1.4007	0.235198	5.95543	2.5939e-09	3.09197e-08
LDLRAD3	138.665	1.40054	0.182907	7.65714	1.90125e-14	6.70829e-13
OR2T6	0.20183	1.39992	2.77657	0.504189	0.614129	0.724068
TCAF2	168.955	1.39925	0.264488	5.2904	1.22052e-07	9.89776e-07
CSE1L	1350.73	1.39897	0.108486	12.8954	4.77708e-38	1.1588e-34
AP001781.2	6.72995	1.39823	0.800261	1.74722	0.0805996	0.141575
AC244517.10	0.251397	1.39821	1.32409	1.05597	0.29098	0.409038
RIT2	0.179389	1.39775	1.79083	0.780504	0.435094	0.560132
CHST11	588.66	1.39712	0.204171	6.8429	7.76082e-12	1.62117e-10
BRDT	0.167791	1.39622	1.97712	0.706189	0.480071	0.602642
OR5B12	0.236051	1.39272	1.26692	1.09929	0.27164	0.3863
LIPN	1.07569	1.39253	0.743225	1.87364	0.0609802	0.11202
FGF6	0.152038	1.39251	4.23794	0.328581	0.742472	0.829794
PRAMEF19	0.14522	1.39074	2.62822	0.529154	0.596698	0.709291
FIBIN	132.162	1.39038	0.357838	3.88551	0.000102114	0.000418505
HIST1H3H	44.3473	1.39015	0.313894	4.42872	9.47929e-06	5.04121e-05
C22orf42	0.210967	1.38671	1.79218	0.773756	0.439075	0.564098
GPR156	5.67445	1.38504	0.39766	3.48298	0.00049586	0.00169802
G0S2	288.169	1.38447	0.402508	3.4396	0.000582574	0.00195765
NEFH	62.6569	1.38208	0.302544	4.56821	4.91908e-06	2.81177e-05
KRTAP19-6	0.0320829	1.38116	7.05515	0.195767	0.844793
LALBA	0.181418	1.37948	2.76981	0.498043	0.618454	0.727903
OTOP1	0.206971	1.37832	2.50555	0.550107	0.582246	0.696191
ITGA10	281.145	1.37831	0.249936	5.51464	3.49489e-08	3.18114e-07
MRGPRX2	0.762027	1.37789	1.2146	1.13444	0.256611	0.368983
CHAC1	34.4981	1.37626	0.474279	2.90179	0.00371036	0.0100325
LETM2	42.3884	1.37614	0.197559	6.96575	3.26659e-12	7.3285e-11
ADAMTS14	275.726	1.37609	0.428966	3.20792	0.00133699	0.00409237
ANK1	115.018	1.37496	0.442903	3.10443	0.00190646	0.00557769
EFNA5	59.6602	1.37408	0.290675	4.72721	2.27629e-06	1.40412e-05
GPR176	243.68	1.37361	0.180317	7.61776	2.58115e-14	8.92865e-13
MYOD1	0.862797	1.37305	2.63966	0.520161	0.602952	0.714863
GTSF1L	1.31324	1.37245	0.886906	1.54746	0.121752	0.200145
SLITRK2	27.1652	1.37196	0.529502	2.59104	0.00956853	0.022851
TNNT1	189.752	1.37107	0.920501	1.48949	0.136359	0.220369
C2orf72	3.15022	1.37098	0.715912	1.91501	0.0554912	0.103505
WFDC10B	1.05078	1.3695	0.831589	1.64684	0.0995902	0.169219
TUBB3	934.299	1.36926	0.400213	3.42133	0.000623148	0.00207709
GABRR3	0.681082	1.36802	1.14731	1.19237	0.233117	0.341476
H2AFB1	2.85954	1.36736	0.932976	1.46559	0.14276	0.228921
CKAP4	1182.17	1.36715	0.138748	9.8535	6.61969e-23	9.80624e-21
CENPK	62.0592	1.365	0.2563	5.32577	1.00526e-07	8.29422e-07
CELA2A	0.19484	1.36492	1.65306	0.825691	0.408979	0.53388
SMC4	1125.59	1.36447	0.144437	9.44685	3.4919e-21	3.93976e-19
CARD18	0.143074	1.36304	3.26223	0.417823	0.676076	0.776741
PCLAF	51.93	1.36118	0.285347	4.77027	1.83978e-06	1.16031e-05
OR11G2	0.152575	1.361	2.45073	0.555345	0.578659	0.693091
CLEC2B	416.53	1.36099	0.229272	5.93613	2.91837e-09	3.42613e-08
MS4A14	104.546	1.36086	0.295382	4.6071	4.08315e-06	2.38023e-05
LAMA3	568.301	1.36085	0.360801	3.77174	0.000162113	0.000634522
FAP	850.308	1.36082	0.363369	3.74501	0.000180388	0.000697331
HIST1H1T	0.845884	1.35977	0.690537	1.96915	0.0489363	0.0930307
TNFSF4	57.3829	1.3596	0.303887	4.47405	7.67531e-06	4.17336e-05
IL15RA	207.759	1.35893	0.213261	6.37216	1.8638e-10	2.89815e-09
CALHM6	78.8056	1.35789	0.462703	2.93468	0.00333893	0.00914412
CNGB1	5.70252	1.35774	0.519978	2.61115	0.0090237	0.0217155
PELI2	166.733	1.35711	0.199073	6.81717	9.28499e-12	1.92094e-10
ZNF705A	1.30885	1.35683	1.02718	1.32093	0.186523	0.285418
GJA3	13.1491	1.35682	0.440899	3.07739	0.00208823	0.00604207
PRAMEF10	0.188728	1.35671	6.14241	0.220876	0.825189	0.89128
OAS1	510.602	1.35656	0.251374	5.39658	6.79247e-08	5.77881e-07
GIF	0.282928	1.35639	0.909741	1.49096	0.135972	0.219871
C3AR1	291.923	1.35589	0.289273	4.68723	2.76932e-06	1.67263e-05
TMEM150B	15.2882	1.35505	0.405963	3.33787	0.000844232	0.00271694
IFIT1	736.41	1.35504	0.234035	5.78991	7.04255e-09	7.57162e-08
EPB42	0.842638	1.35485	0.69872	1.93905	0.0524955	0.0987522
MYO18B	43.2775	1.35477	0.821289	1.64957	0.0990314	0.168535
SCN1A	4.03296	1.35358	0.768143	1.76215	0.0780436	0.137815
PRAMEF12	0.240319	1.35256	2.40877	0.561513	0.574448	0.689323
SLC22A23	235.172	1.35248	0.182395	7.41511	1.21524e-13	3.74333e-12
CCNF	101.6	1.35244	0.216464	6.24788	4.16069e-10	5.95884e-09
LAMA4	2810.43	1.35231	0.181674	7.44362	9.79605e-14	3.07112e-12
GAS2L3	85.3661	1.35089	0.226942	5.95256	2.63975e-09	3.13698e-08
CHSY3	83.7486	1.34969	0.205024	6.58311	4.60711e-11	8.20988e-10
PRF1	207.534	1.34839	0.343658	3.92364	8.72209e-05	0.000363221
LMX1A	3.06214	1.34826	0.566075	2.38176	0.0172299	0.0380694
PRR23C	0.0479649	1.348	7.04152	0.191436	0.848184
NEUROD2	0.999593	1.34754	0.649767	2.07388	0.0380907	0.0751818
PDXP	85.7063	1.34718	0.354667	3.79844	0.000145608	0.000575843
SCRT2	0.188153	1.34665	2.38682	0.564201	0.572617	0.687952
PIP4P2	176.97	1.34569	0.143659	9.36727	7.44343e-21	8.06968e-19
GPSM2	233.332	1.34515	0.210823	6.38049	1.76521e-10	2.76478e-09
HMHB1	0.313945	1.34501	1.00491	1.33844	0.180753	0.27806
AC012184.2	9.16964	1.34451	1.04242	1.2898	0.197122	0.298521
EHD3	247.774	1.34366	0.198766	6.76001	1.37982e-11	2.7662e-10
FEN1	223.384	1.34352	0.171468	7.83543	4.67249e-15	1.82444e-13
CSF1	739.409	1.34252	0.204939	6.55082	5.72236e-11	9.95947e-10
AC012254.2	181.175	1.34246	0.321569	4.17473	2.98346e-05	0.000140118
PREX1	2053.7	1.34139	0.184605	7.26627	3.69541e-13	1.0201e-11
PTGES	48.6163	1.34139	0.396062	3.38681	0.000707102	0.00232144
AL021546.1	4.00398	1.34113	0.633264	2.1178	0.034192	0.0686174
LY96	97.8622	1.34087	0.318633	4.2082	2.57411e-05	0.000123078
IFI44	709.287	1.34072	0.205313	6.53015	6.57047e-11	1.12212e-09
PLK4	93.8915	1.33989	0.16979	7.89144	2.98725e-15	1.21024e-13
C11orf91	1.1425	1.33935	0.716552	1.86916	0.0616012	0.112979
FJX1	139.207	1.33887	0.243471	5.49909	3.8176e-08	3.44099e-07
PLCB3	840.998	1.33753	0.127024	10.5298	6.29979e-26	1.58771e-23
GPR85	21.7608	1.33628	0.2945	4.53745	5.69381e-06	3.19624e-05
PMEPA1	1027.31	1.33573	0.205531	6.49893	8.08935e-11	1.35329e-09
SOGA3	82.2856	1.33558	0.33797	3.95176	7.75786e-05	0.000327067
IKBKG	451.407	1.33516	0.191624	6.9676	3.22402e-12	7.24974e-11
OR4F16	1.93571	1.33508	0.67995	1.96349	0.0495893	0.094051
OR4F29	1.93571	1.33508	0.67995	1.96349	0.0495893	0.094051
SERPINB10	1.56013	1.33478	0.859857	1.55233	0.120584	0.198579
APC2	15.0766	1.33475	0.257288	5.18776	2.12835e-07	1.6416e-06
ZNF705G	0.472772	1.3337	2.40021	0.555662	0.578442	0.692917
SMC1A	2376.03	1.33351	0.118752	11.2294	2.9261e-29	1.183e-26
HSD3B1	0.442623	1.33345	0.746747	1.78568	0.0741516	0.132078
OR2AJ1	0.853402	1.33341	0.805759	1.65485	0.0979552	0.166908
KCND2	39.9155	1.33306	0.428382	3.11184	0.00185923	0.00546089
LCTL	3.68988	1.33293	0.483722	2.75558	0.00585887	0.0149444
ADGRE1	22.1779	1.33199	0.391354	3.40354	0.000665192	0.00219872
ACCSL	0.252989	1.32964	1.80437	0.736899	0.461184	0.585266
PDGFA	315.226	1.32886	0.193529	6.86647	6.58099e-12	1.3927e-10
OR1L4	0.677456	1.32866	0.592026	2.24426	0.0248154	0.0521685
Z82190.2	0.378413	1.32852	1.2863	1.03282	0.301687	0.420918
PRND	22.1138	1.32833	0.552181	2.4056	0.016146	0.0359984
APOB	9.37546	1.32735	0.631114	2.10319	0.0354489	0.0707011
EZH2	194.205	1.32715	0.230354	5.76138	8.34285e-09	8.84707e-08
APCDD1	283.794	1.32617	0.2215	5.98721	2.13475e-09	2.60056e-08
AC005726.1	5.35479	1.32568	0.597602	2.21834	0.0265319	0.0552365
PRKG2	18.4218	1.32441	0.488055	2.71365	0.00665457	0.0166824
SPACA3	0.21753	1.32426	1.61694	0.818989	0.412793	0.537921
CLEC6A	2.64513	1.32308	0.605431	2.18536	0.0288627	0.0593399
OR2W1	0.0567254	1.32242	4.82415	0.274124	0.783989
ADM	653.785	1.32161	0.366188	3.60911	0.000307253	0.00111596
PPFIA3	110.723	1.31879	0.21224	6.21369	5.17535e-10	7.25147e-09
ERCC6L	41.2502	1.31859	0.201151	6.55521	5.55618e-11	9.70506e-10
ZIC1	2.52426	1.31852	1.02486	1.28653	0.198257	0.299756
PRPS1L1	0.220767	1.31668	1.8977	0.693828	0.48779	0.610005
EXOC1L	0.0588006	1.31431	5.20128	0.25269	0.800508
LILRB2	271.798	1.31256	0.318211	4.12481	3.71042e-05	0.000169822
POTEH	0.518268	1.3117	1.01607	1.29096	0.196717	0.298051
DNMT3L	0.178903	1.31141	1.74596	0.75111	0.452586	0.577063
B3GNT5	226.305	1.31126	0.194532	6.74061	1.57719e-11	3.12707e-10
ASIC1	37.7509	1.30918	0.294997	4.43793	9.08264e-06	4.84757e-05
MEIKIN	0.986395	1.30914	0.441379	2.96602	0.00301684	0.00834805
CNTNAP3	102.311	1.30913	0.372467	3.51477	0.000440139	0.00152415
CFAP58	26.0993	1.30659	0.233343	5.59945	2.15029e-08	2.06475e-07
HIST1H3D	24.6835	1.30619	0.536366	2.43526	0.0148809	0.0334855
NLRP8	0.058634	1.30517	3.94815	0.330577	0.740964
ZNF560	13.5373	1.30513	0.691918	1.88626	0.0592603	0.109378
MAGED4B	450.142	1.3043	0.293503	4.44393	8.83315e-06	4.73133e-05
CPXCR1	0.407093	1.30361	1.76908	0.736885	0.461192	0.585266
C6orf222	1.45233	1.30288	0.777999	1.67465	0.0940023	0.161363
MICB	97.2601	1.30266	0.302711	4.3033	1.6827e-05	8.41392e-05
BAMBI	40.8495	1.30246	0.300749	4.3307	1.48635e-05	7.52914e-05
TNFAIP8L3	42.3812	1.30077	0.314512	4.13583	3.53673e-05	0.000162871
OR10V1	0.17559	1.30073	1.79875	0.723132	0.469599	0.593026
SEMG2	0.16844	1.30073	2.98225	0.436158	0.662722	0.765614
WDHD1	176.063	1.30054	0.16451	7.90556	2.66725e-15	1.0897e-13
IRGC	0.556591	1.30029	0.828923	1.56866	0.116728	0.19313
AMPH	56.0062	1.29955	0.334849	3.88099	0.000104031	0.000425825
XRCC2	24.6752	1.29887	0.247469	5.2486	1.53261e-07	1.21346e-06
UNC5A	11.3527	1.29867	0.413198	3.14296	0.00167248	0.00497869
PARVB	384.302	1.29825	0.22258	5.83272	5.45326e-09	6.01626e-08
ENPP2	835.459	1.29775	0.267131	4.85811	1.18511e-06	7.81188e-06
PRAMEF7	0.407109	1.29759	1.7132	0.757407	0.448806	0.573146
PTPN1	1055.25	1.29752	0.125041	10.3768	3.16344e-25	6.53081e-23
DDX21	1479.7	1.29647	0.12383	10.4698	1.18904e-25	2.74696e-23
CCL4L2	265.622	1.29513	0.410149	3.1577	0.00159017	0.00475702
OR6K6	0.361328	1.29414	3.31208	0.390732	0.695995	0.793472
LMNB2	1286.32	1.29413	0.160564	8.05988	7.63687e-16	3.43854e-14
GPX8	698.082	1.29346	0.193764	6.67548	2.46431e-11	4.67929e-10
CENPH	50.4152	1.29305	0.189467	6.82464	8.81437e-12	1.83139e-10
OR7D2	10.1855	1.29242	0.760308	1.69986	0.0891566	0.154411
CDCA7	62.554	1.2911	0.34121	3.78389	0.000154394	0.000607126
OR2AT4	0.497761	1.28985	0.806869	1.59858	0.109914	0.183942
CDA	55.3103	1.28982	0.311615	4.13915	3.486e-05	0.000160878
BAALC	46.7858	1.28912	0.377569	3.41426	0.00063955	0.00212482
SLC1A4	461.986	1.28826	0.203819	6.32061	2.60525e-10	3.90406e-09
SLCO1B1	0.445183	1.28783	0.979755	1.31444	0.188699	0.288133
PSRC1	64.0101	1.28708	0.212728	6.05033	1.44553e-09	1.83587e-08
OR56B1	3.30194	1.28694	0.591416	2.17602	0.0295535	0.0605676
STARD6	0.78128	1.28681	0.697228	1.84561	0.0649492	0.118036
KRT77	0.28787	1.28679	1.88897	0.681215	0.495735	0.617553
PDZRN3	215.378	1.28666	0.314049	4.09701	4.18517e-05	0.000189186
TAS2R39	0.496434	1.28613	0.540058	2.38147	0.0172436	0.0380908
SYT16	6.22177	1.28539	0.433479	2.9653	0.00302387	0.00836035
MCHR1	5.44304	1.28532	0.710067	1.81014	0.0702748	0.126122
RASSF10	7.41562	1.28456	0.561346	2.28836	0.0221163	0.0471896
ATAD2	707.997	1.28364	0.151389	8.47907	2.2701e-17	1.3941e-15
ABRA	4.35712	1.28341	0.748405	1.71486	0.0863706	0.150162
UCK2	274.517	1.2832	0.196882	6.51758	7.14506e-11	1.20887e-09
NDE1	510.825	1.2825	0.144953	8.84768	8.9358e-19	6.85407e-17
OR2M3	0.508161	1.28106	1.07015	1.19708	0.231276	0.339189
DBN1	2282.94	1.28038	0.150064	8.53223	1.43548e-17	9.10357e-16
AL662884.4	1.55366	1.27796	0.53106	2.40644	0.016109	0.0359281
SSX2B	11.436	1.27697	0.611328	2.08885	0.0367211	0.0728768
PIF1	41.9801	1.27669	0.376709	3.38907	0.000701311	0.00230515
SLC6A17	16.4213	1.27668	0.460079	2.77491	0.00552166	0.0141963
RBAK-RBAKDN	2.62695	1.27667	0.63933	1.99689	0.0458376	0.0879238
FMR1NB	0.965472	1.27569	0.710942	1.79436	0.0727551	0.129868
LDHA	11392.3	1.2747	0.143785	8.86531	7.62891e-19	5.92187e-17
CYP19A1	13.9925	1.27466	0.438802	2.90487	0.00367405	0.00994817
ZSCAN10	0.576062	1.27459	0.952234	1.33852	0.180726	0.27806
NCAM2	58.0528	1.27455	0.285109	4.47041	7.807e-06	4.23665e-05
LRRC25	108.709	1.27443	0.303534	4.19864	2.68527e-05	0.000127722
FCRL6	38.9088	1.27378	0.3886	3.27788	0.0010459	0.00328852
REXO2	707.869	1.27325	0.122621	10.3836	2.94413e-25	6.14341e-23
HIST2H3C	22.2337	1.27301	0.350662	3.63031	0.000283078	0.00103747
PYGL	681.213	1.27231	0.197411	6.44498	1.15616e-10	1.87596e-09
POLR3G	37.0381	1.27133	0.230997	5.50369	3.71923e-08	3.36169e-07
LAMC3	63.5006	1.27057	0.377876	3.3624	0.000772688	0.00251211
TNFRSF10D	264.781	1.27038	0.176489	7.19803	6.10866e-13	1.61946e-11
DDN	5.79603	1.27007	0.720997	1.76154	0.0781465	0.13794
RALYL	0.351676	1.26991	2.1322	0.595584	0.551453	0.669507
ADAM8	307.088	1.26985	0.278686	4.55656	5.19984e-06	2.95312e-05
P4HA1	895.303	1.26939	0.139008	9.13179	6.73782e-20	6.1387e-18
TEX50	0.868847	1.26808	1.64492	0.770905	0.440763	0.565443
DPM1	944.182	1.26612	0.102851	12.3103	7.97069e-35	7.03088e-32
ZFP42	0.686521	1.26499	1.2845	0.98481	0.324717	0.445921
NEUROD4	0.0787061	1.26388	4.12421	0.306454	0.759259	0.842869
IFI44L	772.996	1.26377	0.281264	4.49318	7.01676e-06	3.85197e-05
CALHM4	0.552257	1.26358	1.04599	1.20803	0.227037	0.334286
LGI2	107.378	1.26335	0.3313	3.8133	0.000137121	0.000545504
CRYGC	0.0682685	1.26162	7.05528	0.17882	0.858079
LRRC31	1.25214	1.26159	0.92405	1.36528	0.172164	0.267153
ADAM9	3604.63	1.25948	0.148313	8.49205	2.03024e-17	1.25474e-15
AC073896.1	63.8001	1.25927	0.813635	1.54771	0.121692	0.200063
ONECUT2	5.22406	1.25907	0.501169	2.51227	0.0119959	0.0277497
TINAG	0.196596	1.25896	2.30275	0.546718	0.584572	0.698019
OR4L1	0.222632	1.25863	4.46278	0.282027	0.777923	0.856371
AGMO	9.07209	1.25845	0.372493	3.37845	0.000728957	0.00238738
FPR3	365.546	1.25807	0.305609	4.11659	3.84526e-05	0.000175414
COL3A1	55241	1.25778	0.399578	3.14777	0.00164521	0.00490881
RGS18	43.9114	1.25763	0.305118	4.1218	3.75931e-05	0.000171897
AP2S1	735.103	1.25763	0.157959	7.96175	1.69624e-15	7.07896e-14
ASB15	1.26574	1.25725	1.26263	0.995737	0.319378	0.440063
B4GALNT1	107.418	1.25713	0.278884	4.5077	6.55338e-06	3.62218e-05
HIST1H2AI	13.9913	1.2566	0.706926	1.77756	0.0754769	0.134081
PVR	475.931	1.25637	0.148384	8.46701	2.51778e-17	1.52688e-15
FRMD4A	660.375	1.25623	0.158446	7.92844	2.21916e-15	9.14331e-14
HILPDA	95.6205	1.25499	0.165748	7.57168	3.68416e-14	1.22633e-12
C3orf30	0.287662	1.25431	1.00085	1.25325	0.210114	0.314353
APOC3	0.15941	1.25431	2.24842	0.557862	0.576939	0.691628
NLRP7	9.70325	1.25423	0.675295	1.85731	0.0632672	0.115489
RNASE1	1110.54	1.2541	0.239623	5.23363	1.66212e-07	1.30693e-06
C17orf53	37.9031	1.25352	0.224531	5.58284	2.36619e-08	2.24759e-07
NME1-NME2	176.621	1.25266	0.316034	3.96369	7.37992e-05	0.000313018
RAC3	71.2639	1.25258	0.230081	5.44406	5.20809e-08	4.54852e-07
SLC4A8	66.9521	1.25199	0.289557	4.32381	1.53358e-05	7.7342e-05
CCDC197	0.502115	1.25163	0.933734	1.34046	0.180097	0.277355
SH3PXD2B	1317.21	1.25021	0.192238	6.50345	7.84993e-11	1.31664e-09
AL590132.1	0.979965	1.24991	1.14931	1.08752	0.276805	0.39238
PDE4D	417.476	1.24968	0.198102	6.3083	2.82118e-10	4.1665e-09
SLC12A5	21.8494	1.24939	0.364519	3.4275	0.000609165	0.00203643
APOH	0.421945	1.24857	1.61545	0.772892	0.439586	0.564455
AKR1B1	1609.8	1.24847	0.197627	6.31733	2.6612e-10	3.96646e-09
TMCO2	0.440225	1.24822	0.901405	1.38475	0.166129	0.259615
PNLIPRP1	0.0760448	1.24794	5.10167	0.244614	0.806756	0.878164
MYC	587.181	1.24771	0.295754	4.21872	2.4569e-05	0.000117812
KCNU1	0.136827	1.24732	2.74999	0.453574	0.650136	0.754487
TEX13C	1.84866	1.24729	0.686367	1.81724	0.0691805	0.124538
OR1J4	0.34922	1.24727	1.19252	1.04592	0.295599	0.413971
TAAR6	0.0856116	1.24653	3.4676	0.359479	0.719237	0.811652
ACP5	1106.33	1.24633	0.340038	3.66527	0.000247073	0.000921881
EEF1E1	206.833	1.24579	0.152275	8.1812	2.81022e-16	1.37368e-14
EIF2S2	2005.41	1.24504	0.120178	10.3599	3.77167e-25	7.62427e-23
TYROBP	1678.66	1.24403	0.291857	4.26245	2.02198e-05	9.91372e-05
USP17L22	0.502197	1.24366	0.829494	1.4993	0.133796	0.216822
TGIF2-RAB5IF	29.9578	1.24361	0.560143	2.22017	0.0264075	0.0550268
STIP1	2345.86	1.2435	0.098398	12.6375	1.31238e-36	1.80171e-33
TMEM145	12.7733	1.24317	0.423939	2.93242	0.00336332	0.00920053
DZIP1	234.058	1.24303	0.235886	5.26963	1.36701e-07	1.09259e-06
MTRNR2L1	2.83931	1.24265	0.490761	2.53208	0.0113387	0.0264598
AIPL1	0.228933	1.2417	1.63645	0.75878	0.447984	0.572482
AC004922.1	42.9282	1.24144	0.464134	2.67476	0.00747839	0.0184873
XYLB	52.5017	1.24026	0.190231	6.51974	7.04301e-11	1.19473e-09
RAX	0.323864	1.24025	2.27651	0.544805	0.585888	0.699203
TPRX1	0.162332	1.23973	1.85199	0.669407	0.503236	0.624771
NXPE2	1.07888	1.23892	0.552846	2.24099	0.0250267	0.0525501
COL1A1	82761.5	1.2386	0.425793	2.90893	0.00362673	0.00983006
CASS4	51.2353	1.23793	0.282339	4.38457	1.16214e-05	6.05112e-05
SLC16A3	825.48	1.23707	0.255585	4.84017	1.29728e-06	8.45935e-06
SEZ6L2	378.834	1.23686	0.387013	3.19591	0.00139389	0.00424445
ZP1	2.43553	1.23606	0.481488	2.56718	0.010253	0.0242646
SYT6	6.20148	1.23591	0.402081	3.07378	0.00211363	0.00610284
CRYBG2	40.9872	1.23575	0.391128	3.15946	0.00158064	0.00473437
COL11A1	2097.77	1.23547	0.585855	2.10883	0.0349591	0.0699039
HS3ST5	2.04359	1.2348	0.67443	1.83088	0.067118	0.12132
GYS2	0.431753	1.2341	2.19678	0.561774	0.57427	0.689195
LRRTM4	1.08812	1.23374	0.894354	1.37948	0.167747	0.261634
CSHL1	0.272902	1.23322	2.55287	0.483073	0.629044	0.73623
PPP1R14B	978.271	1.23145	0.167359	7.35816	1.86461e-13	5.52682e-12
DNAJC12	18.6119	1.23056	0.461905	2.6641	0.00771945	0.0189913
ANKRD22	62.4479	1.23033	0.406329	3.02792	0.00246244	0.00697481
REG4	0.691931	1.22958	1.38315	0.888972	0.374018	0.497921
SMAGP	106.389	1.2295	0.191749	6.41206	1.43568e-10	2.29307e-09
TLR2	452.544	1.22885	0.227615	5.39882	6.70798e-08	5.71194e-07
COLGALT1	1766.63	1.2288	0.180767	6.79769	1.06308e-11	2.17387e-10
EPHA6	17.5894	1.22873	0.318739	3.85497	0.000115746	0.000469123
PRM3	0.0433884	1.22867	6.41978	0.191389	0.848221
KRT26	0.0717939	1.22829	3.68302	0.3335	0.738757	0.827398
NXPE1	0.978484	1.22813	0.72721	1.68882	0.0912535	0.15741
ACSM4	0.0835672	1.22809	2.65339	0.462839	0.64348	0.748643
TREM1	263.077	1.22774	0.393441	3.12051	0.00180536	0.00532203
GPR101	0.33495	1.22767	0.848406	1.44704	0.147887	0.235798
NPY4R2	3.69027	1.22727	0.733634	1.67287	0.094353	0.161869
SACS	532.819	1.22685	0.197623	6.20805	5.36445e-10	7.50018e-09
BDNF	105.362	1.22542	0.308805	3.96825	7.24018e-05	0.000307715
RPTN	1.51744	1.22432	1.063	1.15176	0.249419	0.360512
ATP8B4	151.141	1.22402	0.217783	5.6204	1.90517e-08	1.85694e-07
OR10Z1	0.749687	1.22401	1.10747	1.10523	0.26906	0.383276
OR8S1	0.307768	1.22383	1.40962	0.868198	0.385286	0.509762
ATAD3A	729.972	1.22372	0.134364	9.10746	8.43339e-20	7.50726e-18
CSH1	0.338414	1.22336	2.15839	0.566793	0.570855	0.68637
ACTN1	4148.91	1.22323	0.164552	7.43369	1.0561e-13	3.28439e-12
HMGA1	2212.78	1.22305	0.199644	6.12614	9.00358e-10	1.19103e-08
BARHL2	0.100559	1.2226	4.33655	0.281929	0.777998	0.856371
GCH1	172.481	1.22217	0.236727	5.16278	2.43306e-07	1.85306e-06
AC021097.2	542.833	1.22213	0.141155	8.65807	4.79824e-18	3.23314e-16
AIF1	517.506	1.22203	0.289326	4.22373	2.40297e-05	0.000115573
C18orf54	54.8179	1.22141	0.17685	6.90648	4.96841e-12	1.07249e-10
DRP2	18.5477	1.22103	0.542638	2.25018	0.0244377	0.0514749
AC099489.1	23.4323	1.21906	0.301482	4.04356	5.26447e-05	0.000232293
AC022384.1	220.279	1.21904	0.388801	3.13538	0.00171633	0.00509439
LRRC4C	62.2793	1.21838	0.315401	3.86296	0.000112021	0.000455167
LILRB5	184.581	1.21823	0.331245	3.67772	0.000235328	0.00088298
LY6K	10.4149	1.21623	0.465531	2.61256	0.00898665	0.0216371
FAM89A	59.7401	1.21617	0.218818	5.55791	2.73021e-08	2.55091e-07
SLC52A2	481.784	1.21559	0.131395	9.25142	2.2154e-20	2.23917e-18
OR8J1	0.125342	1.21535	7.05515	0.172264	0.86323	0.918309
SGTB	153.94	1.21472	0.169155	7.18113	6.91392e-13	1.81123e-11
CDR2L	143.387	1.21466	0.226357	5.36613	8.04461e-08	6.76402e-07
OR11A1	0.0888764	1.21455	4.68396	0.2593	0.795404	0.86971
MC2R	0.206603	1.21344	3.27211	0.370843	0.710754	0.805084
FOXD4L3	6.88108	1.21321	0.842482	1.44004	0.149856	0.238584
CLDN19	0.989641	1.21262	0.971706	1.24793	0.212057	0.316527
AC068631.2	140.019	1.21262	0.370692	3.27122	0.00107083	0.00335711
GPM6B	122.747	1.21236	0.202101	5.99876	1.98829e-09	2.43898e-08
WDR64	3.87609	1.21069	0.584412	2.07163	0.0382998	0.0755332
RECQL4	180.618	1.21033	0.181252	6.67761	2.42873e-11	4.62079e-10
EFCAB9	0.157712	1.20997	1.93732	0.62456	0.53226	0.652209
ZWINT	164.65	1.20973	0.191338	6.3225	2.57363e-10	3.86562e-09
ABCG8	1.96875	1.20799	0.646082	1.86972	0.0615233	0.112868
PLXNA1	1952.82	1.20757	0.144099	8.38013	5.28689e-17	3.01757e-15
ZNF385D	64.7107	1.20569	0.321171	3.75406	0.000173994	0.000675712
NEUROG2	1.16108	1.20546	1.06748	1.12926	0.258788	0.371425
GAS1	243.365	1.20452	0.375299	3.20949	0.00132971	0.004072
ANKUB1	1.84601	1.20436	0.454781	2.64822	0.0080917	0.0197843
SLC2A5	122.747	1.20396	0.47957	2.5105	0.0120559	0.0278718
RASSF8	376.937	1.20395	0.140158	8.58997	8.6992e-18	5.68406e-16
HOXC9	8.02031	1.20392	0.467834	2.5734	0.0100705	0.0238909
SH3RF3	188.088	1.20357	0.23717	5.07473	3.88051e-07	2.83529e-06
OR4K2	0.0989188	1.20352	2.74716	0.438094	0.661318	0.764363
MSX2	18.6053	1.20289	0.405772	2.96445	0.00303228	0.0083812
LRP12	341.267	1.20247	0.146708	8.19637	2.47759e-16	1.22031e-14
ST3GAL4	384.446	1.20136	0.209759	5.72732	1.02029e-08	1.05655e-07
MUC5AC	2.30203	1.20016	0.911781	1.31628	0.188079	0.287369
PRKCA	374.803	1.19945	0.203579	5.8918	3.82003e-09	4.38648e-08
SHMT2	1268.87	1.1994	0.168256	7.12841	1.01536e-12	2.55897e-11
SMIM3	455.885	1.19894	0.210475	5.69634	1.22405e-08	1.24301e-07
ITGAX	1259.58	1.19894	0.348946	3.43588	0.000590628	0.00198284
GRIA1	7.20162	1.19771	0.654878	1.82891	0.0674135	0.121809
STK10	919.47	1.19615	0.20527	5.82722	5.6357e-09	6.19289e-08
TEX13D	0.231973	1.19556	1.54514	0.773755	0.439075	0.564098
IQCJ	0.0995128	1.19524	2.75173	0.43436	0.664027	0.766395
FGD1	172.831	1.19441	0.17373	6.87512	6.1936e-12	1.3208e-10
CXCL12	1881.67	1.19427	0.301678	3.95875	7.53418e-05	0.000318675
FBLIM1	439.241	1.19286	0.188077	6.34239	2.26233e-10	3.45148e-09
PDX1	0.190072	1.19275	1.9876	0.600097	0.548441	0.666482
CALY	3.64645	1.19258	0.618122	1.92936	0.0536861	0.10068
PIK3AP1	591.195	1.19236	0.250286	4.76398	1.89816e-06	1.19209e-05
RFC4	202.229	1.19233	0.143212	8.32563	8.3879e-17	4.55954e-15
HOXA6	2.16909	1.192	0.637455	1.86994	0.0614922	0.112833
OR8B4	0.222081	1.19119	3.9844	0.298963	0.764968	0.846736
PAPOLB	1.49595	1.19043	0.624262	1.90694	0.0565279	0.105085
UBL4B	0.951091	1.1899	0.793364	1.49982	0.133662	0.216677
TAF1A	103.593	1.18973	0.151516	7.85216	4.08944e-15	1.613e-13
TAS2R42	0.78714	1.18946	0.630904	1.88532	0.0593868	0.10956
OTOL1	0.122681	1.18841	3.41918	0.347573	0.728161	0.818696
INSL4	0.0908219	1.18795	3.15558	0.376459	0.706576	0.801719
CACNG3	0.20834	1.18686	2.1101	0.562466	0.573799	0.688928
SLC36A2	1.07368	1.18644	1.61155	0.736214	0.4616	0.585631
OR14I1	0.0866597	1.18613	2.87471	0.41261	0.679892	0.779857
EN1	17.2304	1.18588	0.43675	2.71524	0.00662273	0.0166112
NPTX2	26.5284	1.18587	0.462455	2.5643	0.0103383	0.0244396
TNFSF11	47.1012	1.18577	0.48035	2.46856	0.0135658	0.0308772
DTYMK	217.268	1.18506	0.136844	8.65991	4.72141e-18	3.19247e-16
DDX27	1401.06	1.18495	0.0956551	12.3877	3.04601e-35	3.1111e-32
NOCT	75.3485	1.18461	0.16829	7.03909	1.93504e-12	4.59625e-11
PTPN22	195.965	1.18423	0.324309	3.65154	0.00026067	0.000966295
AMPD2	936.253	1.18323	0.118844	9.95618	2.36994e-23	3.76976e-21
GARS	2880.27	1.18279	0.129168	9.15702	5.33497e-20	5.03928e-18
BST2	901.379	1.18273	0.276702	4.27438	1.91674e-05	9.45988e-05
ADAMTS16	57.5741	1.18222	0.453372	2.60761	0.00911768	0.0219145
CA12	1090.6	1.18138	0.423852	2.78725	0.0053158	0.0137416
RAB39A	10.1944	1.18097	0.339363	3.47997	0.000501478	0.00171392
CENPU	124.284	1.18085	0.238559	4.94995	7.42337e-07	5.11388e-06
TLR1	211.629	1.18025	0.266365	4.43094	9.38228e-06	4.99376e-05
KPRP	0.431759	1.17878	2.24923	0.524083	0.600221	0.712432
OR2T8	15.1664	1.17863	0.534317	2.20587	0.027393	0.0567633
FOLR2	363.124	1.17806	0.298188	3.95075	7.79067e-05	0.000328308
FEZF2	0.251168	1.17789	1.22287	0.963219	0.335438	0.457369
CPB1	1.23717	1.17736	0.858805	1.37093	0.170396	0.264939
GPT2	253.858	1.17669	0.216587	5.43288	5.54532e-08	4.80628e-07
HNMT	423.643	1.17653	0.202481	5.81055	6.22664e-09	6.76563e-08
SLC35G3	0.256531	1.17643	1.28704	0.914058	0.360686	0.483957
TARS	1820.07	1.17624	0.111972	10.5048	8.21038e-26	2.01684e-23
STMN1	1035.77	1.17622	0.175456	6.70378	2.03101e-11	3.92959e-10
AC006486.1	5.45952	1.17567	1.00715	1.16732	0.24308	0.353428
DBF4	141.723	1.17476	0.144339	8.13887	3.98985e-16	1.90707e-14
SLC16A6	107.792	1.17465	0.213423	5.50387	3.71549e-08	3.35987e-07
MYO10	2696.18	1.17413	0.167751	6.99924	2.5736e-12	5.91204e-11
FBLN1	4909.85	1.17299	0.380642	3.0816	0.0020589	0.00596789
TBC1D28	0.181226	1.17272	1.70312	0.688572	0.491093	0.613305
FGFR1	2080.94	1.1726	0.188012	6.23683	4.46536e-10	6.33905e-09
CDH10	1.22841	1.17127	0.97366	1.20295	0.228995	0.336529
COL24A1	87.8322	1.17055	0.32476	3.60436	0.000312925	0.00113232
SNX10	154.624	1.17053	0.296293	3.95058	7.79621e-05	0.000328422
AL359922.1	5.70905	1.17044	0.768476	1.52306	0.127743	0.208353
TCTEX1D1	8.61485	1.17013	0.404853	2.89025	0.00384936	0.0103564
CDCA3	77.1893	1.16945	0.275138	4.25041	2.13381e-05	0.000104086
CYTH4	619.576	1.16901	0.32142	3.63702	0.00027581	0.00101467
TMEM236	50.1525	1.16866	0.287792	4.06077	4.89116e-05	0.000217203
RGS10	464.245	1.16856	0.203176	5.75147	8.84696e-09	9.34431e-08
INSYN2B	25.4655	1.16647	0.505065	2.30954	0.0209138	0.0449648
IL2RA	190.302	1.16591	0.330949	3.52293	0.000426804	0.00148406
PMFBP1	40.1169	1.16569	0.356718	3.26781	0.00108382	0.0033951
HIST1H3G	30.0548	1.16551	0.336947	3.45903	0.000542128	0.00183669
CRTAM	37.8681	1.165	0.430208	2.70798	0.00676932	0.0169352
NR0B1	0.513323	1.16436	1.3539	0.86001	0.389784	0.514253
MCM4	832.952	1.16356	0.172921	6.72885	1.71013e-11	3.35899e-10
KIF4B	1.45028	1.16348	0.586113	1.98507	0.0471362	0.0900894
DCAF13	615.829	1.16256	0.0939102	12.3795	3.37389e-35	3.27368e-32
AL355102.2	1.04644	1.16232	0.631132	1.84164	0.065528	0.11889
BGN	8021.25	1.16172	0.273367	4.24969	2.1407e-05	0.000104378
SLC22A24	0.196455	1.16077	2.06522	0.562056	0.574078	0.689135
AC235565.2	0.545741	1.15995	1.59379	0.727791	0.466742	0.590494
CADM3	368.375	1.15991	0.464921	2.49485	0.0126011	0.0289804
CDH11	2031.1	1.15957	0.337618	3.43457	0.000593498	0.00199126
KIAA1210	1.26279	1.15897	0.858965	1.34926	0.177253	0.273693
MYOG	4.15092	1.15853	1.79986	0.64368	0.519783	0.640154
DAB2	1724.37	1.15837	0.197617	5.86169	4.5818e-09	5.13363e-08
RNASEH2A	376.081	1.15763	0.144377	8.01809	1.07403e-15	4.6943e-14
DLL3	7.16109	1.15752	0.559635	2.06834	0.0386079	0.0760325
TIMP4	25.7803	1.15744	0.431638	2.6815	0.00732921	0.0181556
SLC6A5	0.250186	1.15712	2.59644	0.445657	0.655845	0.759455
HSP90AA1	18233.8	1.15698	0.131503	8.79813	1.39116e-18	1.0265e-16
PCDHB16	116.475	1.15692	0.283276	4.08409	4.42502e-05	0.000198365
RALA	588.583	1.15666	0.147526	7.84039	4.49166e-15	1.75736e-13
OR2T1	0.119593	1.15624	4.30265	0.268728	0.788139	0.864054
RBMXL3	0.823571	1.15598	0.693115	1.6678	0.0953545	0.163193
MUC5B	71.6022	1.15547	0.637907	1.81134	0.0700883	0.125859
ACTL8	0.149843	1.15535	3.30091	0.35001	0.726331	0.817257
PAPPA	234.148	1.15509	0.258657	4.46571	7.98021e-06	4.31978e-05
CALHM3	0.742034	1.1543	1.00564	1.14783	0.251039	0.362367
GNAT2	3.66645	1.15196	0.358068	3.21715	0.00129472	0.00397867
TRIM43	0.672486	1.15151	1.3474	0.854617	0.392763	0.517129
OR51A4	0.229947	1.15146	1.79718	0.640705	0.521714	0.641881
TSPAN5	396.949	1.15053	0.205047	5.61108	2.01068e-08	1.94999e-07
C9	2.32817	1.15043	0.543839	2.11538	0.0343973	0.0689936
IFNL2	0.19855	1.15042	1.70268	0.675654	0.49926	0.621106
MS4A6A	1087.41	1.14984	0.264372	4.34933	1.36553e-05	6.98641e-05
NMI	441.06	1.14964	0.14582	7.88396	3.17153e-15	1.27508e-13
TANC2	945.012	1.14822	0.146608	7.83189	4.80582e-15	1.87272e-13
SSR3	2229.83	1.14798	0.121349	9.46017	3.07445e-21	3.50957e-19
MRPL36	174.305	1.14756	0.173119	6.62875	3.38533e-11	6.233e-10
AC093525.1	0.704136	1.1474	0.951504	1.20588	0.227863	0.335222
MAP1B	1250.56	1.14639	0.181165	6.32784	2.48622e-10	3.74012e-09
MBD3L3	0.196637	1.14549	3.63047	0.31552	0.752367	0.837372
SRD5A1	136.159	1.14531	0.151764	7.54665	4.4661e-14	1.47397e-12
PTPRZ1	18.268	1.14462	0.404742	2.82802	0.00468366	0.0122876
ELAVL2	7.09805	1.14443	0.3869	2.95794	0.00309701	0.008537
GAS2L1	344.956	1.14321	0.139907	8.17118	3.054e-16	1.48909e-14
ATAD3B	1069.31	1.14313	0.21211	5.38931	7.07293e-08	5.9974e-07
ROR1	150.379	1.14234	0.248067	4.60496	4.1254e-06	2.40093e-05
IFIT2	532.204	1.14212	0.222381	5.13588	2.80826e-07	2.11147e-06
SMOC1	311.807	1.14192	0.396377	2.88089	0.00396555	0.0106091
DDX60L	822.828	1.14028	0.161296	7.06947	1.55525e-12	3.77265e-11
TLR4	564.629	1.14008	0.193964	5.87781	4.15731e-09	4.729e-08
CLEC4A	93.307	1.13981	0.285236	3.99604	6.44098e-05	0.000277332
SIGLEC1	514.929	1.13891	0.331133	3.43942	0.000582953	0.00195858
BASP1	866.941	1.13795	0.213291	5.33521	9.54344e-08	7.91791e-07
OR13C4	0.316603	1.1379	0.785822	1.44804	0.147606	0.235511
HIST1H1D	25.0538	1.13784	0.535894	2.12325	0.0337329	0.0678505
EPB41L3	639.196	1.13776	0.253334	4.49116	7.0837e-06	3.88213e-05
ZNF280A	0.917558	1.13732	0.912305	1.24664	0.212529	0.317086
PROCR	358.834	1.13731	0.211315	5.38206	7.36391e-08	6.2349e-07
AGPAT4	213.426	1.13718	0.233939	4.86103	1.16779e-06	7.7223e-06
PLIN2	757.943	1.13714	0.199207	5.70834	1.14086e-08	1.16708e-07
KCNC2	0.265603	1.13668	2.40313	0.473001	0.636212	0.742144
RAB3IL1	207.126	1.13641	0.24066	4.72205	2.33483e-06	1.43431e-05
FANCA	349.526	1.13601	0.234438	4.8457	1.26166e-06	8.24924e-06
TRPM2	259.632	1.13585	0.274143	4.14327	3.42394e-05	0.000158429
TNFRSF21	772.634	1.13485	0.208247	5.44956	5.04954e-08	4.42599e-07
CDK6	320.015	1.13473	0.17281	6.56637	5.15581e-11	9.08752e-10
HK3	242.985	1.13445	0.354249	3.2024	0.00136285	0.00416038
RARRES1	160.147	1.1344	0.350869	3.23311	0.00122449	0.00378864
ATF4	4477.9	1.13301	0.125593	9.02127	1.85927e-19	1.5825e-17
GNA12	719.259	1.13278	0.115429	9.81363	9.83639e-23	1.41396e-20
SP140L	568.742	1.13141	0.217479	5.20239	1.96741e-07	1.52352e-06
FAM9A	0.362371	1.13063	3.99487	0.28302	0.777161	0.85579
DSE	757.493	1.13056	0.172522	6.55315	5.6337e-11	9.81396e-10
CD300E	54.526	1.13014	0.368174	3.06957	0.00214366	0.00617759
CCDC83	0.212659	1.12988	1.23757	0.91298	0.361253	0.484584
C18orf63	0.14103	1.1295	2.97125	0.380144	0.703839	0.799362
MID1IP1	321.956	1.12943	0.168192	6.71513	1.87904e-11	3.66848e-10
BARHL1	0.660135	1.12844	0.656653	1.71847	0.0857107	0.149254
GMPS	1018.2	1.12833	0.0876837	12.8682	6.79584e-38	1.46533e-34
TEKT4	8.02738	1.12704	0.593884	1.89774	0.0577301	0.10691
AL138752.2	11.2383	1.1259	0.765963	1.46991	0.141586	0.227264
EXTL2	215.604	1.1252	0.162107	6.9411	3.89061e-12	8.57968e-11
NDUFAF2	286.209	1.1251	0.150801	7.46081	8.599e-14	2.72222e-12
TAAR9	0.034775	1.12452	7.05578	0.159376	0.873373
MAPK12	220.729	1.12402	0.255402	4.40097	1.0777e-05	5.65544e-05
GLIS1	16.2165	1.12387	0.365701	3.0732	0.00211778	0.00611391
TECRL	5.12522	1.1235	1.09517	1.02586	0.304955	0.424714
OR6Q1	0.135075	1.12327	4.56507	0.246058	0.805637	0.87734
MGAM2	5.29822	1.12258	0.527425	2.12842	0.033302	0.0671717
CCDC15	75.542	1.12222	0.150777	7.44292	9.84867e-14	3.08263e-12
CYBB	1927.92	1.12162	0.299765	3.74167	0.000182803	0.000704731
C1orf61	4.05359	1.1215	0.590271	1.89997	0.0574367	0.106468
EIF5AL1	35.3768	1.12099	0.279686	4.00805	6.12234e-05	0.00026532
OR13C9	0.571195	1.12089	0.726465	1.54293	0.122847	0.201621
LAG3	115.64	1.12064	0.377684	2.96714	0.00300583	0.00831995
GCOM1	46.8222	1.12059	0.259478	4.31865	1.56985e-05	7.8985e-05
CCDC144NL	1.26431	1.11999	0.848278	1.32031	0.186731	0.2856
PTGER2	43.0207	1.11881	0.300032	3.72897	0.000192263	0.000736052
IDO1	214.927	1.11857	0.446544	2.50494	0.0122472	0.0282704
RASGRP4	54.952	1.11758	0.247812	4.50979	6.48925e-06	3.59083e-05
KLHL4	28.2307	1.11755	0.346653	3.22384	0.00126486	0.0038974
STC1	561.293	1.11657	0.301809	3.69959	0.000215946	0.000818485
RIPK2	295.595	1.11556	0.135795	8.21502	2.12122e-16	1.0555e-14
SLC6A8	393.455	1.11524	0.242593	4.59717	4.28269e-06	2.48683e-05
CD274	265.421	1.11431	0.257743	4.32332	1.53696e-05	7.74907e-05
C5orf58	7.38544	1.11394	0.500588	2.22526	0.0260635	0.0544151
STPG4	2.33919	1.11287	0.481498	2.31126	0.0208187	0.0447853
[truncated: 17,831 more rows]

## Sheet: Supple data4.PTCvsATC_KEGG
Gene sets enriched analysis was performed using the fgsea R package, and the results included p-value.
pathway	pval	padj	log2err	ES	NES	size	leadingEdge	rep_genes
KEGG_PROTEASOME	3.63143e-08	3.37723e-06	0.719513	0.792687	2.12962	44	PSMA6, PSMD14, PSMA7, PSMC2, PSMA1, PSMD2, PSMD13, PSMD1, PSMB2, PSMA5, PSMC3, PSMB5, PSME3, PSMD12, PSMD6, PSMD11, PSMC6, PSMD7, PSMA3, PSMF1, PSMA2, PSMA4, PSMC1, PSME2, PSMD8, PSMC4, PSMB4, PSMD4	PSMA6,PSMD14,PSMA7,PSMC2,PSMA1
KEGG_CELL_CYCLE	3.43103e-10	6.38172e-08	0.814036	0.674281	2.08391	124	SMC1A, CDK1, CCNB1, CDC20, BUB1B, MAD2L1, CCNA2, TTK, CHEK1, YWHAG, DBF4, ORC1, CDC6, BUB1, CCNB2, PLK1, RAD21, BUB3, RBL1, MCM4, YWHAZ, CDK6, MCM6, HDAC2, ESPL1, CDC45, YWHAB, MAD2L2, ORC6, MAD1L1, CDKN2B, E2F1, PCNA, TGFB1, SKP2, YWHAH, CCNE1, MCM7, ORC5, CDC25C, PRKDC, CCNE2, CDC25A, E2F4, CDC7, CDKN2A	SMC1A,CDK1,CCNB1,CDC20,BUB1B
KEGG_DNA_REPLICATION	0.000101677	0.0042316	0.538434	0.733748	1.89559	36	RFC4, RNASEH2A, FEN1, POLD2, RPA4, MCM4, MCM6, RFC2, PRIM1, PCNA, DNA2, PRIM2, POLE2, POLD3, MCM7, RNASEH1, POLA1, POLE4, MCM2, POLE, SSBP1, POLA2, RFC3, POLD1, RPA3	RFC4,RNASEH2A,FEN1,POLD2,RPA4
KEGG_N_GLYCAN_BIOSYNTHESIS	9.48973e-05	0.0042316	0.538434	0.675852	1.827	46	DPM1, ALG3, B4GALT2, FUT8, DPAGT1, DDOST, GANAB, STT3A, ALG8, MAN2A1, RPN1, STT3B, DAD1	DPM1,ALG3,B4GALT2,FUT8,DPAGT1
KEGG_MISMATCH_REPAIR	0.00063295	0.0106159	0.477271	0.75871	1.79745	23	EXO1, RFC4, POLD2, RPA4, RFC2, PCNA, MSH6, POLD3	EXO1,RFC4,POLD2,RPA4,RFC2
KEGG_BASAL_TRANSCRIPTION_FACTORS	0.000684896	0.0106159	0.477271	0.69137	1.76239	35	TAF13, GTF2E1, TAF6, TAF4, TAF12, GTF2H1, GTF2H3, TAF4B, TAF9, TAF2, TBPL1, TAF5	TAF13,GTF2E1,TAF6,TAF4,TAF12
KEGG_RNA_DEGRADATION	0.000520169	0.0106159	0.477271	0.624197	1.74939	57	PATL1, ENO1, XRN2, MPHOSPH6, HSPD1, ENO2, HSPA9, PNPT1, EXOSC4, EXOSC2, EXOSC3, PAPOLA, EXOSC5, EXOSC10, EXOSC9, XRN1, LSM6, LSM1, EXOSC1, LSM5, LSM3, DCPS, DCP2, LSM8, PAPOLB	PATL1,ENO1,XRN2,MPHOSPH6,HSPD1
KEGG_PYRIMIDINE_METABOLISM	0.000136503	0.0042316	0.518848	0.581889	1.74377	97	CTPS1, DTYMK, RRM2, POLD2, CMPK2, RRM1, TYMS, POLR3D, UCK2, DPYD, TXNRD1, PRIM1, PRIM2, POLE2, TK1, POLR3G, POLD3, NME1, PNPT1, POLR2B, POLR1A, POLA1, POLE4, UMPS, CDA, POLR3F, NME1-NME2, NT5E, POLE, POLR2F, ENTPD6, POLR2K, NME2, POLR3A, NUDT2, NT5C3A, POLA2, CMPK1, POLR2H, TYMP, POLD1, POLR2G, POLR1E, DCK, CAD	CTPS1,DTYMK,RRM2,POLD2,CMPK2
KEGG_PATHOGENIC_ESCHERICHIA_COLI_INFECTION	0.000650355	0.0106159	0.477271	0.625619	1.74139	55	TUBA1C, ROCK2, TUBB2A, ITGB1, ARPC2, YWHAZ, CD14, TUBA1B, TUBB, NCK1, NCL, PRKCA, TLR4, CDC42, TUBB6, ARPC1A, ARPC5, ARPC1B, LY96, YWHAQ	TUBA1C,ROCK2,TUBB2A,ITGB1,ARPC2
KEGG_OOCYTE_MEIOSIS	0.000115209	0.0042316	0.538434	0.569019	1.72849	111	SMC1A, CDK1, CCNB1, AURKA, CDC20, MAD2L1, YWHAG, BUB1, CCNB2, PLK1, SGO1, PPP3R1, YWHAZ, PPP3CA, ESPL1, YWHAB, MAP2K1, MAD2L2, FBXO5, YWHAH, CCNE1, SLK, CDC25C, CCNE2, MAPK12, PPP2R5D, YWHAQ, CALM1, CAMK2A, ADCY3, PKMYT1, PPP2R5E	SMC1A,CDK1,CCNB1,AURKA,CDC20
KEGG_SNARE_INTERACTIONS_IN_VESICULAR_TRANSPORT	0.00216861	0.0236455	0.431708	0.656108	1.71254	38	STX1A, SEC22B, YKT6, BET1L, STX10, BET1, STX18, VAMP7, SNAP25, BNIP1, STX4, VTI1B	STX1A,SEC22B,YKT6,BET1L,STX10
KEGG_NOD_LIKE_RECEPTOR_SIGNALING_PATHWAY	0.000804105	0.0106831	0.477271	0.605952	1.70467	62	MEFV, CXCL8, HSP90AA1, RIPK2, CXCL1, CASP5, IKBKG, IL1B, NFKBIA, MAPK12, CASP1, CCL8, CCL13, NLRC4, CHUK, IL6, NOD2, CCL7	MEFV,CXCL8,HSP90AA1,RIPK2,CXCL1
KEGG_DRUG_METABOLISM_OTHER_ENZYMES	0.00132354	0.0164119	0.45506	0.614625	1.68542	50	GMPS, IMPDH1, UCK2, DPYD, HPRT1, TK1, UGT2B10, UMPS, CDA, UGT2A1, IMPDH2, UGT1A10, CYP3A7, UGT1A7, XDH, UGT1A6, CYP3A4, TYMP	GMPS,IMPDH1,UCK2,DPYD,HPRT1
KEGG_HOMOLOGOUS_RECOMBINATION	0.00242234	0.0236455	0.431708	0.684616	1.6778	28	RAD54L, POLD2, EME1, RPA4, RAD54B, POLD3, RAD51, XRCC2, NBN, SEM1, BLM, SSBP1, BRCA2, POLD1, RPA3	RAD54L,POLD2,EME1,RPA4,RAD54B
KEGG_NUCLEOTIDE_EXCISION_REPAIR	0.00408323	0.0355558	0.407018	0.615857	1.65455	44	RFC4, POLD2, RPA4, ERCC2, RFC2, PCNA, CUL4B, POLE2, POLD3, GTF2H1, GTF2H3, MNAT1, POLE4, POLE, RAD23A, RFC3, POLD1, RPA3	RFC4,POLD2,RPA4,ERCC2,RFC2
KEGG_SPLICEOSOME	0.00064188	0.0106159	0.477271	0.527507	1.62911	126	CTNNBL1, BCAS2, HSPA6, SNRNP27, DHX15, SF3A3, SNRPD1, PHF5A, SNRPA1, PRPF4, NCBP2, BUD31, SF3B3, HSPA8, PRPF40A, SF3B2, SNRPB, SART1, CRNKL1, SNRPB2, HNRNPC, TXNL4A, DHX38, SNRNP40, ALYREF, NCBP1, SNRPF, SNU13, SMNDC1, SNW1, SF3B6, DDX23, SNRPG, HSPA1A, LSM6, ISY1, EFTUD2, DHX8, THOC2, PPIH, CDC5L, MAGOH, SNRPE, SRSF1, LSM5, HSPA1B, WBP11, SNRPD3, LSM3, LSM8, HNRNPA3, PPIL1, RBM17, SNRNP70, SRSF3…	CTNNBL1,BCAS2,HSPA6,SNRNP27,DHX15
KEGG_TOLL_LIKE_RECEPTOR_SIGNALING_PATHWAY	0.000792373	0.0106831	0.477271	0.535846	1.61005	102	IRAK1, CXCL8, CTSK, IKBKG, IL1B, CD14, MAP2K1, TLR4, NFKBIA, IFNA5, RAC1, TLR2, CXCL10, SPP1, TLR1, MAPK12, MAP2K2, CXCL11, LY96, TLR8, CHUK, TBK1, IL6, CD86, STAT1, TRAF3, PIK3CA, PIK3R5, IFNA14, IFNA4, MYD88, IL12A, LBP, RELA, MAP3K8, IFNB1, TAB2, IFNA16, IFNA17, MAP2K3, IFNAR2, CASP8, CCL4, TLR6	IRAK1,CXCL8,CTSK,IKBKG,IL1B
KEGG_GLYCOSAMINOGLYCAN_BIOSYNTHESIS_CHONDROITIN_SULFATE	0.0110041	0.0572775	0.38073	0.6865	1.60865	22	CHST11, CHPF2, CHSY3, DSE, CSGALNACT2, CHSY1, XYLT1	CHST11,CHPF2,CHSY3,DSE,CSGALNACT2
KEGG_PROTEIN_EXPORT	0.0133372	0.0636081	0.38073	0.673828	1.59636	23	SRP54, SRPRB, SRP72, SEC61A1, SEC61G, SRPRA	SRP54,SRPRB,SRP72,SEC61A1,SEC61G
KEGG_GAP_JUNCTION	0.00244483	0.0236455	0.431708	0.535923	1.5882	89	PLCB3, CDK1, TUBA1C, GNAI3, NRAS, TUBB2A, PDGFA, TUBA1B, TUBB, MAP2K1, PRKCA, PDGFRA, TUBB6, PDGFRB, GNAI2, MAP2K2, HRAS, DRD2, HTR2A, GRB2, ADCY3	PLCB3,CDK1,TUBA1C,GNAI3,NRAS
KEGG_CYTOSOLIC_DNA_SENSING_PATHWAY	0.011086	0.0572775	0.38073	0.564533	1.5653	54	IKBKG, IL1B, POLR3D, DDX58, NFKBIA, IFNA5, POLR3G, AIM2, CXCL10, CASP1, POLR3F, CHUK, TBK1, IL6, POLR3A, CCL4L2, IFNA14, IFNA4, RELA, IFNB1, IFNA16, IFNA17	IKBKG,IL1B,POLR3D,DDX58,NFKBIA
KEGG_FC_GAMMA_R_MEDIATED_PHAGOCYTOSIS	0.00516132	0.0355558	0.407018	0.519447	1.55537	95	ASAP1, ARPC2, DNM1, FCGR2A, MYO10, SPHK1, PLD1, PLA2G4A, WASF1, MAP2K1, FCGR3A, CFL1, PRKCA, FCGR1A, CDC42, RAC1, ARPC1A, MARCKS, ARPC5, ARPC1B, CFL2, VASP, PLCG1, AMPH, PRKCE, ARPC3, PIK3CA, WAS, HCK, PIK3R5, LIMK1, CRKL, GAB2, DNM2	ASAP1,ARPC2,DNM1,FCGR2A,MYO10
KEGG_REGULATION_OF_ACTIN_CYTOSKELETON	0.000382802	0.0101716	0.498493	0.481388	1.55407	211	GNA12, DIAPH3, GNA13, MYLK, NRAS, ITGA5, ROCK2, ACTN1, ITGB1, IQGAP3, ARPC2, FGD1, PDGFA, PAK2, CD14, WASF1, MAP2K1, FGFR1, CFL1, DIAPH2, BDKRB1, PDGFRA, MYH9, ITGA10, RAC3, CDC42, RAC1, F2R, SLC9A1, APC2, RRAS, ARPC1A, MYL9, RRAS2, PDGFRB, ITGA11, PFN1, ITGB5, ARPC5, FGF5, MAP2K2, HRAS, ARPC1B, CFL2	GNA12,DIAPH3,GNA13,MYLK,NRAS
KEGG_APOPTOSIS	0.00591775	0.0366901	0.407018	0.520427	1.5413	86	IRAK1, TNFSF10, PPP3R1, TNFRSF10D, IKBKG, IL1B, CYCS, CASP7, PPP3CA, DFFA, IL1R1, IRAK2, NFKBIA, BAX, IL1A, CHUK, FASLG, AIFM1, CAPN2, PRKAR2A, PIK3CA, TRAF2, PIK3R5, IRAK3, PRKAR2B, MYD88, CASP3, RELA	IRAK1,TNFSF10,PPP3R1,TNFRSF10D,IKBKG
KEGG_LEISHMANIA_INFECTION	0.00762298	0.0429659	0.407018	0.535751	1.54015	69	IRAK1, FCGR3B, ITGB1, FCGR2A, IL1B, FCGR3A, TLR4, TGFB1, NFKBIA, FCGR1A, TLR2, JAK2, MAPK12, IL1A, CR1, NCF2, IFNG, ITGAM, IFNGR2, STAT1, NCF4, MYD88, ELK1, IL12A, RELA, ITGB2, TAB2	IRAK1,FCGR3B,ITGB1,FCGR2A,IL1B
KEGG_P53_SIGNALING_PATHWAY	0.0109445	0.0572775	0.38073	0.534546	1.53467	68	SERPINE1, CDK1, CCNB1, CD82, CHEK1, RRM2, GTSE1, CCNB2, CYCS, CDK6, CCNE1, BAX, PMAIP1, CCNE2, CDKN2A, SESN2, EI24, STEAP3, IGFBP3	SERPINE1,CDK1,CCNB1,CD82,CHEK1
KEGG_VIBRIO_CHOLERAE_INFECTION	0.0177167	0.0800494	0.352488	0.549771	1.52437	54	KDELR3, KDELR2, SEC61A1, ERO1A, KDELR1, ATP6V1B2, PRKCA, SEC61G, ATP6V0D2, ATP6V0B, TCIRG1, PLCG1, ATP6V1C1, ATP6V0A4, ADCY3, ATP6V1F, ATP6V1B1, SEC61B	KDELR3,KDELR2,SEC61A1,ERO1A,KDELR1
KEGG_PRION_DISEASES	0.0173731	0.0800494	0.352488	0.597315	1.52263	35	STIP1, IL1B, MAP2K1, C1QC, C1QA, BAX, C1QB, NCAM2, MAP2K2, IL1A, LAMC1, PRNP, IL6, HSPA1A	STIP1,IL1B,MAP2K1,C1QC,C1QA
KEGG_PROGESTERONE_MEDIATED_OOCYTE_MATURATION	0.00464764	0.0355558	0.407018	0.515401	1.52035	84	CDK1, CCNB1, MAD2L1, CCNA2, GNAI3, HSP90AA1, BUB1, CCNB2, PLK1, MAP2K1, MAD2L2, CDC25C, CDC25A, GNAI2, MAPK12	CDK1,CCNB1,MAD2L1,CCNA2,GNAI3
KEGG_PURINE_METABOLISM	0.00254253	0.0236455	0.431708	0.477902	1.50661	156	GMPS, PAICS, AK5, AMPD2, GART, PPAT, RRM2, NUDT5, POLD2, RRM1, IMPDH1, POLR3D, PDE4D, HPRT1, PRIM1, PKM, PRIM2, POLE2, AK4, PAPSS2, POLR3G, PDE6D, POLD3, NME1, PRPS1, ADSL, PNPT1, POLR2B, PFAS, POLR1A, PAPSS1, POLA1, POLE4, POLR3F, NME1-NME2, NT5E, ADCY3, POLE, IMPDH2, POLR2F, ENTPD6, POLR2K, NME2, POLR3A, NUDT2, AMPD3	GMPS,PAICS,AK5,AMPD2,GART
KEGG_UBIQUITIN_MEDIATED_PROTEOLYSIS	0.00472688	0.0355558	0.407018	0.484024	1.50218	133	CDC20, UBE2C, UBE3C, UBE2S, UBE2E1, ITCH, ELOC, UBA6, CUL2, SMURF1, SMURF2, BRCA1, UBE2L3, SKP2, UBE2R2, CUL4B, UBE2E3, UBE2L6, RNF7, CBLB, CDC34, UBE2F, CBL, UBA3, UBA2, UBE2G1, NEDD4, UBE2E2	CDC20,UBE2C,UBE3C,UBE2S,UBE2E1
KEGG_RNA_POLYMERASE	0.0180757	0.0800494	0.352488	0.611131	1.49771	28	POLR3D, POLR3G, POLR2B, POLR1A, POLR3F, POLR2F, POLR2K, POLR3A, POLR2H, POLR2G, POLR1E	POLR3D,POLR3G,POLR2B,POLR1A,POLR3F
KEGG_FRUCTOSE_AND_MANNOSE_METABOLISM	0.0249475	0.10546	0.352488	0.588723	1.49013	32	PFKFB3, MTMR2, PFKFB4, PMM1, TPI1, GMPPA, AKR1B1, PMM2, AKR1B10, PFKP	PFKFB3,MTMR2,PFKFB4,PMM1,TPI1
KEGG_RENIN_ANGIOTENSIN_SYSTEM	0.0507586	0.171656	0.321776	0.658816	1.49004	17	MME, CTSA, ANPEP, THOP1, NLN	MME,CTSA,ANPEP,THOP1,NLN
KEGG_AMINO_SUGAR_AND_NUCLEOTIDE_SUGAR_METABOLISM	0.0258776	0.106961	0.352488	0.560057	1.48439	42	GFPT2, GNPNAT1, UAP1, PMM1, GMPPA, UGDH, NANS, PGM2, PMM2, CMAS, NANP, GPI, NAGK, NPL, HK3, PGM1, GMDS, UGP2	GFPT2,GNPNAT1,UAP1,PMM1,GMPPA
KEGG_ENDOCYTOSIS	0.00216846	0.0236455	0.431708	0.458551	1.47128	181	TFRC, RAB22A, AP2A1, AP2S1, ASAP1, HSPA6, SH3GLB1, ARFGAP1, DNM1, AP2M1, ITCH, EHD3, PLD1, SH3GL3, SMURF1, SMURF2, AP2A2, DAB2, CHMP4B, CSF1R, PDGFRA, SH3KBP1, CDC42, SH3GL1, HSPA8, F2R, ARRB2, RAB31, CBLB, CXCR1, HRAS, SNF8, CBL, ARFGAP3, STAMBP, VPS37A, VPS37C, CXCR2, NEDD4, VTA1, ACAP2, RAB11FIP5, IL2RA, EEA1, SMAP1, HGS, HSPA1A, VPS25	TFRC,RAB22A,AP2A1,AP2S1,ASAP1
KEGG_LYSINE_DEGRADATION	0.0379213	0.141067	0.276501	0.540454	1.45197	44	PLOD3, SUV39H2, NSD2, PLOD1, SETD7, ACAT2	PLOD3,SUV39H2,NSD2,PLOD1,SETD7
KEGG_ECM_RECEPTOR_INTERACTION	0.0132701	0.0636081	0.38073	0.490217	1.44606	84	HMMR, COL5A3, COL6A1, ITGA5, COL6A2, LAMA4, ITGB1, COL6A3, ITGA10, LAMB1, CD44, COL5A2, COL5A1, ITGA11, COL4A6, SPP1, COL1A2, ITGB5, LAMC1, THBS2, LAMA3, TNC, LAMC3, GP9, COL3A1, RELN, COL1A1, COL4A1, COL2A1, COL4A2	HMMR,COL5A3,COL6A1,ITGA5,COL6A2
KEGG_NATURAL_KILLER_CELL_MEDIATED_CYTOTOXICITY	0.012083	0.0607416	0.38073	0.464958	1.44156	131	FCGR3B, TNFSF10, NRAS, PPP3R1, TNFRSF10D, LCP2, SHC1, PPP3CA, MAP2K1, FCGR3A, PRKCA, IFNA5, RAC3, RAC1, ULBP2, KLRD1, FCER1G, MAP2K2, HRAS, MICB, TYROBP, GZMB, PLCG1, GRB2, PRF1, SH3BP2, ULBP1, FASLG	FCGR3B,TNFSF10,NRAS,PPP3R1,TNFRSF10D
KEGG_B_CELL_RECEPTOR_SIGNALING_PATHWAY	0.0277901	0.112369	0.352488	0.491731	1.42628	75	NRAS, LILRB3, PPP3R1, IKBKG, PPP3CA, MAP2K1, BCL10, NFKBIA, RAC3, RAC1, PIK3AP1, MAP2K2, HRAS, IFITM1, GRB2, CHUK	NRAS,LILRB3,PPP3R1,IKBKG,PPP3CA
KEGG_SYSTEMIC_LUPUS_ERYTHEMATOSUS	0.0470914	0.162204	0.245042	0.511388	1.41794	54	FCGR3B, ACTN1, SSB, FCGR2A, SNRPD1, FCGR3A, C1QC, FCGR1A, C1QA, C1QB, SNRPB, TRIM21, C2	FCGR3B,ACTN1,SSB,FCGR2A,SNRPD1
KEGG_GLYCOLYSIS_GLUCONEOGENESIS	0.0361111	0.137075	0.282013	0.504068	1.41305	61	PGK1, ENO1, LDHA, TPI1, PGAM1, PKM, GAPDH, PGM2, ENO2, ADH5, PFKP, DLD, GPI, ADH6, PDHA2, BPGM, LDHB, HK3, PGM1, ACSS2	PGK1,ENO1,LDHA,TPI1,PGAM1
KEGG_NEUROTROPHIN_SIGNALING_PATHWAY	0.0214249	0.0926753	0.352488	0.4569	1.41105	126	IRAK1, ATF4, YWHAG, RIPK2, NRAS, SH2B3, SHC1, YWHAZ, YWHAB, MAP2K1, RAP1B, IRAK2, NFKBIA, YWHAH, CDC42, RAC1, ARHGDIA, BAX, MAPK12, MAP2K2, HRAS, YWHAQ, CALM1, PLCG1, GRB2, BDNF, RAP1A, CAMK2A	IRAK1,ATF4,YWHAG,RIPK2,NRAS
KEGG_HUNTINGTONS_DISEASE	0.00556084	0.0356661	0.407018	0.439566	1.40748	176	PLCB3, AP2A1, PPID, AP2S1, CREB3L1, COX7A2L, AP2M1, VDAC1, CYCS, HDAC2, SLC25A5, UQCRHL, AP2A2, UQCRH, TAF4, TGM2, VDAC2, DCTN1, RCOR1, BAX, SOD2, POLR2B, TAF4B, SDHB, TBPL1, BDNF, POLR2F, PPARG, POLR2K, ATP5F1E, NDUFB5, NDUFS3, NDUFV2, POLR2H, CLTC, NDUFA6, NDUFS6, POLR2G, NDUFB3, NDUFS2, ATP5MC3, CASP3, NDUFS5, VDAC3, UQCRC1, NDUFS1, NDUFA1, COX8C, ATP5PB, ATP5F1B	PLCB3,AP2A1,PPID,AP2S1,CREB3L1
KEGG_FOCAL_ADHESION	0.00657302	0.0394381	0.407018	0.43423	1.40005	199	COL5A3, COL6A1, MYLK, ITGA5, ROCK2, COL6A2, LAMA4, ACTN1, ITGB1, PDGFA, PAK2, SHC1, MAP2K1, COL6A3, PRKCA, PARVB, ZYX, RAP1B, PDGFRA, ITGA10, LAMB1, RAC3, CDC42, RAC1, FLNA, COL5A2, MYL9, COL5A1, PDGFRB, ITGA11, COL4A6, SPP1, PARVA, COL1A2, ITGB5, HRAS, LAMC1, THBS2, FLNC, VASP, GRB2, RAP1A, TLN1, LAMA3, TNC, ILK, LAMC3, PPP1CC, COL3A1, CAPN2, PPP1CA, RELN, PIK3CA, COL1A1, COL4A1, SRC, PIK3R5, CR…	COL5A3,COL6A1,MYLK,ITGA5,ROCK2
KEGG_AMYOTROPHIC_LATERAL_SCLEROSIS_ALS	0.0576132	0.188001	0.21925	0.502924	1.39257	52	PPP3R1, NEFL, TOMM40, CYCS, PPP3CA, RAC1, NEFM, BAX, DAXX, NEFH, MAPK12, CASP1	PPP3R1,NEFL,TOMM40,CYCS,PPP3CA
KEGG_GLYCOSAMINOGLYCAN_BIOSYNTHESIS_HEPARAN_SULFATE	0.0673813	0.212422	0.213928	0.573672	1.39021	26	HS3ST3A1, EXT1, EXTL2, XYLT1, HS3ST3B1, EXT2, GLCE, NDST4, HS2ST1	HS3ST3A1,EXT1,EXTL2,XYLT1,HS3ST3B1
KEGG_T_CELL_RECEPTOR_SIGNALING_PATHWAY	0.0320102	0.12404	0.287857	0.458242	1.3834	108	NRAS, PPP3R1, LCP2, IKBKG, PAK2, PPP3CA, MAP2K1, NCK1, BCL10, NFKBIA, CDC42, CBLB, MAPK12, MAP2K2, HRAS, CBL, PLCG1, GRB2, CHUK	NRAS,PPP3R1,LCP2,IKBKG,PAK2
KEGG_PATHWAYS_IN_CANCER	0.00490034	0.0355558	0.407018	0.410497	1.37054	325	HHIP, CXCL8, HSP90AA1, TFG, WNT5A, NRAS, SLC2A1, CSF3R, BIRC5, RALA, MMP1, LAMA4, ITGB1, IKBKG, ELOC, PDGFA, PLD1, CYCS, CDK6, HIF1A, CUL2, HDAC2, WNT7B, MAP2K1, FGFR1, MMP9, CDKN2B, E2F1, WNT2, PRKCA, TGFB1, SKP2, CSF1R, MSH6, PDGFRA, NFKBIA, CCNE1, LAMB1, CKS1B, RAC3, CDC42, RAC1, BAX, RAD51, APC2, SUFU, RALB, CCNE2, NKX3-1, DAPK3, PDGFRB, GLI3, COL4A6, CBLB, CDKN2A, MTOR, STK4, RALBP1, KITLG, …	HHIP,CXCL8,HSP90AA1,TFG,WNT5A
KEGG_OLFACTORY_TRANSDUCTION	0.00463717	0.0355558	0.407018	0.404334	1.35629	360	OR4F4, ARRB2, OR2M5, OR4F15, OR6C75, OR4C46, OR4F17, OR4C15, OR5T1, OR4K5, OR4A16, CALM1, OR10AG1, OR4A5, OR2M7, OR4B1, OR10J1, OR6B3, OR6C3, OR2T27, OR2Z1, OR5AC2, OR8B12, OR1S2, CAMK2A, OR56A5, CLCA4, ADCY3, OR13H1, OR5D13, OR8H2, OR6C6, OR52A5, OR5M10, OR52N1, OR4S1, OR1E1, OR8K3, OR4A47, OR4K17, OR52J3, OR5D18, OR5AP2, OR6C4, OR10C1, OR5B3, OR10S1, OR6C1, OR7G1, OR51I2, OR52A1, OR6S1, OR9K2, …	OR4F4,ARRB2,OR2M5,OR4F15,OR6C75
KEGG_AXON_GUIDANCE	0.045679	0.160307	0.234393	0.434519	1.34474	129	NTN1, NTNG1, GNAI3, PLXNA1, NRAS, ROCK2, PLXNB3, ITGB1, NRP1, PPP3R1, SEMA3A, SRGAP2, PAK2, PPP3CA, NCK1, CFL1, SEMA7A, ABLIM3, ROBO1, L1CAM, RAC3, CDC42, RAC1, EFNB1, EFNA5, GNAI2, UNC5B, EPHB4, HRAS, SEMA5A, CFL2, CXCL12, CDK5, LRRC4C, EPHA6	NTN1,NTNG1,GNAI3,PLXNA1,NRAS
KEGG_BASE_EXCISION_REPAIR	0.0970149	0.265981	0.173748	0.527088	1.33429	33	NEIL3, FEN1, POLD2, PCNA, POLE2, APEX2, POLD3, POLE4, POLE, PARP2	NEIL3,FEN1,POLD2,PCNA,POLE2
KEGG_GLIOMA	0.076087	0.229248	0.188204	0.46793	1.33377	65	NRAS, PDGFA, SHC1, CDK6, MAP2K1, E2F1, PRKCA, PDGFRA, PDGFRB, CDKN2A, MTOR, MAP2K2, HRAS, CALM1, PLCG1, GRB2, CAMK2A	NRAS,PDGFA,SHC1,CDK6,MAP2K1
KEGG_CITRATE_CYCLE_TCA_CYCLE	0.10597	0.277612	0.165657	0.531851	1.32537	30	ACLY, SDHB, MDH2, DLD, PDHA2, CS, IDH3A, IDH1, FH, SUCLG2, DLAT	ACLY,SDHB,MDH2,DLD,PDHA2
KEGG_GLYOXYLATE_AND_DICARBOXYLATE_METABOLISM	0.14534	0.346579	0.143759	0.592405	1.32044	16	MTHFD2, MTHFD1, MDH2, HAO2, HAO1, CS	MTHFD2,MTHFD1,MDH2,HAO2,HAO1
KEGG_CHEMOKINE_SIGNALING_PATHWAY	0.0408879	0.146253	0.24134	0.407728	1.31026	186	PLCB3, CXCL8, GNAI3, NRAS, ROCK2, CXCL1, PREX1, IKBKG, SHC1, CXCL3, GNB4, MAP2K1, CXCL5, GNB1, RAP1B, NFKBIA, CCR1, CDC42, RAC1, ARRB2, GNG4, JAK2, CXCL10, CXCR1, GNAI2, HRAS, CXCL11, CCL8, GNB2, GNG2, GRB2, CXCL6, CXCL12, RAP1A, CXCR2, CCL13, ADCY3, PF4V1, CHUK, CCL7, CCL26, CCL4L2, STAT2, PF4, STAT1, GNG3, PIK3CA, WAS, HCK	PLCB3,CXCL8,GNAI3,NRAS,ROCK2
KEGG_PANCREATIC_CANCER	0.0870147	0.252887	0.173748	0.453315	1.30265	70	RALA, IKBKG, PLD1, CDK6, MAP2K1, E2F1, TGFB1, RAC3, CDC42, RAC1, RAD51, RALB, CDKN2A, RALBP1, CHUK, BRCA2, STAT1, PIK3CA, TGFBR2, PIK3R5, VEGFB, E2F2, CDK4, RELA, ARHGEF6, VEGFC, RALGDS, EGF, TGFB3	RALA,IKBKG,PLD1,CDK6,MAP2K1
KEGG_SMALL_CELL_LUNG_CANCER	0.0827858	0.244415	0.176694	0.438632	1.29389	84	LAMA4, ITGB1, IKBKG, CYCS, CDK6, CDKN2B, E2F1, SKP2, NFKBIA, CCNE1, LAMB1, CKS1B, CCNE2, COL4A6, LAMC1, MYC, LAMA3, CHUK, LAMC3, TRAF3, PIK3CA, COL4A1, TRAF2, PIK3R5, COL4A2, E2F2, CDK4, RELA	LAMA4,ITGB1,IKBKG,CYCS,CDK6
KEGG_CHRONIC_MYELOID_LEUKEMIA	0.0898123	0.257001	0.170932	0.447464	1.28989	73	NRAS, IKBKG, SHC1, CDK6, HDAC2, MAP2K1, E2F1, TGFB1, NFKBIA, CBLB, CDKN2A, MAP2K2, HRAS, CBL, MYC, GRB2, CHUK, PIK3CA, TGFBR2, PIK3R5, CRKL, GAB2, E2F2, CDK4, RELA, PTPN11	NRAS,IKBKG,SHC1,CDK6,HDAC2
KEGG_MAPK_SIGNALING_PATHWAY	0.0289532	0.114581	0.282013	0.39083	1.28551	267	MAP4K4, GNA12, CACNA2D4, ATF4, NRAS, HSPA6, PPP3R1, IKBKG, IL1R2, PDGFA, IL1B, PAK2, STMN1, CD14, PPP3CA, PLA2G4A, MAP2K1, FGFR1, PRKCA, IL1R1, TGFB1, RAP1B, STK3, PDGFRA, RAC3, CDC42, HSPA8, RAC1, ARRB2, FLNA, CACNG8, RRAS, DAXX, RRAS2, PDGFRB, RASGRP4, STK4, TAOK3, MAPK12, FGF5, MAP2K2, HRAS, IL1A, CACNA1C, MYC, FLNC, GRB2, BDNF, RAP1A, CACNA1E, CHUK, FASLG, CACNG7, ECSIT, MKNK1, PLA2G2F, HSPA1…	MAP4K4,GNA12,CACNA2D4,ATF4,NRAS
KEGG_ALZHEIMERS_DISEASE	0.0554885	0.184301	0.208955	0.406266	1.28503	162	PLCB3, MME, COX7A2L, PPP3R1, IL1B, CYCS, CASP7, PPP3CA, UQCRHL, UQCRH, GAPDH, SDHB, ADAM17, BACE2, CACNA1C, CALM1, LRP1, CDK5, ATP5F1E, CAPN2, NDUFB5, NDUFS3, NDUFV2, NDUFA6, NDUFS6, NDUFB3, NDUFS2, ATP5MC3, CASP3, GRIN2D, GSK3B, NDUFS5, UQCRC1, NDUFS1, NDUFA1, COX8C, ATP5PB, ATP5F1B	PLCB3,MME,COX7A2L,PPP3R1,IL1B
KEGG_HEMATOPOIETIC_CELL_LINEAGE	0.0972405	0.265981	0.161979	0.4326	1.2761	84	TFRC, MME, CSF3R, ITGA5, IL1R2, IL1B, IL11, CD14, CSF1, IL1R1, CSF1R, FCGR1A, CD44, ANPEP, KITLG, IL1A, CR1, IL2RA, IL6, FLT3LG, GP9, ITGAM	TFRC,MME,CSF3R,ITGA5,IL1R2
KEGG_EPITHELIAL_CELL_SIGNALING_IN_HELICOBACTER_PYLORI_INFECTION	0.115436	0.290151	0.149208	0.442968	1.27175	68	CXCL8, CXCL1, IKBKG, ATP6V1B2, NFKBIA, CDC42, RAC1, ATP6V0D2, ATP6V0B, CXCR1, ADAM17, TCIRG1, MAPK12, PLCG1, ATP6V1C1, ATP6V0A4, CXCR2, ATP6V1F, CHUK, ATP6V1B1, JAM3, SRC, PTPRZ1, CASP3, RELA, PTPN11	CXCL8,CXCL1,IKBKG,ATP6V1B2,NFKBIA
KEGG_RENAL_CELL_CARCINOMA	0.105756	0.277612	0.156312	0.442443	1.27141	70	NRAS, SLC2A1, ELOC, PAK2, HIF1A, CUL2, MAP2K1, TGFB1, RAP1B, CDC42, RAC1, MAP2K2, HRAS, GRB2, RAP1A, EGLN3, ARNT, PIK3CA, PIK3R5, CRKL, VEGFB	NRAS,SLC2A1,ELOC,PAK2,HIF1A
KEGG_GLYCOSYLPHOSPHATIDYLINOSITOL_GPI_ANCHOR_BIOSYNTHESIS	0.162328	0.363771	0.132846	0.527103	1.26979	25	PIGK, PIGT, PIGX, PIGU	PIGK,PIGT,PIGX,PIGU,NA
KEGG_BLADDER_CANCER	0.128023	0.317496	0.145516	0.478596	1.26848	42	CXCL8, NRAS, MMP1, MAP2K1, MMP9, E2F1, DAPK3, CDKN2A, MAP2K2, HRAS, MYC	CXCL8,NRAS,MMP1,MAP2K1,MMP9
KEGG_ONE_CARBON_POOL_BY_FOLATE	0.196232	0.405547	0.120985	0.554948	1.25513	17	GART, MTHFD2, MTHFD1, SHMT2, TYMS	GART,MTHFD2,MTHFD1,SHMT2,TYMS
KEGG_CYSTEINE_AND_METHIONINE_METABOLISM	0.160237	0.363465	0.131458	0.492933	1.25444	34	SRM, LDHA, CTH, SMS, DNMT3B, DNMT1, GOT1, LDHB	SRM,LDHA,CTH,SMS,DNMT3B
KEGG_PROSTATE_CANCER	0.111402	0.287789	0.15017	0.421027	1.24673	88	ATF4, HSP90AA1, NRAS, CREB3L1, IKBKG, PDGFA, MAP2K1, FGFR1, E2F1, PDGFRA, NFKBIA, CCNE1, CCNE2, NKX3-1, PDGFRB, MTOR, MAP2K2, HRAS	ATF4,HSP90AA1,NRAS,CREB3L1,IKBKG
KEGG_RIG_I_LIKE_RECEPTOR_SIGNALING_PATHWAY	0.129853	0.317798	0.1396	0.432822	1.24376	70	CXCL8, SIKE1, IKBKG, DDX58, ISG15, NFKBIA, TRIM25, IFNA5, CXCL10, AZI2, IFIH1, MAPK12, CHUK, TBK1, TRAF3, TRAF2, IFNA14, IFNA4, IL12A, RELA, IFNB1, IFNA16	CXCL8,SIKE1,IKBKG,DDX58,ISG15
KEGG_FOLATE_BIOSYNTHESIS	0.190972	0.405547	0.130106	0.61195	1.23889	11	GGH, PTS, GCH1, DHFR	GGH,PTS,GCH1,DHFR,NA
KEGG_ERBB_SIGNALING_PATHWAY	0.155759	0.357669	0.124434	0.405855	1.20198	87	EIF4EBP1, AREG, NRAS, PAK2, SHC1, MAP2K1, NCK1, PRKCA, ABL2, CBLB, EREG, MTOR, MAP2K2, HRAS, CBL, MYC, PLCG1, GRB2, CAMK2A	EIF4EBP1,AREG,NRAS,PAK2,SHC1
KEGG_LONG_TERM_POTENTIATION	0.186078	0.402447	0.113787	0.417323	1.19922	70	PLCB3, ATF4, NRAS, PPP3R1, PPP3CA, MAP2K1, PRKCA, RAP1B, MAP2K2, HRAS, CACNA1C, CALM1, RAP1A, CAMK2A	PLCB3,ATF4,NRAS,PPP3R1,PPP3CA
KEGG_PENTOSE_AND_GLUCURONATE_INTERCONVERSIONS	0.223404	0.442159	0.110122	0.489857	1.1979	27	UGDH, XYLB, AKR1B1, UGT2B10, UGT2A1, UGT1A10, UGT1A7, UGT1A6, UGP2, RPEL1	UGDH,XYLB,AKR1B1,UGT2B10,UGT2A1
KEGG_LONG_TERM_DEPRESSION	0.186078	0.402447	0.113787	0.416805	1.19774	70	PLCB3, GNA12, GNAI3, GNA13, NRAS, PLA2G4A, MAP2K1, PRKCA, GNAI2, MAP2K2, HRAS	PLCB3,GNA12,GNAI3,GNA13,NRAS
KEGG_PARKINSONS_DISEASE	0.155556	0.357669	0.120433	0.3872	1.19667	124	PPID, COX7A2L, UCHL1, VDAC1, CYCS, SLC25A5, UQCRHL, UQCRH, UBE2L3, VDAC2, HTRA2, UBE2L6, SDHB, UBE2G1, ATP5F1E, GPR37, NDUFB5, NDUFS3, NDUFV2, UBE2J2, NDUFA6, NDUFS6, NDUFB3, NDUFS2, ATP5MC3, CASP3, NDUFS5, VDAC3, UQCRC1, NDUFS1, NDUFA1, COX8C, ATP5PB, ATP5F1B, PARK7, COX6A1	PPID,COX7A2L,UCHL1,VDAC1,CYCS
KEGG_VALINE_LEUCINE_AND_ISOLEUCINE_BIOSYNTHESIS	0.303704	0.546967	0.103197	0.631737	1.18661	8	BCAT1, BCAT2, PDHA2, IARS2	BCAT1,BCAT2,PDHA2,IARS2,NA
KEGG_ACUTE_MYELOID_LEUKEMIA	0.203779	0.416515	0.108394	0.418737	1.17356	57	EIF4EBP1, NRAS, IKBKG, MAP2K1, MTOR, MAP2K2, HRAS, MYC, GRB2, CHUK, PIK3CA, SPI1, PIK3R5	EIF4EBP1,NRAS,IKBKG,MAP2K1,MTOR
KEGG_PENTOSE_PHOSPHATE_PATHWAY	0.265957	0.502067	0.0992333	0.476065	1.16417	27	PGM2, PRPS1, PFKP, PGD, G6PD, TALDO1, GPI, PGM1, RPEL1, ALDOC, ALDOA, PFKL, PRPS2	PGM2,PRPS1,PFKP,PGD,G6PD
KEGG_STARCH_AND_SUCROSE_METABOLISM	0.267229	0.502067	0.0943564	0.414764	1.13254	49	GBE1, UGDH, PYGL, PGM2, GYS1, UGT2B10, MGAM, UGT2A1, GPI, UGT1A10, UGT1A7, HK3, PGM1, SI, PYGB, UGT1A6, UGP2, PGM2L1	GBE1,UGDH,PYGL,PGM2,GYS1
KEGG_CALCIUM_SIGNALING_PATHWAY	0.230588	0.442159	0.0925529	0.353437	1.13251	177	HTR7, PLCB3, GRPR, MYLK, PPID, PPP3R1, PTGFR, VDAC1, NTSR1, SPHK1, PPP3CA, SLC25A5, ITPKA, PRKCA, BDKRB1, GNA15, ATP2B1, PDGFRA, VDAC2, HRH1, ADRA1D, ADORA2B, F2R, PDGFRB, HRH2, CACNA1C, SLC8A1, P2RX6, CALM1, HTR2A, PLCG1, CAMK2A, CACNA1E, ADCY3, PTAFR	HTR7,PLCB3,GRPR,MYLK,PPID
KEGG_GLUTATHIONE_METABOLISM	0.274895	0.506242	0.0925529	0.417986	1.12756	45	SRM, RRM2, RRM1, TXNDC12, GSTO1, SMS, ANPEP, LAP3, GCLM, PGD, G6PD, GPX2	SRM,RRM2,RRM1,TXNDC12,GSTO1
KEGG_CYTOKINE_CYTOKINE_RECEPTOR_INTERACTION	0.193333	0.405547	0.0995791	0.342529	1.12733	261	INHBE, CXCL8, TNFSF10, CSF3R, IL20RB, CXCL1, TNFRSF10D, IL1R2, PDGFA, IL1B, IL11, CSF1, CXCL3, IL15RA, IL18RAP, CXCL5, IL1R1, OSMR, TGFB1, CSF1R, PDGFRA, IFNA5, CCR1, TNFRSF21, CXCL10, IL12RB2, PDGFRB, CXCR1, TNFSF4, KITLG, IL1A, CXCL11, INHBA, CCL8, GDF5, CXCL6, CXCL12, CXCR2, CCL13, IL18R1, PF4V1, TNFRSF19, FASLG, IL2RA, IL6, FLT3LG, IFNG, CCL7, CCL26, CCL4L2, PF4, IFNGR2	INHBE,CXCL8,TNFSF10,CSF3R,IL20RB
KEGG_TGF_BETA_SIGNALING_PATHWAY	0.270588	0.503294	0.0894367	0.380691	1.12663	85	INHBE, LTBP1, ROCK2, RBL1, SMURF1, SMURF2, PITX2, CDKN2B, TGFB1, FST, NOG, E2F4, MYC, THBS2, INHBA, GDF5	INHBE,LTBP1,ROCK2,RBL1,SMURF1
KEGG_PANTOTHENATE_AND_COA_BIOSYNTHESIS	0.306477	0.546967	0.0931455	0.50218	1.11933	16	DPYD, BCAT1, VNN1, VNN2, BCAT2	DPYD,BCAT1,VNN1,VNN2,BCAT2
KEGG_HEDGEHOG_SIGNALING_PATHWAY	0.294521	0.537067	0.0873098	0.400591	1.11591	56	HHIP, WNT5A, WNT7B, ZIC2, WNT2, CSNK1E, CSNK1G3, SUFU, GLI3	HHIP,WNT5A,WNT7B,ZIC2,WNT2
KEGG_MELANOMA	0.31593	0.554368	0.0822055	0.38247	1.09904	71	NRAS, PDGFA, CDK6, MAP2K1, FGFR1, E2F1, PDGFRA, PDGFRB, CDKN2A, FGF5, MAP2K2, HRAS	NRAS,PDGFA,CDK6,MAP2K1,FGFR1
KEGG_GLYCOSAMINOGLYCAN_DEGRADATION	0.34472	0.593685	0.0855357	0.467912	1.08585	21	HS3ST3A1, ARSB, GALNS, HYAL3, HS3ST3B1, HPSE	HS3ST3A1,ARSB,GALNS,HYAL3,HS3ST3B1
KEGG_COMPLEMENT_AND_COAGULATION_CASCADES	0.334228	0.580995	0.0793435	0.376674	1.08142	68	SERPINE1, TFPI, PLAUR, BDKRB1, C1QC, C1QA, F2R, C1QB, F13A1, C3AR1, C5AR1, C2, CR1, C4BPB, PLAT, FGA, FGB, FGG, C1R, PROC, C4BPA	SERPINE1,TFPI,PLAUR,BDKRB1,C1QC
KEGG_NICOTINATE_AND_NICOTINAMIDE_METABOLISM	0.370597	0.604842	0.0808589	0.446352	1.07006	24	NAMPT, QPRT, NNMT, AOX1, NT5E, NADK, NT5C3A	NAMPT,QPRT,NNMT,AOX1,NT5E
KEGG_BIOSYNTHESIS_OF_UNSATURATED_FATTY_ACIDS	0.388545	0.617687	0.078921	0.452972	1.06143	22	FADS1, ELOVL6, ACOT7, SCD, FADS2, HADHA, HACD2	FADS1,ELOVL6,ACOT7,SCD,FADS2
KEGG_NON_SMALL_CELL_LUNG_CANCER	0.373961	0.604842	0.0751182	0.381109	1.05671	54	NRAS, CDK6, MAP2K1, E2F1, PRKCA, CDKN2A, STK4, MAP2K2, HRAS, PLCG1, GRB2	NRAS,CDK6,MAP2K1,E2F1,PRKCA
KEGG_RIBOSOME	0.371728	0.604842	0.0725352	0.35607	1.05454	87	MRPL13, RPL22L1, RPL13A, RPL18, RPL26L1, RPS11, RPL36A, RPSA, RPL10L, RPL27A, RPS13, RPL14, RPL3L, RPS3, RPL22, RPS7, RPL8, RPLP0, RPLP2, RSL24D1, RPS21, RPL11, RPL39, RPL5, RPS8, RPL36, RPS2, RPL37, RPS19, RPS27A, RPL35, RPL7, RPL9, RPL30, RPL18A, RPS17, UBA52, RPL10, RPS16, RPS5, RPL23, FAU, RPL27, RPL4	MRPL13,RPL22L1,RPL13A,RPL18,RPL26L1
KEGG_GALACTOSE_METABOLISM	0.398162	0.622196	0.0770737	0.437656	1.05431	25	B4GALT2, AKR1B1, PGM2, PFKP, GLA, MGAM, HK3, PGM1, UGP2, PFKL, HK1, LALBA, LCT, GALK1	B4GALT2,AKR1B1,PGM2,PFKP,GLA
KEGG_PPAR_SIGNALING_PATHWAY	0.372155	0.604842	0.0736213	0.365274	1.05007	69	GK, PLTP, MMP1, ACSL4, FABP5, SCD, ACSL1, GK2, ME1, FABP2, ACSL3, FABP1, PPARG, ILK, FADS2	GK,PLTP,MMP1,ACSL4,FABP5
KEGG_NITROGEN_METABOLISM	0.413953	0.625658	0.0756946	0.438795	1.03955	23	CA2, ASNS, CTH, CA9	CA2,ASNS,CTH,CA9,NA
KEGG_LYSOSOME	0.380124	0.60951	0.0687943	0.337964	1.03936	121	CTSK, TPP1, CTSA, ARSB, AP3S1, MCOLN1, PLA2G15, AP1M1, ATP6V0D2, GALNS, CTSL, ACP2, SLC11A1, CD68, ATP6V0B, TCIRG1, LAPTM4B, GLA, NPC1, CTSZ, ATP6V0A4, GNPTAB, AP1S2, MAN2B1, AP3D1, GGA1, AP3M2, ACP5, AP1S1, PPT2, LAPTM5, AP1B1	CTSK,TPP1,CTSA,ARSB,AP3S1
KEGG_ANTIGEN_PROCESSING_AND_PRESENTATION	0.414248	0.625658	0.0675189	0.35313	1.03451	79	HSP90AA1, HSPA6, PSME3, HSPA4, IFNA5, HSPA8, KLRD1, CTSL, PSME2, TAP2, CANX, HSPA1A, KLRC2, IFNA14, IFI30, HSP90AB1, IFNA4	HSP90AA1,HSPA6,PSME3,HSPA4,IFNA5
KEGG_HYPERTROPHIC_CARDIOMYOPATHY_HCM	0.417105	0.625658	0.0670513	0.350866	1.03449	83	CACNA2D4, TPM4, ITGA5, ITGB1, TGFB1, PRKAA1, ITGA10, CACNG8, ITGA11, ITGB5, CACNA1C, SLC8A1, SGCB, PRKAB2, CACNG7, IL6, TPM1, MYBPC3, PRKAG1, EMD, ACTB, TPM2	CACNA2D4,TPM4,ITGA5,ITGB1,TGFB1
KEGG_WNT_SIGNALING_PATHWAY	0.393382	0.620077	0.0664364	0.327988	1.03129	150	PLCB3, RUVBL1, CACYBP, WNT5A, ROCK2, DKK1, PPP3R1, CSNK2A1, PPP3CA, WNT7B, FOSL1, WNT2, PRKCA, CSNK1E, RAC3, RAC1, APC2	PLCB3,RUVBL1,CACYBP,WNT5A,ROCK2
KEGG_AMINOACYL_TRNA_BIOSYNTHESIS	0.430341	0.640347	0.0736213	0.436889	1.02375	22	FARSB, FARSA, DARS2	FARSB,FARSA,DARS2,NA,NA
KEGG_GLYCOSAMINOGLYCAN_BIOSYNTHESIS_KERATAN_SULFATE	0.443548	0.654762	0.0741759	0.464251	1.01996	15	B4GALT2, FUT8, CHST6, ST3GAL2, ST3GAL3	B4GALT2,FUT8,CHST6,ST3GAL2,ST3GAL3
KEGG_ADHERENS_JUNCTION	0.458445	0.671423	0.0633597	0.349451	1.00735	73	PTPN1, SNAI2, ACTN1, CSNK2A1, YES1, WASF1, FGFR1, RAC3, CDC42, RAC1, SSX2IP, CSNK2A2	PTPN1,SNAI2,ACTN1,CSNK2A1,YES1
KEGG_THYROID_CANCER	0.474474	0.684126	0.0672065	0.402962	0.996856	29	TFG, NRAS, MAP2K1, MAP2K2, HRAS, MYC, PPARG	TFG,NRAS,MAP2K1,MAP2K2,HRAS
KEGG_NOTCH_SIGNALING_PATHWAY	0.48232	0.689373	0.0635008	0.364523	0.986301	47	RBPJ, NUMB, HDAC2, NCOR2, ADAM17, SNW1, NOTCH3, DTX3L	RBPJ,NUMB,HDAC2,NCOR2,ADAM17
KEGG_VEGF_SIGNALING_PATHWAY	0.485526	0.689373	0.0597318	0.337595	0.985005	76	NRAS, PPP3R1, SPHK1, PPP3CA, PLA2G4A, MAP2K1, PRKCA, RAC3, CDC42, RAC1, MAPK12, MAP2K2, HRAS, PLCG1	NRAS,PPP3R1,SPHK1,PPP3CA,PLA2G4A
KEGG_ADIPOCYTOKINE_SIGNALING_PATHWAY	0.50813	0.708532	0.0589694	0.341942	0.97639	66	SLC2A1, ACSL4, IKBKG, PRKAA1, NFKBIA, JAK2, MTOR, ACSL1, ADIPOR1, PRKAB2, CHUK, ACSL3	SLC2A1,ACSL4,IKBKG,PRKAA1,NFKBIA
KEGG_ALANINE_ASPARTATE_AND_GLUTAMATE_METABOLISM	0.510448	0.708532	0.0633597	0.38551	0.960689	30	GFPT2, PPAT, ASNS, GPT2, ADSL	GFPT2,PPAT,ASNS,GPT2,ADSL
KEGG_COLORECTAL_CANCER	0.54558	0.740715	0.05653	0.3401	0.956775	62	BIRC5, CYCS, MAP2K1, TGFB1, MSH6, RAC3, RAC1, BAX, APC2, MYC	BIRC5,CYCS,MAP2K1,TGFB1,MSH6
KEGG_PYRUVATE_METABOLISM	0.534286	0.736127	0.0590955	0.362103	0.949748	40	LDHA, AKR1B1, PKM, ACAT2, MDH2, ME2, GLO1, DLD, ME1, PDHA2, LDHB, ACSS2	LDHA,AKR1B1,PKM,ACAT2,MDH2
KEGG_LEUKOCYTE_TRANSENDOTHELIAL_MIGRATION	0.586984	0.758187	0.0486034	0.308319	0.9418	115	GNAI3, VCAM1, ROCK2, ACTN1, ITGB1, MMP9, PRKCA, RAP1B, CDC42, RAC1, MYL9, GNAI2, MAPK12, CD99, VASP, PLCG1, CXCL12, RAP1A, CYBB, CLDN14, NCF2, ITGAM, PIK3CA, JAM3, MMP2, PIK3R5, NCF4, ACTB	GNAI3,VCAM1,ROCK2,ACTN1,ITGB1
KEGG_NON_HOMOLOGOUS_END_JOINING	0.574576	0.747351	0.0637845	0.44244	0.931462	13	FEN1, PRKDC, XRCC4, MRE11, XRCC6, NHEJ1, XRCC5	FEN1,PRKDC,XRCC4,MRE11,XRCC6
KEGG_O_GLYCAN_BIOSYNTHESIS	0.569069	0.747351	0.0584693	0.375942	0.930013	29	C1GALT1, GALNT2, B4GALT5, GALNT5, GALNT6, GALNT1	C1GALT1,GALNT2,B4GALT5,GALNT5,GALNT6
KEGG_MTOR_SIGNALING_PATHWAY	0.573407	0.747351	0.0543434	0.337068	0.927527	51	EIF4EBP1, HIF1A, PRKAA1, RHEB, DDIT4, MTOR	EIF4EBP1,HIF1A,PRKAA1,RHEB,DDIT4
KEGG_GLYCOSPHINGOLIPID_BIOSYNTHESIS_LACTO_AND_NEOLACTO_SERIES	0.56049	0.747351	0.0601186	0.38216	0.926107	26	B4GALT2, B3GNT5, ST3GAL4, ST3GAL6	B4GALT2,B3GNT5,ST3GAL4,ST3GAL6,NA
KEGG_CARDIAC_MUSCLE_CONTRACTION	0.614474	0.777497	0.048799	0.316317	0.922922	76	CACNA2D4, TPM4, COX7A2L, UQCRHL, UQCRH, SLC9A1, CACNG8, ATP1B3, CACNA1C, SLC8A1, ATP1A3	CACNA2D4,TPM4,COX7A2L,UQCRHL,UQCRH
KEGG_ARRHYTHMOGENIC_RIGHT_VENTRICULAR_CARDIOMYOPATHY_ARVC	0.620828	0.780229	0.0489954	0.318775	0.921853	74	CACNA2D4, ITGA5, ACTN1, ITGB1, ITGA10, CACNG8, ITGA11, ITGB5, CACNA1C, SLC8A1, SGCB	CACNA2D4,ITGA5,ACTN1,ITGB1,ITGA10
KEGG_GNRH_SIGNALING_PATHWAY	0.627075	0.782792	0.0465084	0.30566	0.9176	101	PLCB3, ATF4, MMP14, NRAS, PLD1, PLA2G4A, MAP2K1, PRKCA, CDC42, MAPK12, MAP2K2, HRAS, CACNA1C, CALM1, GRB2, CAMK2A, ADCY3	PLCB3,ATF4,MMP14,NRAS,PLD1
KEGG_INSULIN_SIGNALING_PATHWAY	0.655941	0.802664	0.0430173	0.294241	0.915015	135	PTPN1, EIF4EBP1, NRAS, SHC1, PYGL, MAP2K1, FASN, PRKAA1, RHEB, GYS1, CBLB, MTOR, MAP2K2, HRAS, CBL, CALM1, GRB2, PRKAB2, MKNK1, PPP1CC, HK3, PYGB, PRKAR2A, PPP1CA, PRKAG1, PIK3CA, PIK3R5, CRKL, PRKAR2B, ELK1, SOCS4, PPP1R3A	PTPN1,EIF4EBP1,NRAS,SHC1,PYGL
KEGG_STEROID_BIOSYNTHESIS	0.591837	0.759184	0.0587186	0.404071	0.913886	17	SQLE, LSS, SOAT1, DHCR24	SQLE,LSS,SOAT1,DHCR24,NA
KEGG_MELANOGENESIS	0.652618	0.802664	0.0446854	0.302694	0.908697	101	PLCB3, GNAI3, WNT5A, NRAS, CREB3L1, WNT7B, MAP2K1, WNT2, PRKCA, GNAI2, KITLG, MAP2K2, HRAS, CALM1, CAMK2A, ADCY3, WNT5B	PLCB3,GNAI3,WNT5A,NRAS,CREB3L1
KEGG_BASAL_CELL_CARCINOMA	0.680441	0.816529	0.0462303	0.314629	0.875759	55	HHIP, WNT5A, WNT7B, WNT2, APC2, SUFU, GLI3	HHIP,WNT5A,WNT7B,WNT2,APC2
KEGG_VASCULAR_SMOOTH_MUSCLE_CONTRACTION	0.728984	0.856416	0.0387962	0.284487	0.868194	114	PLCB3, GNA12, GNA13, MYLK, ROCK2, KCNMA1, PLA2G4A, MAP2K1, PRKCA, ADRA1D, ADORA2B, MYL9, MAP2K2, CACNA1C, CALM1	PLCB3,GNA12,GNA13,MYLK,ROCK2
KEGG_DORSO_VENTRAL_AXIS_FORMATION	0.663093	0.804545	0.0522693	0.360382	0.863957	24	MAP2K1, SPIRE1, GRB2, NOTCH3, ETV6, ETS2	MAP2K1,SPIRE1,GRB2,NOTCH3,ETV6
KEGG_RIBOFLAVIN_METABOLISM	0.666129	0.804545	0.0544556	0.392178	0.861617	15	MTMR2, ACP2, ACP5	MTMR2,ACP2,ACP5,NA,NA
KEGG_GLYCEROLIPID_METABOLISM	0.708628	0.844903	0.0455878	0.312855	0.8465	47	GK, AKR1B1, AGPAT4, PNPLA3, GLA, GK2, GPAT4	GK,AKR1B1,AGPAT4,PNPLA3,GLA
KEGG_FC_EPSILON_RI_SIGNALING_PATHWAY	0.736702	0.856416	0.0409884	0.289349	0.845856	78	NRAS, LCP2, PLA2G4A, MAP2K1, PRKCA, RAC3, RAC1, FCER1G, MAPK12, MAP2K2, HRAS, PLCG1, GRB2	NRAS,LCP2,PLA2G4A,MAP2K1,PRKCA
KEGG_PROXIMAL_TUBULE_BICARBONATE_RECLAMATION	0.725581	0.856416	0.0487011	0.352122	0.834209	23	CA2, ATP1B3, ATP1A3	CA2,ATP1B3,ATP1A3,NA,NA
KEGG_OXIDATIVE_PHOSPHORYLATION	0.832306	0.912238	0.0317091	0.264459	0.818692	128	COX7A2L, UQCRHL, UQCRH, ATP6V1B2, ATP6V0D2, ATP6V0B, SDHB, TCIRG1, ATP6V1C1, ATP6V0A4, ATP6V1F, ATP5F1E, ATP6V1B1, ATP5MF, NDUFB5, NDUFS3, NDUFV2, NDUFA6, NDUFS6, ATP5MG, NDUFB3, NDUFS2, ATP5MC3, NDUFS5, UQCRC1, NDUFS1, NDUFA1, COX8C, ATP5PB, ATP5F1B	COX7A2L,UQCRHL,UQCRH,ATP6V1B2,ATP6V0D2
KEGG_TYPE_I_DIABETES_MELLITUS	0.77	0.87865	0.0422468	0.306518	0.803957	40	HSPD1, IL1B, PTPRN, IL1A, GZMB, PRF1, FASLG, CD86, IFNG	HSPD1,IL1B,PTPRN,IL1A,GZMB
KEGG_REGULATION_OF_AUTOPHAGY	0.783582	0.888697	0.0434507	0.315375	0.798353	33	PRKAA1, ATG3, IFNA5, ATG7, ATG4A, IFNG, IFNA14, IFNA4, IFNA16, IFNA17	PRKAA1,ATG3,IFNA5,ATG7,ATG4A
KEGG_DILATED_CARDIOMYOPATHY	0.833766	0.912238	0.0341205	0.268665	0.797097	90	CACNA2D4, TPM4, ITGA5, ITGB1, TGFB1, ITGA10, CACNG8, ITGA11, ITGB5, CACNA1C, SLC8A1, SGCB, ADCY3, CACNG7	CACNA2D4,TPM4,ITGA5,ITGB1,TGFB1
KEGG_PORPHYRIN_AND_CHLOROPHYLL_METABOLISM	0.788873	0.889275	0.0410713	0.303372	0.791848	38	CPOX, UGT2B10, HMBS, UGT2A1, UGT1A10, UGT1A7, UGT1A6, HMOX2, HMOX1, FTH1, ALAS1, HCCS, UGT1A8, BLVRA	CPOX,UGT2B10,HMBS,UGT2A1,UGT1A10
KEGG_GRAFT_VERSUS_HOST_DISEASE	0.811239	0.908979	0.0402478	0.299126	0.778506	37	IL1B, KLRD1, IL1A, GZMB, PRF1, FASLG, IL6, CD86, IFNG	IL1B,KLRD1,IL1A,GZMB,PRF1
KEGG_VASOPRESSIN_REGULATED_WATER_REABSORPTION	0.830056	0.912238	0.0380056	0.286914	0.770816	44	CREB3L1, DYNC1LI1, DCTN1, ARHGDIA, DYNLL1, ADCY3, STX4	CREB3L1,DYNC1LI1,DCTN1,ARHGDIA,DYNLL1
KEGG_INOSITOL_PHOSPHATE_METABOLISM	0.860111	0.93012	0.0356933	0.274088	0.759971	54	PLCB3, TPI1, ITPKA, INPPL1, IPPK, PLCG1, PIP4K2A, IPMK, PIK3CA	PLCB3,TPI1,ITPKA,INPPL1,IPPK
KEGG_SELENOAMINO_ACID_METABOLISM	0.831547	0.912238	0.0419082	0.314547	0.757741	25	CTH, PAPSS2, PAPSS1, METTL6, METTL2B	CTH,PAPSS2,PAPSS1,METTL6,METTL2B
KEGG_ARGININE_AND_PROLINE_METABOLISM	0.929363	0.968585	0.031998	0.252198	0.699276	54	SRM, P4HA1, PYCR1, SMS, LAP3, ARG1, CPS1, GOT1, ASL, P4HA2, AGMAT	SRM,P4HA1,PYCR1,SMS,LAP3
KEGG_STEROID_HORMONE_BIOSYNTHESIS	0.932133	0.968585	0.0318535	0.251686	0.697856	54	SRD5A1, HSD11B1, UGT2B10, UGT2A1, SRD5A3, COMT, UGT1A10, CYP3A7, UGT1A7, AKR1C4, UGT1A6, CYP3A4, CYP19A1, HSD3B1, CYP11B1, CYP7A1, UGT1A8	SRD5A1,HSD11B1,UGT2B10,UGT2A1,SRD5A3
KEGG_ASCORBATE_AND_ALDARATE_METABOLISM	0.903522	0.954752	0.0380842	0.289453	0.693917	24	UGDH, UGT2B10, UGT2A1, UGT1A10, UGT1A7, UGT1A6	UGDH,UGT2B10,UGT2A1,UGT1A10,UGT1A7
KEGG_GLYCINE_SERINE_AND_THREONINE_METABOLISM	0.908555	0.954752	0.036073	0.272891	0.686936	31	SHMT2, CTH, PSAT1, PHGDH, PSPH, DLD	SHMT2,CTH,PSAT1,PHGDH,PSPH
KEGG_RETINOL_METABOLISM	0.958735	0.990692	0.030133	0.239472	0.676707	63	UGT2B10, ADH5, DHRS9, CYP2C19, UGT2A1, ADH6, CYP2B6, RDH8, CYP2C18, UGT1A10, CYP3A7, UGT1A7, UGT1A6, CYP3A4	UGT2B10,ADH5,DHRS9,CYP2C19,UGT2A1
KEGG_JAK_STAT_SIGNALING_PATHWAY	0.991484	1	0.021796	0.213185	0.671805	153	CSF3R, IL20RB, IL11, IL15RA, IL13RA2, OSMR, IFNA5, JAK2, IL12RB2, CBLB, CBL, MYC, GRB2, SPRY3, IL2RA, IL6, SPRY2, SOCS5, IFNG, STAT2, IFNGR2, STAT1, PIK3CA, PIK3R5, IFNA14, SPRY4, IFNA4, SOCS4, IL7, IL12A, PTPN11, IFNB1, IFNA16, PRL, OSM, PRLR, IFNA17, IFNAR2, IFNL3, IL10, LIF, PIM1, IL4R, CSH1, PIAS3, IFNL2, PIK3CD	CSF3R,IL20RB,IL11,IL15RA,IL13RA2
KEGG_PHOSPHATIDYLINOSITOL_SIGNALING_SYSTEM	0.973684	0.997931	0.0270967	0.226547	0.660998	76	PLCB3, ITPKA, PRKCA, INPPL1, IPPK, CALM1, PLCG1	PLCB3,ITPKA,PRKCA,INPPL1,IPPK
KEGG_ENDOMETRIAL_CANCER	0.982167	0.998268	0.0287861	0.227322	0.629441	52	NRAS, MAP2K1, APC2, MAP2K2, HRAS, MYC, GRB2, ILK, PIK3CA, PIK3R5, ELK1, GSK3B	NRAS,MAP2K1,APC2,MAP2K2,HRAS
KEGG_METABOLISM_OF_XENOBIOTICS_BY_CYTOCHROME_P450	0.998645	1	0.0273075	0.201067	0.574335	67	GSTO1, UGT2B10, ADH5, CYP2C19, UGT2A1, ADH6, CYP2B6, CYP2C18, UGT1A10, CYP3A7, UGT1A7, AKR1C4, UGT1A6, CYP3A4	GSTO1,UGT2B10,ADH5,CYP2C19,UGT2A1
KEGG_PRIMARY_IMMUNODEFICIENCY	1	1	0.031637	0.185385	0.472571	35	IKBKG, TAP2, ADA, CD8A, CD4, TAP1, IL7R, AIRE, BTK	IKBKG,TAP2,ADA,CD8A,CD4
KEGG_GLYCOSPHINGOLIPID_BIOSYNTHESIS_GLOBO_SERIES	0.884131	0.945106	0.0621124	-0.28472	-0.663651	14	FUT1, ST3GAL1, FUT9, B3GALNT1, B3GALT5	FUT1,ST3GAL1,FUT9,B3GALNT1,B3GALT5
KEGG_DRUG_METABOLISM_CYTOCHROME_P450	0.976471	0.997931	0.0793435	-0.212915	-0.727002	69	GSTA1, GSTA4, GSTM2, GSTM5, MGST1, MAOB, UGT2B17, FMO5, GSTZ1, MAOA, GSTP1, GSTO2	GSTA1,GSTA4,GSTM2,GSTM5,MGST1
KEGG_TYPE_II_DIABETES_MELLITUS	0.901361	0.954752	0.0760837	-0.248218	-0.76149	46	GCK, CACNA1D, CACNA1G, PRKCZ, MAPK10, SLC2A4, ADIPOQ, PIK3R3, SOCS2, IRS2, INSR	GCK,CACNA1D,CACNA1G,PRKCZ,MAPK10
KEGG_SULFUR_METABOLISM	0.769417	0.87865	0.0670513	-0.334191	-0.762095	13	SULT1A2, SUOX, SULT1A1	SULT1A2,SUOX,SULT1A1,NA,NA
KEGG_TERPENOID_BACKBONE_BIOSYNTHESIS	0.735602	0.856416	0.0730744	-0.34435	-0.809377	15	MVK, PDSS2	MVK,PDSS2,NA,NA,NA
KEGG_INTESTINAL_IMMUNE_NETWORK_FOR_IGA_PRODUCTION	0.840136	0.913832	0.0797706	-0.265192	-0.813564	46	CCR9, CCR10, HLA-DOB, CCL25, HLA-DRB5, HLA-DQB1, HLA-DQA1, CCL28, TNFRSF13B, IL2, IL15, AICDA, HLA-DQA2, PIGR, HLA-DRB1, ITGB7, MADCAM1	CCR9,CCR10,HLA-DOB,CCL25,HLA-DRB5
KEGG_VIRAL_MYOCARDITIS	0.867704	0.932907	0.0852885	-0.2394	-0.816654	68	HLA-G, CXADR, MYH10, HLA-C, MYH11, MYH14, CASP9, HLA-DOB, HLA-B, HLA-A, HLA-DRB5, MYH7B, HLA-DQB1, HLA-DQA1, DMD, ABL1, MYH7, CD55, MYH2	HLA-G,CXADR,MYH10,HLA-C,MYH11
KEGG_PHENYLALANINE_METABOLISM	0.601124	0.765815	0.0875697	-0.366381	-0.901811	18	TAT, MAOB, MAOA, DDC, NAA80, ALDH3B2, AOC3	TAT,MAOB,MAOA,DDC,NAA80
KEGG_OTHER_GLYCAN_DEGRADATION	0.565445	0.747351	0.0870516	-0.39138	-0.919919	15	FUCA1, MAN2C1, AGA	FUCA1,MAN2C1,AGA,NA,NA
KEGG_NEUROACTIVE_LIGAND_RECEPTOR_INTERACTION	0.764706	0.87865	0.157403	-0.230749	-0.923865	271	GABRB2, GRID1, PRSS2, ADRA1B, GABBR2, TSHR, GRM6, KISS1R, GLP1R, PRSS1, GPR83, CRHR2, ADORA1, AVPR1B, GABRB3, CCKBR, CHRNA4, HCRTR1, NPY1R, CYSLTR2, GRM4, P2RY11, CRHR1, CHRNB1, GALR1, APLNR, THRA, TRPV1, LHCGR, NPY5R, TACR1, SSTR3, GABRD, MC1R, ADRB3, SCTR, P2RY14, VIPR1, EDNRB, AVPR2, CHRNB2, MC4R, GH1, GALR3, PTGER1, ADRA2C, CHRNA6, CALCRL, GRIK3, CNR1, CHRM1, HTR1A, NMUR1, CHRNA7, TRHR, GRIN2…	GABRB2,GRID1,PRSS2,ADRA1B,GABBR2
KEGG_TIGHT_JUNCTION	0.649215	0.802664	0.121543	-0.260017	-0.949647	131	CLDN10, F11R, CLDN6, CLDN2, PATJ, PARD6B, OCLN, TJP2, CLDN4, MYH10, IGSF5, MYH11, ASH1L, CGN, CLDN9, CLDN8, TJP3, CLDN3, PRKCZ, AFDN, MYH14, CRB3, EPB41, MYL5, CLDN16, SPTAN1, AKT2, MAGI2, TJP1, MPDZ, MAGI3, MYH7B	CLDN10,F11R,CLDN6,CLDN2,PATJ
KEGG_TRYPTOPHAN_METABOLISM	0.561688	0.747351	0.0999277	-0.318519	-0.951464	39	ALDH3A2, INMT, ALDH9A1, CAT, MAOB, HAAO, TPH1, MAOA, DDC	ALDH3A2,INMT,ALDH9A1,CAT,MAOB
KEGG_FATTY_ACID_METABOLISM	0.541806	0.740715	0.103958	-0.319615	-0.966931	42	ALDH3A2, ACOX1, ACADL, ALDH9A1, ACADSB, ACADS, ECI1	ALDH3A2,ACOX1,ACADL,ALDH9A1,ACADSB
KEGG_TYROSINE_METABOLISM	0.498328	0.702189	0.10925	-0.324984	-0.983175	42	LCMT2, TH, TAT, MAOB, LCMT1, HGD, GSTZ1, DBH, MAOA, DDC, NAA80, ADH1B, ALDH3B2, AOC3, TPO, DCT	LCMT2,TH,TAT,MAOB,LCMT1
KEGG_BETA_ALANINE_METABOLISM	0.469101	0.681663	0.10208	-0.378032	-0.988057	22	ABAT, ALDH3A2, CNDP1, ALDH9A1, HIBCH	ABAT,ALDH3A2,CNDP1,ALDH9A1,HIBCH
KEGG_LINOLEIC_ACID_METABOLISM	0.404762	0.622196	0.11524	-0.359905	-1.00963	29	PLA2G10, PLA2G3, PLA2G12B, PLA2G6, PLA2G2E, JMJD7-PLA2G4B, PLA2G4E, PLA2G4B, PLA2G5, PLA2G2D, PLA2G12A	PLA2G10,PLA2G3,PLA2G12B,PLA2G6,PLA2G2E
KEGG_ASTHMA	0.369628	0.604842	0.118815	-0.376086	-1.0369	26	FCER1A, HLA-DOB, HLA-DRB5, HLA-DQB1, HLA-DQA1, HLA-DQA2, HLA-DRB1, EPX	FCER1A,HLA-DOB,HLA-DRB5,HLA-DQB1,HLA-DQA1
KEGG_GLYCOSPHINGOLIPID_BIOSYNTHESIS_GANGLIO_SERIES	0.403141	0.622196	0.10714	-0.446209	-1.04879	15	B3GALT4, ST3GAL5, ST3GAL1	B3GALT4,ST3GAL5,ST3GAL1,NA,NA
KEGG_SPHINGOLIPID_METABOLISM	0.358804	0.604842	0.131458	-0.353693	-1.04983	38	PLPP3, DEGS2, SGPP2, PLPP1, B4GALT6, SGMS1, SGMS2, ACER2, SMPD3, ACER1	PLPP3,DEGS2,SGPP2,PLPP1,B4GALT6
KEGG_ABC_TRANSPORTERS	0.351724	0.60019	0.135741	-0.348952	-1.05746	44	ABCA3, ABCA10, ABCA2, ABCA8, ABCA5, ABCD4, ABCG4, ABCC11, ABCC6, ABCB9, ABCA12	ABCA3,ABCA10,ABCA2,ABCA8,ABCA5
KEGG_AUTOIMMUNE_THYROID_DISEASE	0.308772	0.546967	0.147331	-0.346829	-1.08901	50	TSHR, HLA-G, HLA-C, TG, HLA-DOB, HLA-B, HLA-A, IFNA1, HLA-DRB5, HLA-DQB1, HLA-DQA1, IL2	TSHR,HLA-G,HLA-C,TG,HLA-DOB
KEGG_ALLOGRAFT_REJECTION	0.230061	0.442159	0.160801	-0.384805	-1.12698	35	HLA-G, HLA-C, HLA-DOB, HLA-B, HLA-A, IL12B, HLA-DRB5, HLA-DQB1, HLA-DQA1, IL2, HLA-DQA2, HLA-DRB1	HLA-G,HLA-C,HLA-DOB,HLA-B,HLA-A
KEGG_PEROXISOME	0.172	0.380857	0.216543	-0.32914	-1.13503	78	ACOX2, MVK, PEX11G, ACOX1, EPHX2, CROT, CAT, PEX19, MPV17L, ABCD4, HMGCL, SLC27A2, PEX7, PEX11A, PEX11B, PECR, ACAA1, NUDT12, PEX6, PEX1, DAO, HSD17B4	ACOX2,MVK,PEX11G,ACOX1,EPHX2
KEGG_ETHER_LIPID_METABOLISM	0.228916	0.442159	0.159647	-0.390397	-1.13642	33	PLA2G10, PLA2G3, PLA2G12B, PLPP3, PLA2G6, PAFAH1B1, PLPP1, PLA2G2E, LPCAT2, JMJD7-PLA2G4B, CHPT1, PLA2G4E, PLA2G4B, PLA2G5, PLA2G2D, PLA2G12A	PLA2G10,PLA2G3,PLA2G12B,PLPP3,PLA2G6
KEGG_MATURITY_ONSET_DIABETES_OF_THE_YOUNG	0.229692	0.442159	0.153159	-0.436681	-1.15276	23	HHEX, GCK, HNF1B, FOXA2, FOXA3, HES1	HHEX,GCK,HNF1B,FOXA2,FOXA3
KEGG_ALDOSTERONE_REGULATED_SODIUM_REABSORPTION	0.149502	0.351991	0.2114	-0.411408	-1.23884	41	ATP1B1, NR3C2, SCNN1B, NEDD4L, HSD11B2, ATP1B2, FXYD2, SCNN1G, PDPK1, SLC9A3R2, ATP1A1, SCNN1A, PIK3R3, ATP1A4, IRS2, INSR	ATP1B1,NR3C2,SCNN1B,NEDD4L,HSD11B2
KEGG_CIRCADIAN_RHYTHM_MAMMAL	0.216019	0.436735	0.146416	-0.546929	-1.24723	13	CRY2, PER2, BHLHE41, PER3, PER1, ARNTL, CRY1	CRY2,PER2,BHLHE41,PER3,PER1
KEGG_LIMONENE_AND_PINENE_DEGRADATION	0.195991	0.405547	0.147331	-0.580266	-1.2679	10	ALDH3A2, ALDH9A1, NAA80, YOD1	ALDH3A2,ALDH9A1,NAA80,YOD1,NA
KEGG_TASTE_TRANSDUCTION	0.1	0.269565	0.271289	-0.404183	-1.2764	51	ADCY8, TRPM5, SCNN1B, PDE1A, PRKX, GRM4, ADCY6, ADCY4, SCNN1G	ADCY8,TRPM5,SCNN1B,PDE1A,PRKX
KEGG_GLYCEROPHOSPHOLIPID_METABOLISM	0.076416	0.229248	0.287805	-0.375637	-1.27971	76	PLA2G10, PLA2G3, PLA2G12B, ETNK2, PLPP3, PLA2G6, GPD1L, PEMT, CDS1, PLPP1, PLA2G2E, DGKE, CHKA, AGPAT2, MBOAT1, LPCAT2, LCAT, JMJD7-PLA2G4B, CHAT, CHPT1, GPD1, PLA2G4E, ETNK1, PLA2G4B, CHKB, DGKB, PLA2G5, PLA2G2D, PLA2G12A	PLA2G10,PLA2G3,PLA2G12B,ETNK2,PLPP3
KEGG_ARACHIDONIC_ACID_METABOLISM	0.075718	0.229248	0.287805	-0.39621	-1.28504	55	PLA2G10, PLA2G3, PLA2G12B, EPHX2, ALOX15B, PLA2G6, GPX3, GPX7, PLA2G2E, GGT1, JMJD7-PLA2G4B, GGT6, LTC4S, PLA2G4E, PLA2G4B, PLA2G5, GPX4, PLA2G2D, PLA2G12A, CYP4A11, PTGS2	PLA2G10,PLA2G3,PLA2G12B,EPHX2,ALOX15B
KEGG_HISTIDINE_METABOLISM	0.113095	0.28816	0.231127	-0.459674	-1.28951	29	ALDH3A2, LCMT2, CNDP1, ALDH9A1, MAOB, ASPA, LCMT1, ACY3, MAOA, DDC	ALDH3A2,LCMT2,CNDP1,ALDH9A1,MAOB
KEGG_PRIMARY_BILE_ACID_BIOSYNTHESIS	0.140921	0.340408	0.195789	-0.539417	-1.29705	16	ACOX2, CYP7B1, CYP39A1, SLC27A5, HSD17B4	ACOX2,CYP7B1,CYP39A1,SLC27A5,HSD17B4
KEGG_CELL_ADHESION_MOLECULES_CAMS	0.00545084	0.0356661	0.407018	-0.378508	-1.3824	131	CLDN10, CADM1, PTPRM, ITGA9, F11R, CLDN6, CLDN2, HLA-G, CDH1, OCLN, ITGA8, CLDN4, HLA-C, NFASC, CLDN9, PTPRF, CLDN8, CLDN3, SELP, SDC4, MAG, ESAM, CLDN16, HLA-DOB, HLA-B, MPZ, HLA-A, CD22, CNTN1, HLA-DRB5, CDH3, CD34, HLA-DQB1, HLA-DQA1	CLDN10,CADM1,PTPRM,ITGA9,F11R
KEGG_PROPANOATE_METABOLISM	0.0598603	0.191966	0.321776	-0.49293	-1.39795	31	ABAT, ACSS3, ALDH3A2, ACSS1, ALDH9A1, PCCA, HIBCH, ACACB	ABAT,ACSS3,ALDH3A2,ACSS1,ALDH9A1
KEGG_TAURINE_AND_HYPOTAURINE_METABOLISM	0.0957684	0.265981	0.216543	-0.664568	-1.4521	10	GGT1, CDO1, GGT6, CSAD	GGT1,CDO1,GGT6,CSAD,NA
KEGG_ALPHA_LINOLENIC_ACID_METABOLISM	0.0398815	0.14545	0.321776	-0.594427	-1.49535	19	PLA2G10, PLA2G3, PLA2G12B, ACOX1, PLA2G6, PLA2G2E, JMJD7-PLA2G4B, PLA2G4E, PLA2G4B, PLA2G5, PLA2G2D, PLA2G12A	PLA2G10,PLA2G3,PLA2G12B,ACOX1,PLA2G6
KEGG_VALINE_LEUCINE_AND_ISOLEUCINE_DEGRADATION	0.00699833	0.0406778	0.407018	-0.517579	-1.57382	43	ABAT, ALDH3A2, IVD, MCCC2, MCCC1, ALDH9A1, PCCA, AUH, ACADSB, HIBCH, ACADS, HMGCL	ABAT,ALDH3A2,IVD,MCCC2,MCCC1
KEGG_BUTANOATE_METABOLISM	0.00497181	0.0355558	0.407018	-0.575644	-1.67922	34	ABAT, BDH2, ALDH3A2, ALDH5A1, ALDH9A1, ACSM1, ACADS, HMGCL, L2HGDH, ACSM3	ABAT,BDH2,ALDH3A2,ALDH5A1,ALDH9A1

## Sheet: Supple data5.PTCvsPDTC_DEG
Differential expressed genes was performed using the DESeq2 R package, and the results included p-value.
gene_name	baseMean	log2FoldChange	lfcSE	stat	pvalue	padj
LIN54	555.733	2.09525	0.190575	10.9943	4.06876e-28	7.29447e-24
PDZK1	31.9824	4.2596	0.448282	9.50204	2.05812e-21	1.84489e-17
ATP7B	196.715	2.87813	0.313127	9.19157	3.87143e-20	2.31357e-16
MALRD1	47.6575	5.44454	0.604425	9.0078	2.10233e-19	9.42266e-16
CLDN18	7.01039	5.98302	0.732958	8.16283	3.27252e-16	1.1734e-12
MGAM	32.0125	3.77274	0.464181	8.12774	4.37379e-16	1.30689e-12
SLC10A5	21.9896	3.29809	0.408742	8.06888	7.09441e-16	1.81698e-12
PPARG	279.121	3.65961	0.455216	8.03927	9.03721e-16	2.02524e-12
ANPEP	784.48	4.44248	0.559919	7.93415	2.11936e-15	4.22177e-12
MYO3A	92.0013	3.51282	0.451885	7.77372	7.62171e-15	1.36642e-11
PDZD3	8.53146	6.35012	0.833116	7.62214	2.49505e-14	4.06649e-11
APOB	53.2385	8.46935	1.11857	7.5716	3.68647e-14	5.50759e-11
CBLL1	611.326	1.37958	0.196489	7.02115	2.20042e-12	3.03455e-09
AMACR	265.479	2.30931	0.333216	6.93037	4.19745e-12	5.37513e-09
GDPD2	3.37048	6.07632	0.881955	6.88961	5.59469e-12	6.68677e-09
NR1I2	14.0041	4.17413	0.609097	6.85299	7.23243e-12	8.10393e-09
ATP10B	108.519	5.89843	0.866427	6.80777	9.91252e-12	1.04536e-08
ENTPD5	474.902	1.14597	0.171016	6.70094	2.0709e-11	2.06261e-08
MEP1B	3.23523	6.45251	0.98529	6.54885	5.79836e-11	5.47121e-08
CHL1	111.489	4.96192	0.782918	6.33773	2.33175e-10	2.09018e-07
ONECUT2	7.97282	5.46052	0.865508	6.30904	2.80774e-10	2.39701e-07
SLC9A3	118.935	2.30752	0.372362	6.19697	5.75595e-10	4.69058e-07
OR8D4	1.61064	8.14893	1.32427	6.15355	7.57685e-10	5.89614e-07
ALDH6A1	844.468	1.69224	0.275292	6.14706	7.89309e-10	5.89614e-07
SLN	16.9438	-14.8687	2.44403	-6.08368	1.17457e-09	8.4231e-07
ASAH2	67.4702	2.35239	0.387683	6.06783	1.29653e-09	8.94009e-07
KCNH7	2.06233	5.67917	0.938155	6.05355	1.41687e-09	9.40799e-07
PBX3	1381.89	2.4089	0.399907	6.02365	1.70527e-09	1.09186e-06
CACNB4	71.5995	3.10534	0.51864	5.98747	2.13132e-09	1.3176e-06
SLC6A8	403.07	2.58365	0.432032	5.98023	2.22827e-09	1.33161e-06
HPGD	58.7433	3.49465	0.585625	5.96739	2.41072e-09	1.39418e-06
NXF3	11.3378	4.6095	0.7819	5.89525	3.74111e-09	2.09596e-06
PITPNC1	402.292	1.8177	0.309638	5.87041	4.34716e-09	2.36169e-06
GMDS	347.972	1.43366	0.245509	5.83955	5.23435e-09	2.76004e-06
SLC51A	38.8309	2.0802	0.356762	5.83077	5.51726e-09	2.8261e-06
FUT6	10.9162	7.45351	1.28398	5.80499	6.43717e-09	3.20571e-06
CLRN3	5.3678	4.79261	0.82673	5.79707	6.7485e-09	3.26992e-06
CPM	380.516	2.24697	0.3911	5.74527	9.17769e-09	4.32994e-06
SECISBP2L	1852.29	1.09916	0.192939	5.69692	1.21989e-08	5.60774e-06
SMC4	1085.78	1.45389	0.255771	5.68434	1.31317e-08	5.67224e-06
FECH	601.943	1.31392	0.231196	5.68314	1.32243e-08	5.67224e-06
PPP1R2	1397.61	1.04718	0.184287	5.68231	1.32884e-08	5.67224e-06
FAM171B	106.498	2.14043	0.378208	5.65941	1.51893e-08	6.33287e-06
CFTR	32.118	4.31436	0.768161	5.61647	1.94893e-08	7.94101e-06
HEPH	381.344	2.49251	0.444475	5.60776	2.04968e-08	8.16591e-06
CACNA1G	85.2028	3.8477	0.693394	5.54908	2.87174e-08	1.11923e-05
CAPN5	388.495	2.28697	0.418186	5.46879	4.53124e-08	1.70742e-05
TARS	1762.86	1.09085	0.199526	5.46722	4.5714e-08	1.70742e-05
ACE2	40.3094	2.83129	0.519275	5.4524	4.96943e-08	1.8182e-05
XKR9	8.69656	4.31454	0.79999	5.39324	6.91987e-08	2.48119e-05
CHI3L1	7583.44	-4.49196	0.836288	-5.3713	7.81697e-08	2.7479e-05
RHOBTB3	1942.81	1.77154	0.330757	5.35601	8.50811e-08	2.93333e-05
GSTM4	1096.71	1.48705	0.278764	5.33445	9.58359e-08	3.24178e-05
FMO5	193.606	2.04498	0.38435	5.32061	1.03422e-07	3.43362e-05
PLS1	255.767	2.02271	0.382116	5.29343	1.2004e-07	3.91288e-05
CLOCK	1015.74	0.948117	0.180925	5.24038	1.6025e-07	5.13029e-05
NSD2	1767.04	0.823644	0.157872	5.21716	1.81685e-07	5.71447e-05
AL163636.2	32.5155	-6.79801	1.31343	-5.17576	2.26983e-07	7.01612e-05
PLA2G2D	131.274	-7.47469	1.45655	-5.13178	2.87015e-07	8.72136e-05
GDA	9.55209	7.57201	1.47819	5.12248	3.01551e-07	9.01033e-05
CALML4	59.2095	1.76031	0.344869	5.10429	3.32039e-07	9.75868e-05
AL365273.2	5.10047	4.99876	0.985329	5.07319	3.91205e-07	0.000111983
KIF5C	78.3248	2.45546	0.484114	5.07207	3.93516e-07	0.000111983
SLC44A4	56.3082	4.04286	0.798231	5.06477	4.08888e-07	0.00011454
KIAA1211	62.8548	3.01151	0.60158	5.006	5.55726e-07	0.000153278
SQLE	272.29	1.43601	0.288511	4.97731	6.44725e-07	0.000175131
C5orf22	341.269	0.796563	0.160479	4.96365	6.91812e-07	0.000185116
B4GALT4	513.258	0.704455	0.142575	4.94094	7.77463e-07	0.000204976
PPP1R2B	9.00105	2.37516	0.483082	4.91668	8.80245e-07	0.000228711
AMN	22.131	3.74798	0.770734	4.86287	1.15694e-06	0.00029631
CC2D2B	100.298	2.55873	0.526556	4.85938	1.17754e-06	0.000297337
SYTL2	572.97	1.80064	0.371206	4.85078	1.22978e-06	0.000306215
TM6SF2	12.321	3.69026	0.764952	4.82416	1.40592e-06	0.000345278
CHIT1	541.797	-4.22976	0.878793	-4.81314	1.48576e-06	0.000359955
NEXMIF	33.5142	2.68508	0.559815	4.79637	1.61568e-06	0.000386212
MCF2L2	61.3166	2.2398	0.470062	4.7649	1.88947e-06	0.000445715
CHRNA7	189.565	2.41491	0.509281	4.74181	2.11817e-06	0.000489639
RHPN2	218.353	1.48256	0.312734	4.74065	2.13029e-06	0.000489639
SEMA6A	429.262	1.38204	0.291923	4.73424	2.19873e-06	0.000498972
ZNF75D	723.482	1.27707	0.270345	4.72385	2.31425e-06	0.000518624
GPA33	28.3313	4.4602	0.953944	4.67553	2.93191e-06	0.00064893
SOGA1	2203.75	1.19807	0.25674	4.66646	3.06429e-06	0.000664218
PPFIA1	2008.15	0.656781	0.140767	4.66574	3.07508e-06	0.000664218
LRRN1	345.67	1.76	0.378813	4.64609	3.38278e-06	0.000721982
CCL18	333.235	-3.74997	0.807804	-4.64218	3.44749e-06	0.000727136
GOLGA4	4059.11	0.995879	0.216231	4.60562	4.11246e-06	0.000857305
PCSK5	767.089	1.63801	0.356513	4.59453	4.33728e-06	0.000885954
MFAP3L	77.4008	2.0297	0.441817	4.59398	4.34873e-06	0.000885954
ADH1B	499.676	-4.62249	1.01164	-4.56932	4.89318e-06	0.000985674
HS6ST3	36.3697	3.70858	0.81215	4.56638	4.96218e-06	0.000988465
GDF11	206.052	1.06062	0.232395	4.56384	5.0226e-06	0.000989507
ACSL3	1266.19	1.11369	0.244163	4.56124	5.08524e-06	0.000990959
TMEM215	141.179	-4.69293	1.03139	-4.5501	5.36212e-06	0.00103368
ZNF90	708.435	-2.14122	0.473598	-4.52116	6.15003e-06	0.00117295
DPYD	1498.87	-1.13441	0.251324	-4.51373	6.36978e-06	0.00120208
C4BPB	4.45736	4.4912	0.999633	4.49285	7.02757e-06	0.0013124
TRIM63	27.5509	-5.96615	1.3331	-4.4754	7.62679e-06	0.00140962
RAPGEFL1	169.617	1.69317	0.380003	4.45569	8.36257e-06	0.00152984
KPNA6	1714.85	-0.484492	0.10912	-4.44001	8.99543e-06	0.00162899
TLDC2	51.2051	2.42686	0.550604	4.40762	1.04512e-05	0.00187369
CHST5	7.29491	4.34604	0.988064	4.39854	1.08979e-05	0.00193443
MMS22L	174.407	1.13468	0.258165	4.39517	1.10684e-05	0.00194544
BAIAP2L2	38.6534	2.70396	0.615555	4.39272	1.11941e-05	0.00194843
SNX25	1853.63	1.49381	0.341486	4.37443	1.21748e-05	0.00209875
ATP1A3	40.2082	4.83417	1.11319	4.34264	1.40783e-05	0.00240377
AQP7	68.4362	3.19534	0.73625	4.34002	1.42471e-05	0.00240965
STAT3	6743.19	-0.573408	0.132268	-4.33519	1.45634e-05	0.00244013
DLL3	8.48781	4.17761	0.967477	4.31805	1.57415e-05	0.00261079
VPS41	1637.78	0.552051	0.127902	4.31621	1.58733e-05	0.00261079
GPRIN1	41.3403	2.1227	0.492041	4.31406	1.60284e-05	0.00261233
COL4A3BP	2111.42	0.921661	0.214393	4.29892	1.71632e-05	0.00277209
ADGRF1	1168.6	-1.92168	0.447236	-4.2968	1.73282e-05	0.00277376
UNC79	33.8141	2.50034	0.582986	4.28885	1.79601e-05	0.00284945
ACPP	133.457	1.53849	0.35935	4.2813	1.85808e-05	0.00292207
MAGI2	372.737	1.35412	0.316948	4.27237	1.93408e-05	0.00301514
TMEM43	2884.54	-0.999654	0.234722	-4.25889	2.05442e-05	0.00317515
ANXA1	21600.7	-1.6647	0.391155	-4.25586	2.08251e-05	0.00319105
TGFB2	363.181	-2.2529	0.532904	-4.22759	2.36203e-05	0.00358868
SFTPB	15513.6	-3.51421	0.834086	-4.21325	2.51724e-05	0.00379237
GSTM2	2853.42	1.7527	0.416888	4.20423	2.61967e-05	0.00391379
TACC1	2668.65	-0.654338	0.155877	-4.19778	2.69544e-05	0.0039937
CRLF2	70.3331	-3.72965	0.8989	-4.14913	3.33739e-05	0.00490431
FCGR2B	556.894	-2.33872	0.564578	-4.14242	3.43662e-05	0.00499634
DGAT1	532.38	0.786224	0.189856	4.14115	3.45575e-05	0.00499634
GPT	100.433	2.07447	0.502348	4.12954	3.63489e-05	0.0052133
SLC27A4	529.142	1.44542	0.352162	4.10442	4.05324e-05	0.00576719
LRRC66	22.5884	2.75702	0.673218	4.09529	4.21642e-05	0.00592645
AHNAK	45630.9	-0.850126	0.207682	-4.0934	4.25096e-05	0.00592645
MYO10	2615.24	1.17523	0.287156	4.09267	4.26434e-05	0.00592645
OMP	1.35972	5.12139	1.25259	4.08864	4.33919e-05	0.00598408
RDH10	396.394	1.11068	0.271874	4.08529	4.40227e-05	0.00598429
TMPRSS6	998.185	-3.6104	0.883801	-4.08508	4.40611e-05	0.00598429
GALNT6	143.905	1.63627	0.400935	4.08114	4.48147e-05	0.00604089
AADAC	4.217	5.58177	1.37211	4.06801	4.74158e-05	0.00634381
IL1RL1	486.726	-3.77766	0.929059	-4.06612	4.78033e-05	0.00634828
PKP2	168.578	2.14828	0.528668	4.06358	4.83266e-05	0.00637058
NNT	1640.55	0.919529	0.227156	4.04801	5.16551e-05	0.00675965
ADAMTSL3	473.067	1.46243	0.361816	4.04191	5.30185e-05	0.00688779
GCNT4	95.4965	-1.94686	0.482483	-4.03508	5.45848e-05	0.00704026
APLP1	51.3517	1.89521	0.471049	4.02339	5.73665e-05	0.00734619
NLK	638.823	0.685665	0.170916	4.0117	6.02821e-05	0.0076648
FAM81A	67.1255	1.65631	0.413171	4.00877	6.10357e-05	0.00770597
MYLPF	75.5901	-6.68312	1.67034	-4.00106	6.30596e-05	0.00787644
GSTM3	709.602	1.9485	0.48709	4.00029	6.32646e-05	0.00787644
WNT5B	117.586	-2.15347	0.539289	-3.99317	6.51964e-05	0.00806007
MISP	219.621	2.60349	0.652406	3.9906	6.59057e-05	0.00806007
MTCH1	6856.16	0.928606	0.232736	3.98995	6.60883e-05	0.00806007
PPT1	2888.82	-0.921258	0.231412	-3.98102	6.86191e-05	0.00831219
CYP4F12	42.0939	3.0261	0.760811	3.97747	6.96512e-05	0.00833551
CD300LB	24.8738	-2.57557	0.64759	-3.97717	6.97416e-05	0.00833551
CTXND1	147.59	3.56579	0.89979	3.96291	7.40402e-05	0.00879068
PRELID1	1939.45	0.74159	0.187264	3.96012	7.49115e-05	0.00883561
EPHA4	2668.36	-1.46259	0.369937	-3.95363	7.69743e-05	0.00897062
PRDM2	2244.13	-0.659532	0.166842	-3.95304	7.71654e-05	0.00897062
CDX1	3.78096	4.46171	1.12902	3.95183	7.75572e-05	0.00897062
LYNX1-SLURP2	14.0757	-5.02342	1.2731	-3.94582	7.95262e-05	0.0091394
TMPRSS11E	44.8068	-4.3025	1.09132	-3.94246	8.06505e-05	0.009181
LEPR	544.39	-1.57504	0.399585	-3.94168	8.09124e-05	0.009181
CXCL17	148.468	-3.24941	0.82781	-3.92531	8.66177e-05	0.00976656
GCGR	19.5758	4.69265	1.19629	3.92268	8.75686e-05	0.00981207
NOTCH2	8399.16	-0.836856	0.21405	-3.90963	9.24386e-05	0.0102487
PXDN	1503.32	1.77699	0.454568	3.90918	9.26087e-05	0.0102487
PENK	207.945	-6.56094	1.67946	-3.90658	9.36099e-05	0.0102821
BCHE	56.0879	3.40012	0.870614	3.90543	9.40577e-05	0.0102821
MYRF	88.4587	2.39472	0.613941	3.90057	9.59655e-05	0.0104271
CTF1	122.546	-1.44274	0.370504	-3.89399	9.86089e-05	0.0106255
CBLN1	264.522	-2.96302	0.761097	-3.89309	9.8977e-05	0.0106255
PTK6	20.1789	2.81024	0.722655	3.88877	0.000100754	0.0107519
NAALADL1	77.3448	1.91099	0.492251	3.88214	0.000103542	0.010984
INHBB	1295.81	-1.84101	0.474564	-3.87937	0.000104726	0.0109981
ALOX15B	647.451	-2.3707	0.611231	-3.87857	0.000105074	0.0109981
AHR	2607.07	-1.16898	0.301504	-3.87714	0.00010569	0.0109981
TMEM173	1442.16	-1.19637	0.308757	-3.87478	0.000106721	0.0109981
SLC22A23	224.998	1.15963	0.29928	3.87473	0.000106742	0.0109981
CES2	1657.82	0.720371	0.186113	3.87061	0.000108561	0.0111216
PIANP	43.3144	2.18006	0.563542	3.86849	0.00010951	0.0111551
FAR2	114.237	1.20368	0.311584	3.86308	0.000111965	0.0113101
PSCA	2.70928	4.43618	1.14856	3.86237	0.000112294	0.0113101
CSMD1	151.721	3.26054	0.846069	3.85376	0.000116319	0.0116501
OPLAH	159.205	1.52559	0.397235	3.84052	0.000122773	0.0122282
ART5	11.3202	-4.72166	1.2383	-3.81303	0.000137275	0.0135971
GLUL	14892.8	-0.918246	0.241781	-3.79785	0.000145957	0.0142833
MAL	314.456	-1.70417	0.448827	-3.79694	0.000146495	0.0142833
SCIN	159.173	2.28358	0.601454	3.79677	0.000146593	0.0142833
CNNM1	5.33724	3.65157	0.962977	3.79196	0.000149465	0.0144844
SATB2	161.331	1.19415	0.315083	3.78996	0.000150674	0.014523
CHIA	29.3407	2.84152	0.750902	3.78415	0.000154237	0.0147869
SPNS3	20.1501	-2.93989	0.780245	-3.7679	0.000164627	0.015683
NPY4R	6.09568	4.99732	1.32667	3.76683	0.000165332	0.015683
BCL2L15	12.1776	2.40132	0.639524	3.75485	0.000173443	0.0163657
ARL5A	604.789	0.888863	0.236903	3.75201	0.000175423	0.0164064
BPI	4.99429	-4.67694	1.24665	-3.75161	0.000175704	0.0164064
ERP27	493.784	-1.66451	0.443929	-3.7495	0.000177188	0.0164592
NETO2	126.9	1.33603	0.356698	3.74556	0.000179993	0.0166336
CIT	201.677	1.44116	0.385001	3.74328	0.000181635	0.0166547
SLC39A4	297.879	1.36746	0.36537	3.74266	0.000182079	0.0166547
GRTP1	50.5299	1.41695	0.378978	3.73886	0.000184858	0.0168231
CST6	1229.67	-2.78394	0.746813	-3.72776	0.000193188	0.0174923
TRPV6	67.8799	2.85167	0.765476	3.72535	0.000195047	0.0175469
EMP3	1261.34	-1.18894	0.319227	-3.72444	0.000195748	0.0175469
BCL2L14	12.3745	2.79405	0.750997	3.72046	0.000198863	0.0177374
PHYHIP	205.025	-1.91044	0.514344	-3.71432	0.000203754	0.0180836
SMC1B	6.2712	2.34322	0.631534	3.71036	0.000206967	0.018197
TRHR	15.4686	3.78249	1.01947	3.71024	0.000207061	0.018197
FREM2	1039.63	1.86662	0.503724	3.70565	0.000210853	0.0184029
TMEM100	134.568	-2.62039	0.707273	-3.70492	0.000211457	0.0184029
AC018362.3	9.28749	-4.98669	1.34647	-3.70353	0.000212617	0.0184145
SLC2A3	2333.29	-1.45981	0.394475	-3.70065	0.000215051	0.0184614
ATP2B4	3603.17	-0.62354	0.168504	-3.70045	0.000215219	0.0184614
STAT5B	2646.53	-0.463545	0.125984	-3.67939	0.000233789	0.0199589
NOX1	7.2949	3.19512	0.870416	3.67079	0.0002418	0.020545
CLDN9	107.784	-2.41884	0.659825	-3.66588	0.000246486	0.0208444
SLC39A14	1367.53	1.187	0.323933	3.66433	0.000247986	0.0208727
C3orf52	333.654	1.42702	0.38992	3.65978	0.000252431	0.0211476
SAT2	1077.32	0.784799	0.214582	3.65734	0.000254846	0.0212506
WNT10B	25.2224	-3.11684	0.852754	-3.65502	0.000257159	0.0213442
ENTPD1	5578.82	1.53397	0.420957	3.64401	0.000268427	0.0221767
CBLC	19.5487	2.9477	0.809479	3.64147	0.000271082	0.0222934
MEOX1	39.6778	-2.73178	0.753287	-3.62647	0.000287317	0.0234488
ZNF488	3.39372	2.85513	0.787385	3.62609	0.000287747	0.0234488
GNB5	863.753	-0.772439	0.213327	-3.62091	0.000293565	0.0238146
H6PD	2848.57	-0.584629	0.161561	-3.61863	0.000296162	0.0239171
GATA4	3.0835	6.03099	1.67207	3.60691	0.000309864	0.0248294
CTSC	6686.14	-1.49968	0.415815	-3.60661	0.000310229	0.0248294
TNIK	1391.57	1.1918	0.330988	3.60073	0.000317325	0.0252844
DZIP1L	125.116	1.35411	0.376197	3.59947	0.000318867	0.0252949
SLC19A1	251.274	1.4598	0.405788	3.59746	0.00032134	0.0253787
RILP	422.108	1.01049	0.28129	3.59235	0.000327713	0.0257686
IL22RA1	58.6487	2.15344	0.599709	3.59081	0.000329652	0.0257759
NUMBL	519.468	-0.942304	0.26248	-3.59	0.000330682	0.0257759
SLC27A6	1362.49	-2.47794	0.690605	-3.58807	0.000333134	0.0258546
CSF1	690.168	-1.21765	0.339591	-3.58562	0.000336277	0.0259861
SCN4A	617.326	-2.09718	0.585701	-3.58063	0.000342762	0.0263735
UBXN2B	589.213	0.655869	0.183245	3.57919	0.000344666	0.0264067
DCSTAMP	2711.5	-3.35837	0.938598	-3.57807	0.000346146	0.0264072
AP1S1	629.569	0.871422	0.243914	3.57266	0.00035338	0.0268449
RIMBP2	92.0151	2.36708	0.664292	3.56331	0.000366202	0.0277016
SEC62	4177.74	0.682095	0.191526	3.56136	0.000368938	0.027712
LARP1	6339.05	0.53534	0.150334	3.56101	0.000369431	0.027712
SPICE1	330.331	0.763903	0.214864	3.55528	0.000377577	0.028205
SIT1	50.8779	-3.08845	0.869275	-3.55291	0.000380998	0.0283424
TMEM97	86.0604	1.12522	0.316809	3.55172	0.000382716	0.0283526
RAB6B	254.108	1.27898	0.360486	3.54794	0.000388258	0.0286448
ITPRIP	698.359	-0.91084	0.257773	-3.5335	0.000410095	0.0301319
CSRNP3	242.093	1.32851	0.376303	3.53042	0.000414901	0.0303606
TMTC2	452.821	0.737628	0.209549	3.52007	0.000431426	0.0314415
CENPV	131.141	1.10587	0.314528	3.51597	0.000438155	0.0318026
BCAS4	493.106	-1.21514	0.346399	-3.50793	0.000451611	0.0326471
C9orf72	457.433	-0.695624	0.198494	-3.50451	0.00045744	0.0328802
L1CAM	134.446	-2.39858	0.684546	-3.5039	0.000458504	0.0328802
PHACTR3	20.5453	-2.88013	0.822272	-3.50265	0.00046066	0.0329032
RBFOX3	2.56622	3.20508	0.916442	3.49731	0.000469977	0.0334355
HLA-B	6135.46	-2.67262	0.765159	-3.49289	0.000477815	0.0337537
GPR35	47.9762	1.60212	0.458788	3.49208	0.000479272	0.0337537
AC244197.3	1399.47	-1.5838	0.453678	-3.49102	0.000481173	0.0337537
CA14	17.3314	1.64639	0.471667	3.49058	0.00048198	0.0337537
TNNT3	177.526	-3.71097	1.06543	-3.48306	0.000495713	0.0345803
SH3GL3	1.39928	3.67739	1.05627	3.4815	0.000498619	0.0346482
REEP6	176.864	1.41739	0.407322	3.47977	0.000501846	0.0347378
GPNMB	4192.17	-1.9572	0.562744	-3.47795	0.000505271	0.0348097
H1F0	2611.66	0.891363	0.256348	3.47715	0.000506767	0.0348097
KLHL23	208.399	1.10473	0.317938	3.47469	0.000511445	0.034872
IL1RN	348.271	-2.00077	0.575822	-3.47463	0.000511565	0.034872
ICAM1	2792.66	-1.33027	0.383302	-3.47055	0.000519395	0.0352716
MCU	388.011	0.776422	0.2239	3.46771	0.000524911	0.0355117
PLEKHN1	186.048	-1.73528	0.500585	-3.46651	0.000527264	0.0355368
CERS6	937.155	0.988667	0.285742	3.45999	0.000540188	0.0362715
RNF225	8.33052	-3.81428	1.10387	-3.45537	0.000549539	0.0367617
AGO3	884.058	-0.524051	0.151897	-3.45005	0.000560489	0.0372119
MYOC	183.973	-4.28374	1.24168	-3.44994	0.000560707	0.0372119
FGF2	169.961	-1.29839	0.376464	-3.44891	0.000562856	0.0372119
C4B	37001.2	-1.42074	0.412036	-3.44809	0.000564571	0.0372119
MYBPH	54.2694	-3.40318	0.987632	-3.44579	0.000569389	0.037392
OR13A1	11.5657	-4.29598	1.24738	-3.44401	0.000573161	0.0375023
HSPA4	2426.74	0.517836	0.150445	3.44202	0.000577388	0.0376415
CAV1	4618.38	-1.48888	0.432744	-3.44055	0.000580534	0.0377095
ATP1A2	230.725	-2.19022	0.637684	-3.43465	0.000593317	0.0382837
VPS33B	503.203	-0.531009	0.154637	-3.43391	0.000594939	0.0382837
CYTL1	21.8461	-2.61469	0.761516	-3.43353	0.000595781	0.0382837
CXCL2	298.203	-2.28458	0.6662	-3.42927	0.000605197	0.0387069
GRIP2	77.0913	-2.07857	0.606242	-3.42861	0.000606685	0.0387069
FAT1	2994.22	0.935825	0.273191	3.42554	0.000613576	0.0390078
STMN2	100.145	-3.07773	0.898951	-3.4237	0.000617756	0.0391348
EREG	19.5511	-4.17823	1.22263	-3.4174	0.000632213	0.0399095
KNSTRN	347.297	1.03466	0.302973	3.41501	0.000637808	0.0401215
KCNE3	164.662	1.60781	0.471327	3.41124	0.000646673	0.0405369
CCL7	6.81425	-5.12233	1.50208	-3.41016	0.000649246	0.0405564
PCDH9	177.102	-1.54773	0.454651	-3.40421	0.000663556	0.0412648
CAV2	1924.86	-1.22818	0.360855	-3.40354	0.000665191	0.0412648
HCN2	22.2465	2.65678	0.781149	3.40112	0.000671092	0.0414874
PQLC2	288.714	-0.764584	0.225011	-3.39798	0.000678843	0.0418223
CASQ1	66.9431	-3.84983	1.13355	-3.39628	0.000683096	0.0419402
PLEKHG6	117.858	1.08688	0.320408	3.39218	0.000693377	0.042377
XPNPEP2	38.5581	2.69289	0.793997	3.39157	0.000694938	0.042377
PDK4	2113.66	2.02354	0.597129	3.38878	0.000702047	0.0426654
MSI1	23.0645	2.31428	0.683359	3.38663	0.000707573	0.042856
SEMA4A	1604.36	-0.948673	0.280269	-3.38487	0.000712127	0.042967
DDX43	39.6382	-3.07779	0.909495	-3.38407	0.000714199	0.042967
DIRAS3	171.382	-1.76783	0.523398	-3.3776	0.000731205	0.0438429
HAPLN4	2.60499	4.00023	1.18535	3.37473	0.00073888	0.0441555
AC099489.1	21.9851	-1.953	0.580294	-3.36554	0.000763949	0.0455019
SLC5A9	21.2072	1.98634	0.590395	3.36442	0.000767051	0.0455354
FAM180B	16.5192	-4.3871	1.30486	-3.36213	0.000773442	0.0457633
SELE	327.966	-2.38548	0.709807	-3.36075	0.000777321	0.0458415
SPRR1B	18.063	-5.94802	1.77293	-3.35492	0.000793892	0.0466652
UGT8	112.055	1.71954	0.513151	3.35094	0.000805385	0.0471861
MMP10	15.1035	-5.13025	1.53297	-3.34661	0.000818069	0.0477256
RASGRF1	234.498	-2.34146	0.699873	-3.34554	0.000821221	0.0477256
FOXO3	1636.03	-0.489116	0.146219	-3.34508	0.00082258	0.0477256
SRGAP3	741.364	-0.916287	0.274168	-3.34207	0.000831565	0.0480913
C7orf57	7.32314	-3.23094	0.967199	-3.34051	0.000836246	0.0482065
TMEM45B	253.459	1.26889	0.379971	3.33945	0.000839445	0.0482358
FAM177A1	1129.74	0.721405	0.216657	3.3297	0.000869386	0.0497966
CAMK1D	597.035	-0.991878	0.298075	-3.32761	0.000875941	0.0500123
PRELID2	60.3988	0.868131	0.261213	3.32346	0.000889074	0.050601
AC006538.2	5.66854	-4.27471	1.28766	-3.31974	0.00090101	0.051118
STEAP4	1344.72	-1.12951	0.340498	-3.31724	0.00090912	0.0514155
TGM1	196.924	-1.52142	0.458986	-3.31475	0.000917251	0.0517122
KRT83	77.8154	-2.54895	0.769205	-3.31374	0.00092057	0.0517366
IL18RAP	26.3237	-2.2714	0.686105	-3.31057	0.000931055	0.0521624
SCARA5	244.087	-3.21808	0.97318	-3.30676	0.000943804	0.0527119
GNLY	233.923	-2.11537	0.639992	-3.3053	0.000948751	0.0528236
GOLGA7B	128.379	-1.97267	0.597782	-3.29998	0.000966912	0.0534365
HHATL	714.633	2.32627	0.704939	3.29996	0.000966985	0.0534365
ST3GAL3	516.888	-0.633836	0.192103	-3.29946	0.000968701	0.0534365
ZNF770	1264.76	1.07591	0.326251	3.29779	0.000974477	0.0535903
SNCG	245.825	-1.81525	0.55139	-3.29214	0.000994286	0.0543719
PITPNM3	392.783	-1.08547	0.329809	-3.29121	0.000997568	0.0543719
TM4SF1	3589.02	-1.55924	0.473893	-3.29028	0.00100087	0.0543719
SLC5A3	3617.94	-1.08796	0.330699	-3.28987	0.00100234	0.0543719
SLC5A12	4.72822	3.73939	1.13696	3.28894	0.00100566	0.0543719
EPS15	2026.61	-0.453523	0.137908	-3.2886	0.00100689	0.0543719
ALOX5	2531.08	-2.01212	0.612322	-3.28606	0.001016	0.054565
MFSD4A	116.795	-1.51813	0.462012	-3.28591	0.00101655	0.054565
GRAMD2B	2246.67	-1.10929	0.337893	-3.28296	0.00102723	0.0549736
RAB9B	44.1353	1.25488	0.382563	3.2802	0.00103735	0.0552361
IGFBP6	2738.62	-1.84595	0.562891	-3.27941	0.00104026	0.0552361
ARHGAP18	1620.69	-0.797872	0.24332	-3.2791	0.00104138	0.0552361
SDS	46.5091	-2.38984	0.729605	-3.27553	0.00105463	0.055718
ZBTB2	682.668	0.804618	0.245705	3.27473	0.00105764	0.055718
COL17A1	957.188	2.43437	0.743511	3.27415	0.00105979	0.055718
SCN3A	87.1063	-2.15288	0.658225	-3.27073	0.00107269	0.0562315
CREB3L1	244.933	1.98847	0.608384	3.26845	0.0010814	0.0565228
REELD1	7.06982	-4.04759	1.23873	-3.26752	0.00108494	0.0565432
RALBP1	1371.37	0.471762	0.144498	3.26483	0.00109531	0.056918
CTDSP2	3671	-0.381183	0.116875	-3.26146	0.00110842	0.0572616
MAMDC2	220.021	-1.66301	0.509961	-3.26105	0.00111001	0.0572616
DUOXA2	464.02	1.9628	0.602137	3.25972	0.00111522	0.0572616
ATP13A4	7881.05	-1.36218	0.417949	-3.2592	0.00111729	0.0572616
ANGPTL5	13.3967	-3.07267	0.942814	-3.25904	0.00111789	0.0572616
WASF2	3513.7	-0.368884	0.113299	-3.25583	0.00113061	0.0577479
NFE2	26.5646	1.6209	0.498059	3.25443	0.00113619	0.057868
COL19A1	94.6949	-2.82318	0.867927	-3.25279	0.0011428	0.0580399
ICAM5	478.961	-1.83519	0.56462	-3.2503	0.00115283	0.058288
GBA2	2123.79	0.579629	0.178382	3.24938	0.00115658	0.058288
ERBB4	202.957	-1.7697	0.544662	-3.24917	0.00115744	0.058288
TGM2	4872.34	-1.55975	0.480319	-3.24732	0.00116499	0.0584759
FRMPD2	83.3991	2.10132	0.647225	3.24666	0.00116769	0.0584759
SYTL3	579.126	1.04549	0.322523	3.2416	0.00118859	0.0593567
TP53I11	684.18	1.00148	0.309107	3.2399	0.0011957	0.0595459
GOLPH3	1433.99	0.387356	0.119612	3.23842	0.00120193	0.0596903
LIPA	1643.75	-1.16973	0.36191	-3.23211	0.00122878	0.0608552
PTH2R	4.22364	-3.85324	1.19319	-3.22937	0.00124064	0.0612734
MUC21	449.108	-3.26855	1.01337	-3.22542	0.00125788	0.0619542
HLA-DQA1	1844.82	-3.72559	1.15548	-3.22427	0.00126294	0.0620329
BRCA1	316.424	0.874394	0.271536	3.22017	0.00128114	0.0626861
BPIFB1	6.5387	-5.05864	1.57117	-3.21967	0.00128339	0.0626861
LRRC49	155.351	-0.790618	0.245616	-3.21892	0.00128673	0.0626861
CD40	1116.52	-1.14	0.354704	-3.21394	0.00130925	0.0635438
UBA5	1010.58	0.428396	0.133315	3.21341	0.00131168	0.0635438
RBBP8NL	75.183	1.5955	0.496623	3.21269	0.00131497	0.0635438
BCL6	1157.61	-0.820021	0.255464	-3.20993	0.00132766	0.0639113
BNIPL	441.291	-1.77337	0.552539	-3.20949	0.0013297	0.0639113
WNT5A	340.657	-1.05414	0.328805	-3.20597	0.00134607	0.064342
ALDH3A1	14.5327	1.8374	0.573232	3.20534	0.00134904	0.064342
CADM3	347.482	-2.54684	0.7948	-3.20438	0.00135356	0.064342
F12	15.494	2.05559	0.64169	3.2034	0.00135815	0.064342
COMTD1	126.692	1.06079	0.331218	3.2027	0.00136147	0.064342
SMPD3	82.0396	1.71358	0.535068	3.20255	0.00136218	0.064342
VGLL1	21.2301	-3.34095	1.04334	-3.20216	0.00136403	0.064342
SLC45A2	5.47014	2.94617	0.920351	3.20114	0.00136887	0.064342
PTGS2	359.697	-1.77323	0.554014	-3.2007	0.00137096	0.064342
CTBS	456.748	-0.632121	0.197713	-3.19716	0.00138788	0.064937
FA2H	51.0278	1.92489	0.602179	3.19654	0.00139089	0.064937
NOD1	1949.52	-1.46455	0.45833	-3.1954	0.00139639	0.0650245
GJB1	5.55321	4.7907	1.49972	3.19439	0.00140125	0.0650618
DPEP3	3.57932	-4.17914	1.30854	-3.19374	0.00140445	0.0650618
ACO1	1881.36	0.965614	0.302607	3.19098	0.00141791	0.0655164
TM4SF19	31.8898	-3.08808	0.968464	-3.18864	0.00142943	0.0658789
SIM2	31.6353	2.22241	0.697929	3.1843	0.00145106	0.0667041
KRT5	450.586	-4.21829	1.32698	-3.17888	0.00147846	0.0675396
SLC15A1	20.0461	2.62772	0.82665	3.17876	0.00147909	0.0675396
LHFPL5	28.5964	1.81825	0.572053	3.17847	0.00148054	0.0675396
ZNF486	2435.55	-1.43635	0.452083	-3.17718	0.00148713	0.0676681
NEB	2074.85	-3.58941	1.13028	-3.17569	0.00149479	0.0678447
ZWINT	158.974	1.06142	0.334439	3.17373	0.00150492	0.0681318
MREG	211.934	-0.928851	0.293382	-3.16601	0.00154546	0.0697908
DISP2	110.198	1.24828	0.395429	3.15678	0.00159522	0.0716423
RPL5	19544.3	-0.551208	0.17463	-3.15644	0.00159709	0.0716423
ADPRHL2	482.526	-0.665865	0.210971	-3.15619	0.00159845	0.0716423
CKMT1B	210.985	1.93979	0.615223	3.15299	0.0016161	0.072253
GDPD1	73.0879	0.924374	0.29345	3.15002	0.00163257	0.0726296
RIPPLY3	6.50436	2.08957	0.663356	3.15	0.00163268	0.0726296
PXMP2	91.619	0.850214	0.26997	3.14929	0.00163668	0.0726296
DBH	15.5691	-2.35191	0.747678	-3.14562	0.00165733	0.0733646
SLCO4C1	106.991	2.20383	0.700958	3.14402	0.00166641	0.0735848
FOXQ1	532.565	-1.82769	0.58176	-3.14165	0.00167998	0.0740016
OSMR	1339.62	-1.03679	0.330752	-3.13463	0.00172069	0.0756092
GAL3ST2	3.86756	3.48885	1.11376	3.13248	0.00173334	0.0759789
MGA	1589.64	-0.431424	0.137961	-3.12714	0.00176517	0.0771851
PLCXD3	44.5803	-2.04332	0.653612	-3.12619	0.00177085	0.0772454
C8orf34	10.684	-2.23597	0.715846	-3.12354	0.0017869	0.0777564
VTN	15.6395	-2.2173	0.710168	-3.12222	0.00179493	0.0778788
PIWIL2	31.7835	1.40886	0.45132	3.12165	0.00179841	0.0778788
GPR61	40.9347	1.87635	0.601446	3.11973	0.00181019	0.0782004
TUT4	2088.01	-0.513737	0.164724	-3.11877	0.0018161	0.0782668
PAIP2B	164.226	1.29435	0.415908	3.11212	0.00185752	0.0798307
HCAR2	81.4949	2.0009	0.643064	3.11152	0.00186129	0.0798307
TMEM40	14.9671	-4.13021	1.32817	-3.10969	0.00187282	0.0799898
DHX29	927.688	0.485047	0.156008	3.10912	0.00187642	0.0799898
HRASLS	42.2573	1.75864	0.565726	3.10864	0.00187953	0.0799898
FCRL6	36.3766	-2.21257	0.711868	-3.10811	0.00188285	0.0799898
GRHL1	222.986	0.95979	0.309059	3.10552	0.00189943	0.080475
TJP3	680.744	0.993196	0.319877	3.10493	0.00190325	0.080475
RGL1	683.371	-0.879439	0.283495	-3.10213	0.00192131	0.0810475
CCDC148	153.871	-1.31765	0.425056	-3.09995	0.00193551	0.0814551
GNAS	57504.8	0.965179	0.311575	3.09774	0.00195003	0.081874
AC009879.3	15.0135	-3.22821	1.0425	-3.09659	0.00195758	0.0819986
C10orf82	35.6529	2.2527	0.727777	3.09532	0.00196604	0.0821611
RYR1	1554.19	-1.90843	0.616692	-3.09462	0.00197065	0.0821623
SIK1B	693.506	-1.93277	0.625565	-3.08963	0.00200404	0.0833606
ENPP3	56.7552	2.34235	0.758565	3.08787	0.002016	0.0836638
GPR143	50.9177	1.49851	0.485408	3.08711	0.00202111	0.0836825
CCDC58	179.803	0.649213	0.210439	3.08504	0.00203524	0.0840733
EVA1C	379.369	-0.673284	0.218419	-3.08253	0.00205248	0.0844742
LY75	788.754	-1.07379	0.348449	-3.08163	0.00205872	0.0844742
NRAP	60.8287	-8.0966	2.62746	-3.08154	0.00205936	0.0844742
CCR6	100.327	-2.37573	0.771117	-3.0809	0.00206379	0.0844742
MMD	148.953	1.01991	0.331396	3.07763	0.00208652	0.0850371
CPAMD8	2027.1	-2.35871	0.766688	-3.07649	0.0020945	0.0850371
CX3CL1	1011.55	-1.21018	0.393378	-3.07637	0.00209535	0.0850371
AQR	1401.65	0.38887	0.126412	3.07621	0.00209652	0.0850371
EPHB2	740.794	-0.953371	0.310157	-3.07384	0.00211324	0.0855218
MYO1G	1331.51	-1.81476	0.591646	-3.06731	0.00215997	0.0868828
TMEM273	203.447	-1.30483	0.425422	-3.06715	0.0021611	0.0868828
ZPLD1	5.92616	3.45713	1.12723	3.06693	0.0021627	0.0868828
ZNF274	1307.94	-0.531395	0.173294	-3.06644	0.00216625	0.0868828
MYBPC2	99.3942	-2.86658	0.935388	-3.06459	0.00217969	0.0872263
PLEKHM2	2043.8	-0.529142	0.17272	-3.06359	0.00218701	0.0873245
NOXO1	4.74901	-3.44685	1.12597	-3.06122	0.00220436	0.0878217
G0S2	267.535	-2.15056	0.702983	-3.05919	0.00221934	0.0882224
CBR4	515.919	0.61795	0.202202	3.0561	0.00224235	0.0889399
MGAT4C	816.836	-1.3707	0.448947	-3.05314	0.0022646	0.0896241
ARHGAP23	1249.98	-0.808486	0.264924	-3.05177	0.00227497	0.0898363
UPP1	937.189	-1.27244	0.417375	-3.04866	0.00229862	0.0904255
CFAP44	437.036	1.21606	0.398905	3.04849	0.00229998	0.0904255
SLC6A6	1856.7	-0.836713	0.274713	-3.04577	0.00232084	0.0906473
MACF1	18947.5	-0.51072	0.167692	-3.04559	0.00232223	0.0906473
RAB8B	464.796	0.846014	0.277819	3.0452	0.00232528	0.0906473
SESN3	1362.74	-0.883595	0.290167	-3.04512	0.00232585	0.0906473
HTR1B	8.36859	1.82332	0.599074	3.04356	0.00233795	0.0907593
IL15	265.947	-0.921832	0.3029	-3.04335	0.00233959	0.0907593
METTL7A	3516.2	0.950597	0.312409	3.0428	0.00234391	0.0907593
ABHD17C	372.968	0.951833	0.313115	3.03989	0.00236666	0.091443
FLNA	32102.9	-0.783514	0.257868	-3.03843	0.00237817	0.0916898
HLA-DOA	532.475	-1.86781	0.614944	-3.03737	0.00238649	0.0918132
DR1	742.416	-0.473868	0.156169	-3.03432	0.00241077	0.0923716
THRSP	169.912	2.08913	0.688515	3.03425	0.00241131	0.0923716
PLXNC1	2646.9	-1.43825	0.474798	-3.02918	0.00245223	0.0936477
SPOCK1	654.531	1.73071	0.571412	3.02883	0.00245507	0.0936477
SPEN	3690.67	-0.414568	0.136915	-3.02791	0.00246249	0.0937316
H1FNT	5.40564	2.83259	0.936008	3.02625	0.00247611	0.0940501
CD164L2	47.251	-2.22084	0.734179	-3.02493	0.00248692	0.0942611
KMT5A	1125.05	0.539233	0.178375	3.02303	0.00250257	0.0946543
NALCN	204.743	-1.73906	0.575462	-3.02203	0.00251089	0.094769
SPHK2	443.298	0.582493	0.19299	3.01825	0.00254239	0.0957562
MIGA1	593.459	-0.618905	0.205107	-3.01748	0.0025489	0.0958
SELP	291.596	-1.49943	0.497486	-3.01401	0.00257823	0.0966998
NCOA6	1803	0.427856	0.141987	3.01333	0.00258394	0.0967117
ACKR1	385.877	-2.1723	0.721151	-3.01227	0.00259306	0.0968507
PTPRU	1168.55	-1.10838	0.368079	-3.01126	0.00260165	0.0969696
HSPB2-C11orf52	8.75626	-4.33754	1.44199	-3.00803	0.00262947	0.0978033
CBX8	156.389	1.01255	0.336813	3.00626	0.00264479	0.0981649
EBI3	58.6204	-1.74664	0.58112	-3.00565	0.00265015	0.0981649
PAQR7	344.627	-0.734523	0.244746	-3.00116	0.00268952	0.0994178
ADAMTS17	190.717	-1.15508	0.385669	-2.99501	0.0027444	0.100937
TREM1	247.042	-2.05991	0.687821	-2.99484	0.00274586	0.100937
PLEKHA7	916.957	0.839351	0.280282	2.99466	0.0027475	0.100937
FAF1	1620.67	-0.502054	0.167791	-2.99214	0.00277029	0.101566
STOX1	147.336	1.1471	0.383841	2.98847	0.00280376	0.102399
VASN	1528.32	-1.03236	0.345456	-2.9884	0.00280445	0.102399
SLC6A4	6.64265	2.16253	0.724144	2.98632	0.00282355	0.102888
TONSL	205.35	0.781598	0.261915	2.98416	0.00284354	0.103406
REL	543.296	-0.891817	0.299157	-2.9811	0.00287213	0.10412
CFH	8520.34	-1.0498	0.352185	-2.98082	0.00287479	0.10412
SPIRE2	236.425	1.29296	0.43389	2.97993	0.00288316	0.104212
SGMS2	1239.34	-1.10573	0.371435	-2.97693	0.00291154	0.105026
ATRIP	308.248	0.657899	0.221122	2.97527	0.00292727	0.105382
HMGN2	8111	-0.551463	0.185436	-2.97388	0.00294065	0.105651
C4A	37330.6	-1.16607	0.392628	-2.96991	0.00297891	0.106565
CST7	129.924	-1.92741	0.649068	-2.96951	0.00298275	0.106565
LPIN1	1012.41	-0.486267	0.16376	-2.96939	0.00298391	0.106565
SAP25	59.3257	-2.01944	0.681884	-2.96156	0.00306087	0.109096
PIK3C2B	1009.1	0.744073	0.251597	2.9574	0.00310243	0.110358
SMAGP	102.232	0.893685	0.302513	2.9542	0.00313479	0.111283
ADAMTS1	1675.71	-1.30184	0.440762	-2.9536	0.00314086	0.111283
RBM34	397.772	0.780111	0.264275	2.95189	0.0031584	0.111684
KCNQ3	761.436	-1.66667	0.564964	-2.95004	0.0031773	0.112131
IDS	3738.9	-0.69912	0.237073	-2.94896	0.00318844	0.112303
DES	596.869	-3.02643	1.02663	-2.94792	0.00319916	0.11246
ANKRD22	61.9193	2.05499	0.69728	2.94715	0.00320718	0.112461
PRELP	922.271	-1.79355	0.608776	-2.94615	0.00321752	0.112461
IQGAP2	861.646	1.44483	0.49042	2.94611	0.00321802	0.112461
BCKDHB	519.137	0.496551	0.168689	2.94358	0.00324436	0.113161
TFEB	521.782	-0.609355	0.207071	-2.94274	0.00325325	0.113251
USP43	123.697	1.01639	0.345811	2.93914	0.00329124	0.114351
ARHGAP11A	144.767	1.0489	0.357006	2.93805	0.00330279	0.114507
ABI3BP	1811.62	-1.46786	0.499706	-2.93746	0.00330918	0.114507
HIBADH	989.9	0.61108	0.208094	2.93655	0.00331881	0.114507
MFAP4	682.513	-1.98981	0.677731	-2.93599	0.00332489	0.114507
CYP2J2	16.5443	1.67011	0.568892	2.93573	0.00332766	0.114507
MELK	52.4742	1.53523	0.523499	2.93263	0.003361	0.115433
ELOVL4	50.2659	1.25923	0.429802	2.9298	0.00339185	0.116243
CYP2S1	380.982	1.52145	0.519396	2.92927	0.00339756	0.116243
SGO1	18.7559	1.49783	0.511562	2.92795	0.00341207	0.116331
DUSP2	139.398	-2.00988	0.68647	-2.92786	0.00341309	0.116331
MBOAT1	560.384	-0.673661	0.230145	-2.92712	0.00342118	0.116385
MORC2	1145.11	0.382548	0.130808	2.92449	0.00345022	0.117151
CHGA	70.9626	-6.70937	2.29488	-2.92363	0.0034598	0.117212
NEDD4	556.23	0.584633	0.200001	2.92315	0.0034651	0.117212
FZD1	2796.32	-1.10204	0.37725	-2.92124	0.00348641	0.117711
THAP9	160.736	0.740829	0.25366	2.92055	0.00349409	0.117748
SCNN1B	187.449	1.582	0.541939	2.91915	0.00350983	0.117776
CEP85	382.451	-0.59662	0.204428	-2.91849	0.00351735	0.117776
POLE2	49.1015	0.967334	0.331456	2.91843	0.00351794	0.117776
HLTF	900.462	0.633919	0.217263	2.91774	0.00352573	0.117776
THSD8	3.19768	-3.44813	1.18185	-2.91757	0.00352775	0.117776
PHF20	887.001	-0.362456	0.124282	-2.91641	0.00354082	0.117949
COL7A1	980.644	-2.19775	0.753849	-2.91537	0.00355264	0.117949
C11orf86	1.16836	3.7549	1.28797	2.91537	0.00355268	0.117949
ACSS2	675.309	0.598293	0.205346	2.91358	0.00357306	0.118406
MTERF4	1512.91	1.1918	0.409261	2.91208	0.00359031	0.118758
ITGAX	1184.89	-1.75412	0.602846	-2.90973	0.0036174	0.119434
BMP3	4.20799	-3.84345	1.32121	-2.90904	0.00362544	0.119479
UNC5C	1661.6	-0.960986	0.330632	-2.90651	0.00365485	0.120157
NUDT8	99.7593	1.05968	0.364637	2.90612	0.00365939	0.120157
OSR1	72.3972	-2.20604	0.759375	-2.90507	0.00367172	0.120341
NT5E	2469.64	-1.21913	0.42002	-2.90256	0.00370122	0.121086
ADA2	1135.01	-1.56619	0.539706	-2.90192	0.0037088	0.121113
PDZD7	68.1856	1.26419	0.435959	2.8998	0.00373398	0.121714
LDHD	172.782	1.46632	0.506616	2.89434	0.00379961	0.123629
SMIM10L1	87.2046	1.07227	0.370552	2.89371	0.0038072	0.123651
ATP2C2	231.01	1.96504	0.679369	2.89245	0.00382247	0.123923
HCST	128.261	-1.7508	0.605587	-2.89108	0.00383926	0.12395
PDE7B	214.44	1.21656	0.420814	2.89096	0.00384062	0.12395
DAGLB	506.426	-0.508314	0.175879	-2.89014	0.0038507	0.12395
MYH7	802.768	-6.23687	2.15824	-2.8898	0.00385492	0.12395
HYI	836.08	-0.781567	0.27048	-2.88956	0.00385787	0.12395
CACNB2	129.634	1.13819	0.394254	2.88696	0.00388988	0.124755
EIF2AK3	1159.85	0.534539	0.185308	2.8846	0.00391914	0.125468
ATP2A1	224.455	-2.91671	1.01168	-2.88303	0.00393872	0.125705
SERPINB8	293.912	-0.833946	0.289275	-2.88288	0.00394057	0.125705
MEAF6	1159.44	-0.592175	0.205454	-2.88227	0.00394817	0.125724
AADAT	251.533	1.06584	0.370613	2.87589	0.00402885	0.127815
LRRC55	22.7304	-2.4604	0.855536	-2.87586	0.0040293	0.127815
XPNPEP1	1286.2	0.300207	0.104406	2.8754	0.0040352	0.127815
ACOX2	792.153	0.770351	0.268106	2.87331	0.00406199	0.128383
BEND3	109.263	0.628862	0.218896	2.87288	0.00406746	0.128383
CAPG	4148.44	-0.818126	0.284907	-2.87155	0.00408458	0.128393
LMNTD1	2.45965	3.50916	1.22232	2.87091	0.00409295	0.128393
SLC41A1	2174.37	-0.625241	0.21784	-2.87018	0.00410233	0.128393
TSC22D3	1846.68	-0.953814	0.332322	-2.87015	0.00410274	0.128393
EPHA6	17.1268	1.52829	0.532489	2.87009	0.0041036	0.128393
FAF2	933.058	0.316271	0.110228	2.86924	0.00411458	0.128513
GLP1R	64.6774	2.94747	1.0287	2.86524	0.00416692	0.129921
ASTN1	10.2914	1.92671	0.673394	2.86119	0.00422057	0.131008
PDZD8	939.823	0.490018	0.171268	2.86111	0.00422157	0.131008
VSX2	0.593685	4.27108	1.49308	2.8606	0.00422846	0.131008
ACSM3	100.688	1.15075	0.402304	2.8604	0.00423102	0.131008
FGR	342.089	-1.30683	0.456998	-2.85959	0.00424183	0.131117
AFG3L2	1888.59	0.471231	0.164844	2.85864	0.00425457	0.13119
STAMBP	798.779	0.287848	0.100705	2.85833	0.00425883	0.13119
CSGALNACT1	1954.65	-1.28522	0.449866	-2.85688	0.00427824	0.131419
OOEP	4.3884	-4.48643	1.5705	-2.85668	0.00428094	0.131419
MAG	134.968	-2.36391	0.82793	-2.85521	0.00430086	0.131805
NAPSA	258.294	-1.89956	0.665452	-2.85454	0.00430987	0.131855
PLXNA2	2519.71	-0.711885	0.249488	-2.85339	0.00432561	0.132112
CCDC136	58.2481	1.21862	0.427504	2.85054	0.00436453	0.132828
ADAMTS9	2374.12	-1.41963	0.498025	-2.85051	0.00436487	0.132828
CKAP2	293.367	0.741599	0.260249	2.84957	0.00437782	0.132828
TMEM71	91.6692	-1.24466	0.4368	-2.84951	0.0043787	0.132828
TLE4	371.763	-0.963857	0.338318	-2.84897	0.00438614	0.132829
LILRB4	418.075	-1.67652	0.588647	-2.84809	0.00439828	0.132861
SOX12	421.222	0.745789	0.261881	2.84782	0.00440203	0.132861
KRT81	57.5882	-2.07775	0.729865	-2.84675	0.00441674	0.132868
H2AFY	3132.63	0.464572	0.163198	2.84667	0.00441795	0.132868
MEIS3	161.883	1.25293	0.440211	2.8462	0.0044245	0.132868
WTIP	756.255	-1.00698	0.353869	-2.84562	0.00443255	0.132888
ANXA3	1822.9	-1.15156	0.404789	-2.84484	0.00444339	0.13299
AGO1	1133.75	-0.337857	0.118793	-2.84408	0.00445405	0.133087
DHRS3	5080.32	-1.21886	0.428683	-2.84325	0.00446554	0.133141
MYO5A	1725.26	-0.599367	0.21083	-2.84289	0.00447071	0.133141
NPTXR	478.326	-1.12222	0.394905	-2.84175	0.00448662	0.133393
MFSD2A	298.502	-1.47658	0.519822	-2.84055	0.00450353	0.133674
SULT1C2	722.942	1.12152	0.395179	2.83801	0.00453961	0.134283
BNC1	131.696	-1.98334	0.699047	-2.8372	0.0045511	0.134283
XCL1	25.0132	-2.40431	0.847441	-2.83715	0.00455189	0.134283
UQCRB	4906.74	0.662079	0.233373	2.837	0.004554	0.134283
MINDY4	306.646	-0.842862	0.297288	-2.83518	0.00458005	0.134829
RAD51AP1	50.829	1.05269	0.371679	2.83226	0.00462205	0.135779
PPP1R8	773.71	-0.346963	0.12252	-2.83188	0.00462746	0.135779
CTSH	7553.84	-1.29026	0.455718	-2.83127	0.00463631	0.135817
DHDDS	830.247	-0.436538	0.154257	-2.82995	0.00465551	0.136157
DSC3	265.327	-2.60922	0.922706	-2.82779	0.004687	0.136806
OPN3	352.672	-0.826437	0.292396	-2.82643	0.00470699	0.136806
SH2D5	30.8773	-2.13018	0.753669	-2.82641	0.00470729	0.136806
EVA1A	196.499	-1.48506	0.525503	-2.82598	0.00471365	0.136806
HAPLN3	472.389	-1.40855	0.498454	-2.82583	0.00471587	0.136806
OR10S1	0.565981	4.9655	1.75907	2.8228	0.00476058	0.137834
C5orf30	104.819	0.854209	0.302655	2.82239	0.0047667	0.137834
PRTFDC1	106.157	1.08082	0.383177	2.82069	0.004792	0.138343
KCTD1	416.442	0.687419	0.243894	2.81851	0.00482468	0.138908
RPRM	8.71032	2.46229	0.873664	2.81835	0.00482708	0.138908
GADD45A	779.148	-0.88681	0.314828	-2.81681	0.0048503	0.139353
GRIN2D	55.6372	1.35769	0.482279	2.81516	0.00487531	0.139847
SCUBE3	1380.16	1.5484	0.550625	2.81208	0.00492221	0.140967
CDV3	2386.94	0.606591	0.215794	2.81097	0.00493924	0.141229
PGM5	324.724	-1.44354	0.513923	-2.80885	0.00497182	0.141858
TNNI2	111.134	-3.25171	1.1578	-2.80852	0.00497705	0.141858
CASS4	48.1681	-1.41756	0.505062	-2.80671	0.0050051	0.142431
ABCB1	261.322	-1.15821	0.412781	-2.80588	0.00501799	0.142571
HLA-DQB1	1762.7	-3.45283	1.23196	-2.80272	0.00506741	0.143084
CRB2	22.2675	-1.84514	0.658452	-2.80223	0.00507507	0.143084
KIAA0319L	2286.12	-0.367195	0.131055	-2.80184	0.00508118	0.143084
NCCRP1	16.4942	-2.57876	0.920399	-2.80178	0.00508209	0.143084
ZNF331	806.048	-0.681448	0.243237	-2.80158	0.00508527	0.143084
CNGA3	18.0039	2.54064	0.907083	2.8009	0.0050961	0.143084
DNAJC5B	13.6646	-2.60993	0.931824	-2.80088	0.00509634	0.143084
LARP6	469.04	-0.85345	0.304782	-2.8002	0.00510714	0.143084
MAMLD1	639.402	-1.23193	0.43995	-2.80015	0.00510786	0.143084
UGT2B7	2.68315	4.2118	1.50552	2.79757	0.00514881	0.144006
ADIPOQ	17.5801	-5.91177	2.1137	-2.79688	0.00515993	0.144092
CACNA2D3	77.1034	-1.63626	0.585157	-2.79628	0.0051695	0.144135
KRT6A	572.073	-3.97173	1.42065	-2.79571	0.00517853	0.144162
NAA80	128.823	-0.723409	0.258905	-2.79411	0.00520429	0.144571
B3GALT5	56.6211	1.87387	0.670726	2.7938	0.00520933	0.144571
ESRP2	1046.54	0.858865	0.307565	2.79247	0.00523075	0.144941
FABP3	174.551	-1.89596	0.679719	-2.78934	0.00528161	0.146124
TXNIP	12625	-0.786881	0.282425	-2.78616	0.0053336	0.147194
TOMM40L	293.606	0.592795	0.212778	2.78598	0.00533668	0.147194
USP4	2361.65	-0.323942	0.116315	-2.78505	0.00535199	0.147389
JPH3	39.4537	2.07857	0.746836	2.78316	0.00538321	0.147917
NDP	6.49547	2.28308	0.820427	2.7828	0.00538922	0.147917
WDTC1	2197.06	-0.411345	0.147838	-2.7824	0.00539589	0.147917
INPP1	583.604	0.447007	0.160757	2.78064	0.00542524	0.147977
PSG8	187.006	-3.84788	1.38384	-2.78058	0.00542614	0.147977
VPS13D	6161.58	-0.584259	0.210148	-2.78023	0.00543205	0.147977
SLC35G1	65.2073	0.886629	0.318923	2.78008	0.00543463	0.147977
FAM122A	401.016	0.410059	0.147521	2.77966	0.00544159	0.147977
ATXN3	558.221	-0.408019	0.146806	-2.7793	0.00544763	0.147977
PCED1B	239.463	-1.27227	0.457986	-2.77796	0.00547015	0.148364
TUBB4A	18.1581	2.02351	0.728636	2.77712	0.00548436	0.148525
CYP17A1	45.7346	1.73603	0.625507	2.7754	0.00551334	0.148895
PLEKHO2	1110.98	-0.661358	0.238299	-2.77533	0.00551463	0.148895
RAD54L	97.4997	1.04376	0.376552	2.77188	0.00557343	0.150256
FKBP5	1572.78	-0.846121	0.305445	-2.77013	0.00560348	0.15084
PAIP1	1715.39	0.532031	0.192128	2.76914	0.00562042	0.151069
VGF	13.5444	3.47291	1.25465	2.76803	0.00563959	0.151184
ENPP6	6.72352	-3.41847	1.23503	-2.76792	0.00564159	0.151184
HBB	2407.35	-2.13693	0.772556	-2.76605	0.00567392	0.151824
MND1	19.8715	1.38044	0.499277	2.76488	0.00569444	0.152078
MPZL3	586.222	-0.798802	0.288988	-2.76414	0.00570738	0.152078
SLC5A5	335.107	-3.62292	1.31091	-2.76367	0.00571558	0.152078
PREP	864.791	0.349248	0.126376	2.76357	0.00571733	0.152078
HIF3A	86.614	-1.73854	0.629402	-2.76221	0.00574121	0.152233
CFLAR	4896.96	-0.487307	0.176441	-2.76187	0.00574719	0.152233
ZNF324B	170.725	-0.60519	0.21913	-2.76179	0.00574863	0.152233
KBTBD12	8.7615	2.43067	0.880417	2.76082	0.00576561	0.152457
FLT3LG	183.528	-0.995256	0.361248	-2.75505	0.0058683	0.154887
NFKB1	1502.75	-0.357399	0.129763	-2.75425	0.0058827	0.154887
CLCA2	62.1611	-3.677	1.33505	-2.7542	0.00588351	0.154887
C6orf136	369.094	0.567657	0.206218	2.75271	0.00591045	0.154887
BRSK2	25.4038	1.44819	0.526114	2.75262	0.00591204	0.154887
RNF219	306.916	0.434739	0.157966	2.75211	0.0059213	0.154887
RRAS	1040.79	-0.762792	0.277181	-2.75197	0.00592383	0.154887
RIBC2	24.01	1.27223	0.462448	2.75108	0.00593996	0.154887
TNS2	3591.31	-0.619317	0.225136	-2.75085	0.005944	0.154887
DCXR	934.81	0.773777	0.281311	2.75061	0.00594843	0.154887
RRAGC	524.801	-0.664819	0.241719	-2.75038	0.00595255	0.154887
LRRC29	106.825	-0.868829	0.316038	-2.74913	0.00597541	0.15506
AMDHD1	17.2668	1.39032	0.505808	2.74872	0.00598282	0.15506
COX19	353.983	0.59211	0.215423	2.7486	0.00598513	0.15506
CFAP45	20.4899	-1.58454	0.576674	-2.74772	0.00600113	0.155206
DLG5	4025.66	0.734475	0.267367	2.74707	0.00601307	0.155206
BCAR3	654.483	-0.762337	0.27753	-2.74687	0.00601672	0.155206
TP53BP2	2499.55	-0.627205	0.228446	-2.74552	0.00604142	0.155556
PBK	25.3283	1.62518	0.592011	2.74519	0.00604768	0.155556
TP63	161.706	-1.97967	0.721457	-2.74398	0.00606985	0.155903
ACAD9	1723.09	0.354586	0.129313	2.74207	0.00610533	0.15659
AZIN1	1906.08	0.457125	0.166769	2.74107	0.00612397	0.156844
CDH3	2533.48	-1.47127	0.53694	-2.74009	0.00614216	0.157085
EVC2	427.315	-0.509088	0.185918	-2.73823	0.00617703	0.157752
JAK3	955.876	-1.46768	0.536134	-2.73752	0.00619048	0.15787
GJD3	56.4304	-1.64927	0.602702	-2.73645	0.00621057	0.158158
DIO3	13.3157	-2.80555	1.02575	-2.73513	0.00623565	0.158461
RNF115	1249.71	-0.438726	0.160418	-2.73489	0.00624014	0.158461
AMFR	2397.5	0.457358	0.167267	2.7343	0.00625129	0.158519
DNAJB4	665.031	-0.765284	0.280063	-2.73254	0.00628484	0.159145
LILRB2	253.901	-1.51563	0.554825	-2.73173	0.00630036	0.159313
OSBPL9	2557.65	-0.365046	0.13371	-2.73014	0.00633067	0.159783
ODC1	2580.74	-0.86814	0.31802	-2.72983	0.00633679	0.159783
FAIM2	26.4192	-2.20391	0.807778	-2.72836	0.00636498	0.160269
CLEC4E	18.1292	-2.01764	0.739866	-2.72703	0.00639074	0.160692
DAP	2464.37	0.543228	0.199309	2.72555	0.00641938	0.161186
SOGA3	79.7666	1.57229	0.577085	2.72454	0.00643913	0.161438
TTC38	528.317	0.516095	0.189454	2.72411	0.00644744	0.161438
ZNF710	726.587	-0.634216	0.232944	-2.72261	0.00647685	0.161803
INHBE	2.66678	2.96095	1.08761	2.72245	0.00648007	0.161803
DNAJC6	85.2309	-1.00384	0.36882	-2.72175	0.00649372	0.161918
KIF1A	137.977	2.74604	1.00915	2.72113	0.00650586	0.161996
DNA2	71.643	0.794657	0.292159	2.71995	0.00652925	0.162353
SIDT1	116.06	1.75268	0.644811	2.71813	0.00656525	0.162985
NCR3LG1	70.6866	1.08773	0.400232	2.71775	0.00657284	0.162985
ARHGEF28	855.753	1.0523	0.387321	2.71686	0.00659036	0.163193
FOLH1	113.972	1.44866	0.533407	2.71586	0.00661048	0.163466
RFC5	350.201	0.768423	0.28307	2.7146	0.00663551	0.16349
EMC1	1263.98	-0.343097	0.126402	-2.71433	0.006641	0.16349
EMILIN2	1013.63	-1.07282	0.395328	-2.71375	0.00665258	0.16349
IL10RA	1561.81	-1.53242	0.564701	-2.71368	0.00665408	0.16349
DPEP2	111.465	-1.50874	0.556005	-2.71353	0.00665706	0.16349
VWDE	176.958	1.48375	0.547188	2.71158	0.00669628	0.164228
CDC25A	47.5517	1.00046	0.369117	2.71042	0.00671975	0.164507
AZU1	9.66452	2.81331	1.0382	2.70979	0.00673259	0.164507
CBX4	547.187	0.582355	0.214924	2.70959	0.00673669	0.164507
PRR15L	365.73	1.30587	0.482011	2.70921	0.00674433	0.164507
ST6GALNAC3	260.894	0.972819	0.359485	2.70615	0.00680691	0.165751
C12orf56	31.6829	-2.15501	0.796438	-2.70581	0.00681382	0.165751
GLUD1	4480.88	-0.438995	0.162296	-2.70491	0.00683236	0.165928
IGFLR1	150.898	-1.33387	0.493194	-2.70455	0.00683963	0.165928
LSM14B	813.114	0.332322	0.122977	2.70231	0.00688594	0.166706
ALDH1L1	87.0106	2.15512	0.797572	2.7021	0.00689027	0.166706
TEK	847.838	-0.811362	0.300399	-2.70095	0.00691427	0.166856
PDCD1LG2	87.5537	-1.44979	0.536847	-2.70056	0.00692227	0.166856
MLEC	2966.89	0.569022	0.210713	2.70046	0.00692441	0.166856
CD81	11539	-0.538191	0.199687	-2.69518	0.00703516	0.169106
HS1BP3	538.228	0.480268	0.17821	2.69495	0.00703991	0.169106
GMPS	977.595	0.37304	0.13845	2.6944	0.00705161	0.169106
PDE4DIP	2423.84	-0.901408	0.334572	-2.69421	0.00705554	0.169106
HSPB8	725.59	-1.47148	0.546589	-2.6921	0.00710026	0.169951
IL17RB	108.61	0.808659	0.300596	2.69019	0.00714119	0.170703
TRIM34	221.502	-0.635933	0.236703	-2.68663	0.00721779	0.172009
SLC12A4	2637.41	-0.510923	0.19019	-2.68639	0.00722289	0.172009
PPME1	1113.43	0.400665	0.149151	2.68631	0.00722462	0.172009
NPIPA3	50.6957	-2.02906	0.756179	-2.68331	0.00728973	0.17323
TXLNB	56.0262	-2.06984	0.771448	-2.68306	0.00729522	0.17323
HOXA10	13.5341	2.15967	0.806019	2.67943	0.00737475	0.174732
FMO2	254.294	-1.7522	0.653981	-2.67928	0.00737798	0.174732
FAT4	1091.85	-0.766155	0.286105	-2.67788	0.00740897	0.175235
NPAS2	303.279	0.915968	0.342126	2.67729	0.00742211	0.175314
MAD2L2	398.444	-0.788433	0.294587	-2.6764	0.00744169	0.175399
CST4	34.8364	-3.07038	1.14727	-2.67624	0.00744528	0.175399
ANKRD18B	4.87242	2.4123	0.901821	2.67492	0.00747476	0.175863
FLRT2	399.005	-1.17488	0.439436	-2.67362	0.00750375	0.17629
SLC14A1	149.882	-1.66158	0.621668	-2.67279	0.00752241	0.17629
SP100	2410.88	-0.473367	0.177106	-2.67279	0.00752243	0.17629
LRRC4B	49.9244	1.31749	0.493065	2.67204	0.0075392	0.176453
LEPROT	1287.67	-0.536372	0.200865	-2.6703	0.00757827	0.176707
TCF7L1	403.019	1.30435	0.488495	2.67014	0.0075819	0.176707
C1orf162	327.435	-1.20197	0.45024	-2.66963	0.00759359	0.176707
BSDC1	1506.23	-0.298757	0.111933	-2.66908	0.00760599	0.176707
CRTAC1	167.547	-1.5094	0.56563	-2.66853	0.00761843	0.176707
SLC30A10	1.62137	3.0754	1.15251	2.66843	0.00762076	0.176707
NAT2	0.872398	3.15341	1.18202	2.6678	0.00763488	0.176707
ESYT1	3896.54	-0.464086	0.173966	-2.66768	0.00763766	0.176707
THSD4	1603.05	-0.805921	0.302148	-2.6673	0.00764623	0.176707
TWIST2	24.3208	-1.91702	0.718752	-2.66715	0.00764979	0.176707
ACBD5	1335.77	0.529312	0.198485	2.66677	0.00765848	0.176707
SLC9A6	442.538	-0.416441	0.156294	-2.66447	0.00771102	0.177512
VDAC1	2211.1	0.490185	0.183994	2.66413	0.00771873	0.177512
MGP	8519.18	-1.16096	0.435806	-2.66394	0.00772307	0.177512
TGFBR3	742.539	-0.95123	0.357293	-2.66233	0.00776023	0.178138
SCGB3A1	55.7661	-2.9269	1.0997	-2.66155	0.00777827	0.178275
POU2F3	159.46	-1.13391	0.426089	-2.66121	0.0077861	0.178275
MYL3	39.9153	-2.74129	1.03052	-2.66011	0.00781157	0.17863
ANKS1A	1186.72	0.41013	0.154271	2.65851	0.00784881	0.179253
MBOAT2	895.786	-0.878415	0.330587	-2.65713	0.00788081	0.179633
CKMT1A	179.328	1.87689	0.706412	2.65693	0.00788552	0.179633
SPRYD3	1760.7	-0.491034	0.185091	-2.65293	0.00797971	0.181549
NCBP2	1196.89	0.399683	0.150704	2.65211	0.00799901	0.181757
IFIT5	580.689	-0.685583	0.258588	-2.65125	0.00801946	0.181986
GLS	3616.99	-0.626326	0.236312	-2.65043	0.00803904	0.181986
LILRA5	26.9735	-1.96672	0.742045	-2.6504	0.00803955	0.181986
CACNG4	107.223	-1.90072	0.717588	-2.64876	0.00807883	0.182259
GSTM1	601.94	3.75975	1.41949	2.64866	0.00808125	0.182259
IL23A	16.9579	-1.62148	0.61223	-2.64849	0.00808531	0.182259
CCNE2	49.9521	0.929409	0.350959	2.64819	0.00809228	0.182259
XRCC2	23.7199	1.12092	0.423507	2.64675	0.00812698	0.182811
ADAM8	287.878	-1.30832	0.494447	-2.64603	0.0081442	0.182969
AP3S2	794.554	0.417817	0.157956	2.64515	0.00816548	0.182994
GAL3ST1	6.01253	2.06471	0.780566	2.64514	0.00816574	0.182994
SOCS6	415.145	0.418963	0.158455	2.64406	0.00819192	0.183055
PIGX	228.936	0.55764	0.21092	2.64385	0.00819698	0.183055
POLR2H	947.667	0.556282	0.210445	2.64336	0.00820884	0.183055
SLC44A2	6102.37	-0.464466	0.175712	-2.64334	0.00820928	0.183055
GRID1	939.427	-0.911818	0.345037	-2.64266	0.00822567	0.183192
SMPDL3A	316.245	0.770998	0.291866	2.64162	0.00825112	0.183369
RTN1	207.58	-1.13986	0.431519	-2.6415	0.00825407	0.183369
RGS1	761.562	-1.74724	0.66163	-2.64082	0.00827064	0.18351
KIRREL2	3.64515	2.74691	1.04037	2.64033	0.00828253	0.183547
SGCA	60.6411	-1.8643	0.706342	-2.63938	0.00830579	0.183835
SLC4A11	1732.71	-1.2233	0.463806	-2.63752	0.00835141	0.184617
THEMIS2	970.58	-0.87575	0.332197	-2.63623	0.00838322	0.185092
TICRR	67.1306	1.03069	0.391376	2.63349	0.00845113	0.186361
MAD2L1	58.5834	1.07383	0.408051	2.63161	0.00849809	0.187167
DIXDC1	583.965	0.687203	0.261206	2.63089	0.00851619	0.187335
ZNF565	112.882	-0.588317	0.223807	-2.62869	0.00857155	0.188126
C11orf21	79.2753	-1.97955	0.753108	-2.62851	0.00857593	0.188126
PDGFRL	1002.95	-0.796441	0.303036	-2.62821	0.00858361	0.188126
BAIAP2L1	825.672	0.640675	0.244061	2.62506	0.0086633	0.189573
ECHS1	1547.88	0.508731	0.193863	2.62418	0.0086857	0.189573
ZNF697	210.028	0.704464	0.268495	2.62375	0.0086968	0.189573
YBX2	79.5822	1.73243	0.660302	2.62369	0.00869833	0.189573
RAB7B	123.394	-1.46614	0.558843	-2.62353	0.00870249	0.189573
ARAP2	1657.1	-0.757295	0.288932	-2.62101	0.00876688	0.190743
ZBTB16	1429.06	-1.26629	0.483246	-2.62039	0.0087829	0.19086
PPP1R1B	190.206	1.99941	0.763189	2.6198	0.00879805	0.190958
TRPS1	907.704	-0.455422	0.173878	-2.6192	0.00881362	0.191022
CENPH	48.2362	0.856811	0.327191	2.61869	0.00882686	0.191022
C4orf36	21.8712	-1.15345	0.440593	-2.61795	0.00884594	0.191022
HIC2	184.778	0.760679	0.290574	2.61785	0.00884849	0.191022
IL7R	706.453	-1.84159	0.703569	-2.61749	0.00885781	0.191022
STRA6	818.484	-1.73861	0.664295	-2.61722	0.00886491	0.191022
MAP2	1616.65	-0.966635	0.3696	-2.61535	0.00891353	0.191756
LLPH	418.126	0.528066	0.20193	2.61509	0.00892036	0.191756
DBN1	2175.9	0.6501	0.24877	2.61326	0.00896822	0.192554
LDB3	146.087	-1.90981	0.730972	-2.6127	0.00898295	0.192639
VWA5B2	34.8173	1.63747	0.626949	2.61181	0.00900652	0.192914
IQSEC3	63.6937	-1.62211	0.621179	-2.61134	0.00901872	0.192945
NECTIN4	643.815	-1.56085	0.598028	-2.60999	0.00905449	0.193479
APOA1	24.5651	2.42866	0.93093	2.60885	0.00908462	0.193892
CYLD	2027.34	-0.462474	0.177563	-2.60456	0.00919929	0.196106
TOMM70	1168.62	0.362108	0.139051	2.60414	0.00921053	0.196112
CTPS2	556.535	0.403595	0.155115	2.60191	0.00927049	0.196586
KBTBD11	41.7184	1.14361	0.439609	2.60144	0.00928343	0.196586
ADAM22	247.208	1.15121	0.442546	2.60133	0.00928619	0.196586
ZNF763	231.758	-0.840848	0.323256	-2.60119	0.00929017	0.196586
RPL10	36873.1	-0.566255	0.217694	-2.60115	0.00929106	0.196586
BTBD9	721.196	-0.368053	0.141511	-2.60088	0.00929859	0.196586
AC092042.3	13.3997	-2.15657	0.82949	-2.59987	0.00932589	0.196912
C1orf116	870.814	-1.29166	0.49702	-2.59881	0.00935467	0.196912
EEF1AKMT4	48.7067	0.926967	0.356702	2.59872	0.00935732	0.196912
NBPF1	3286.41	-0.483935	0.186237	-2.59849	0.00936335	0.196912
SLC4A5	1900.76	1.32096	0.508397	2.59829	0.00936891	0.196912
ADCY8	260.564	-2.73356	1.05284	-2.59636	0.00942176	0.197582
RUNX2	781.16	-1.14428	0.440735	-2.5963	0.00942334	0.197582
AC005726.1	4.9667	-3.53987	1.36394	-2.59534	0.00944984	0.197582
HYDIN	418.354	-1.10045	0.424133	-2.59458	0.00947077	0.197582
ACTN3	15.298	-3.68094	1.41875	-2.5945	0.00947288	0.197582
TLR5	278.996	-0.689388	0.265723	-2.59438	0.00947615	0.197582
CTNNA2	3.6733	2.97766	1.14776	2.59432	0.00947794	0.197582
MAPK9	905.458	0.372565	0.143701	2.59264	0.0095241	0.198027
RAB22A	851.604	0.384933	0.148485	2.59241	0.00953074	0.198027
LPCAT3	788.77	0.51781	0.199749	2.59231	0.00953345	0.198027
PRR29	401.45	-1.2657	0.488333	-2.59188	0.00954523	0.198027
WFIKKN1	41.4632	1.59296	0.614675	2.59155	0.00955453	0.198027
RAMP3	654.67	-1.01389	0.391341	-2.59081	0.00957496	0.198222
SLAMF9	2.85754	-3.85721	1.48939	-2.58979	0.00960354	0.198584
ELK3	1391.82	-0.566034	0.218635	-2.58895	0.00962695	0.198614
NUDT5	921.895	0.369288	0.14264	2.58894	0.00962716	0.198614
MYORG	105.825	0.870076	0.336235	2.5877	0.00966184	0.198837
SORCS2	555.204	-1.1098	0.428915	-2.58745	0.00966905	0.198837
ZNF699	170.748	-0.500242	0.19335	-2.58724	0.00967492	0.198837
MARC1	602.063	1.21142	0.468341	2.58661	0.00969243	0.198837
PCYT2	514.03	0.585139	0.226221	2.58658	0.00969342	0.198837
RRAD	221.354	-1.7745	0.686242	-2.58582	0.00971472	0.199046
FKBP4	1552.48	0.5057	0.195737	2.58357	0.00977849	0.200101
PANK4	583.246	-0.400355	0.155026	-2.58251	0.00980853	0.200101
HGF	212.15	-1.26539	0.490091	-2.58196	0.0098242	0.200101
PCDH8	25.7047	2.0113	0.779047	2.58174	0.00983026	0.200101
RP1L1	10.9761	1.57501	0.610281	2.58079	0.00985749	0.200101
INTS8	827.585	0.409396	0.158678	2.58004	0.00987899	0.200101
MED10	329.584	0.547501	0.212225	2.57982	0.00988518	0.200101
ZC4H2	152.992	0.641842	0.248878	2.57894	0.00991044	0.200101
GBP5	559.719	-1.78769	0.693224	-2.57881	0.00991424	0.200101
PRKCH	1185.5	-0.567655	0.220181	-2.57812	0.00993391	0.200101
LETM1	1066.26	0.531786	0.206279	2.57799	0.00993763	0.200101
NRG3	23.0957	1.24496	0.482942	2.57786	0.00994148	0.200101
ARL14EPL	2.86944	-3.30121	1.28063	-2.57779	0.00994338	0.200101
PGF	601.511	1.22445	0.475043	2.57756	0.00995004	0.200101
TTN	3799.28	-2.21132	0.857975	-2.57737	0.00995547	0.200101
HDC	32.9	-2.20327	0.854927	-2.57715	0.00996197	0.200101
AGPAT5	335.063	0.517556	0.200837	2.577	0.00996623	0.200101
ZIC2	0.990065	4.69896	1.82355	2.57682	0.00997135	0.200101
ATP10A	464.935	-0.914143	0.354789	-2.57658	0.00997829	0.200101
C7	2668.32	-1.84938	0.71812	-2.57531	0.010015	0.200614
CCDC93	1323.3	0.440547	0.1711	2.57479	0.01003	0.200689
MTHFR	2348.01	-0.520282	0.202217	-2.57289	0.0100855	0.201574
STAU1	2994.93	0.33995	0.132195	2.57157	0.0101237	0.202113
DOC2A	14.5622	2.09257	0.814163	2.57021	0.0101638	0.202528
PHF24	9.27179	-2.08734	0.812165	-2.5701	0.0101671	0.202528
MRPS10	481.869	0.497082	0.19368	2.56651	0.0102727	0.204405
SPTAN1	16546.7	-0.401856	0.156695	-2.56458	0.01033	0.205032
FAM118B	311.026	0.42387	0.165288	2.56443	0.0103345	0.205032
CDKL5	583.972	0.429968	0.167675	2.5643	0.0103385	0.205032
C1orf21	412.772	0.849677	0.331613	2.56226	0.0103994	0.206012
RARG	1029.28	-0.594322	0.23207	-2.56096	0.0104383	0.206553
SRARP	6.83821	-4.54565	1.77604	-2.55942	0.0104846	0.207183
TMEM109	1480.31	-0.48329	0.188973	-2.55746	0.010544	0.207183
OSM	44.4381	-2.02087	0.790215	-2.55737	0.0105466	0.207183
AGMAT	33.7369	1.26761	0.495712	2.55714	0.0105536	0.207183
SHROOM4	3871.5	-1.09022	0.426368	-2.55698	0.0105584	0.207183
ODAM	25.2697	-3.65506	1.42945	-2.55697	0.0105588	0.207183
AOX1	279.316	-1.85798	0.726655	-2.5569	0.0105611	0.207183
CCDC102A	209.936	-0.605819	0.23694	-2.55685	0.0105625	0.207183
ECM1	1892.77	1.79347	0.701776	2.55561	0.0106001	0.207543
AC010132.3	417.79	0.577965	0.226167	2.55548	0.010604	0.207543
SCIMP	136.223	-1.58156	0.619063	-2.55476	0.0106262	0.207636
PLCL1	228.263	0.817669	0.320123	2.55423	0.0106422	0.207636
AC134669.1	27.7037	-2.82746	1.10699	-2.55419	0.0106436	0.207636
ITGA9	7056.21	-0.909349	0.356295	-2.55223	0.0107034	0.208577
PPARA	701.386	0.494989	0.194121	2.5499	0.0107753	0.20975
EIF4G2	17939	0.331991	0.130223	2.5494	0.0107908	0.209824
LMOD1	1065.52	-1.42951	0.561093	-2.54773	0.0108428	0.210391
KLRB1	76.2449	-1.67339	0.656861	-2.54756	0.0108479	0.210391
CENPF	189.772	1.27229	0.499461	2.54733	0.0108552	0.210391
ASRGL1	113.577	0.824468	0.323761	2.54654	0.0108798	0.210641
DCLK1	271.944	-1.13052	0.444053	-2.54591	0.0108994	0.210792
TNFSF8	50.4974	-1.58459	0.622948	-2.54369	0.0109688	0.211905
CNGB1	5.30011	-3.08036	1.21139	-2.54282	0.0109961	0.211962
ZNF431	2053.22	-0.833148	0.327681	-2.54256	0.0110044	0.211962
ZUP1	196.42	0.433621	0.170551	2.54247	0.0110072	0.211962
ARSE	47.4521	1.85422	0.729965	2.54015	0.0110806	0.212969
ADD1	5627.59	-0.233199	0.0918191	-2.53977	0.0110927	0.212969
PGR	156.045	-1.15145	0.453384	-2.53969	0.0110951	0.212969
CH25H	158.807	-1.46638	0.577544	-2.53899	0.0111173	0.213167
GLTPD2	3.91984	1.52614	0.601283	2.53813	0.0111446	0.213462
ZHX1	1069.41	0.6294	0.248037	2.53752	0.0111641	0.213533
PBOV1	0.686887	3.1947	1.25915	2.53718	0.0111749	0.213533
HES2	18.2855	-2.2693	0.894518	-2.53689	0.0111841	0.213533
B2M	67728.9	-0.828429	0.326733	-2.53549	0.011229	0.214163
BARX1	11.7716	2.48399	0.980161	2.53427	0.0112683	0.214663
GRAMD4	1088.23	0.420756	0.166108	2.53302	0.0113084	0.214663
HOXA11	5.90736	2.82765	1.11668	2.53219	0.0113351	0.214663
WSB2	1160.09	0.469305	0.185348	2.53202	0.0113406	0.214663
C6orf141	16.6015	1.92153	0.759011	2.53162	0.0113538	0.214663
CLIC5	497.027	-1.12136	0.442976	-2.53142	0.01136	0.214663
AMTN	4.27971	-3.87863	1.53221	-2.5314	0.0113609	0.214663
IFIH1	722.323	-0.609172	0.240697	-2.53086	0.0113782	0.214663
SPEF1	21.119	-1.67733	0.662762	-2.53082	0.0113796	0.214663
ST8SIA4	492.208	-0.99006	0.391216	-2.53073	0.0113827	0.214663
SLFN5	1407.97	-0.784583	0.310056	-2.53046	0.0113915	0.214663
ITGA3	15613.6	-0.975539	0.385554	-2.53023	0.0113989	0.214663
RLF	736.854	-0.417655	0.165129	-2.52927	0.01143	0.215023
WWC1	2214.31	0.75362	0.298006	2.52887	0.0114429	0.21504
SLC13A3	75.1587	-1.13701	0.449696	-2.52839	0.0114587	0.215112
ACY3	13.2645	2.26108	0.894537	2.52765	0.0114827	0.215204
RDH13	366.103	0.626192	0.247764	2.52738	0.0114918	0.215204
SLC34A2	54193	-1.9335	0.765195	-2.5268	0.0115106	0.215204
FSD1L	148.154	0.693424	0.274431	2.52677	0.0115116	0.215204
PDZD2	275.158	0.722744	0.286213	2.5252	0.0115634	0.215947
TSPAN4	1434.68	-0.587918	0.233058	-2.52263	0.0116482	0.216993
CD52	720.464	-1.7014	0.674586	-2.52214	0.0116643	0.216993
NRDC	3075.07	-0.299873	0.118953	-2.52093	0.0117045	0.216993
CCL14	514.58	-1.57922	0.626639	-2.52015	0.0117305	0.216993
AP4E1	446.152	-0.406212	0.161189	-2.52009	0.0117325	0.216993
STYK1	16.4939	1.61935	0.642587	2.52005	0.0117339	0.216993
ZNF14	328.941	-0.494651	0.196368	-2.519	0.0117687	0.216993
KCNJ5	203.014	-1.27292	0.505409	-2.5186	0.0117821	0.216993
SUSD1	432.912	0.697973	0.277148	2.51841	0.0117885	0.216993
CMTM4	1741.57	0.895668	0.355653	2.51838	0.0117897	0.216993
HDAC6	1738.98	-0.418517	0.166197	-2.5182	0.0117955	0.216993
CD47	3238.68	-0.639387	0.253922	-2.51804	0.011801	0.216993
FGF20	10.1693	-2.39207	0.949987	-2.518	0.0118022	0.216993
PDE6A	5.18233	1.97508	0.78451	2.5176	0.0118157	0.216993
CCL5	610.133	-1.79213	0.711853	-2.51756	0.011817	0.216993
TOX3	1.6367	3.95409	1.57088	2.51711	0.0118321	0.216993
USP8	1447.34	0.355239	0.141147	2.51679	0.0118428	0.216993
AC025283.3	4.12217	-3.25728	1.29429	-2.51666	0.0118475	0.216993
CCL4	375.085	-1.64075	0.652074	-2.51619	0.011863	0.216993
C8A	3.63921	-4.21851	1.67678	-2.51584	0.011875	0.216993
RAC3	68.4348	1.01221	0.402398	2.51543	0.0118887	0.216993
TRPM8	3.79015	3.86044	1.53472	2.5154	0.0118898	0.216993
RWDD1	819.806	0.491349	0.195364	2.51505	0.0119016	0.216993
SLC9A2	64.364	1.40845	0.560099	2.51464	0.0119153	0.216993
IGSF8	1265.31	-0.575749	0.228977	-2.51444	0.011922	0.216993
ZNF418	468.733	-0.569611	0.226702	-2.5126	0.0119844	0.217907
CD22	945.596	-1.77526	0.706919	-2.51127	0.0120298	0.218512
RBP2	0.646588	2.89273	1.15254	2.50987	0.0120777	0.219159
KCNV1	19.1693	1.44677	0.57663	2.50901	0.0121071	0.219469
PPL	7585.09	-0.980068	0.390804	-2.50782	0.0121477	0.219985
MCIDAS	19.0164	1.29621	0.517502	2.50473	0.0122544	0.221588
GSTM5	114.27	-1.89102	0.755035	-2.50454	0.012261	0.221588
B3GALNT2	814.882	0.498231	0.199001	2.50366	0.0122917	0.221919
SLC26A5	29.4641	-1.26611	0.505775	-2.5033	0.0123042	0.221922
PROS1	4611	-1.2783	0.510987	-2.50164	0.0123621	0.222742
DRC7	4.22952	-3.28755	1.3145	-2.50099	0.0123848	0.222927
GZMB	72.198	-1.876	0.750279	-2.5004	0.0124053	0.223072
PIWIL1	112.976	2.11303	0.846149	2.49724	0.0125165	0.224845
ZFAND2A	223.522	0.548296	0.219636	2.49638	0.0125468	0.225164
THBD	1117.8	-1.06468	0.426567	-2.49593	0.0125628	0.225225
RHBDD1	623.33	-0.413639	0.165798	-2.49483	0.0126017	0.225698
SLC37A1	783.627	0.437971	0.17567	2.49314	0.0126617	0.226546
ACTL6A	712.223	0.351149	0.140904	2.49212	0.0126983	0.226975
FRAT2	82.2696	0.637057	0.255755	2.49088	0.0127425	0.227403
CDCA7L	551.04	0.863309	0.346607	2.49074	0.0127477	0.227403
AC112128.1	189.185	0.85682	0.344072	2.49023	0.0127659	0.227502
GGT5	1732.52	-0.826645	0.33206	-2.48945	0.0127942	0.22778
ZNF284	56.6516	-0.958573	0.385314	-2.48777	0.0128546	0.228455
NET1	1732.48	-0.670316	0.269485	-2.4874	0.0128681	0.228455
MYBPHL	10.8424	-2.32151	0.933388	-2.48719	0.0128757	0.228455
CYP2C18	0.605703	5.01652	2.01711	2.48699	0.0128831	0.228455
EXO1	35.8631	1.18225	0.475493	2.48637	0.0129053	0.228474
RUVBL1	599.809	0.35596	0.143171	2.48625	0.0129096	0.228474
C16orf54	93.8923	-1.97543	0.794833	-2.48534	0.0129427	0.228602
RASSF5	939.423	-0.755327	0.30392	-2.48528	0.012945	0.228602
ASIC1	36.3425	1.27115	0.511528	2.485	0.0129551	0.228602
CLEC16A	1749.54	-0.490037	0.197245	-2.4844	0.0129769	0.22876
CD1B	37.6853	-2.37082	0.954435	-2.48401	0.0129914	0.228791
IGLON5	2.97376	2.73254	1.10038	2.48328	0.013018	0.22894
SYNPO2	946.305	-1.05772	0.426025	-2.48275	0.0130372	0.22894
DROSHA	1562.11	0.336965	0.135741	2.48241	0.0130495	0.22894
GOLGB1	5230.2	0.401709	0.161825	2.48238	0.0130509	0.22894
DMRTC1B	47.5195	-1.39154	0.560864	-2.48106	0.0130992	0.229562
PRSS57	1.76681	-3.18217	1.28288	-2.4805	0.01312	0.229604
AP3M1	997.003	0.3693	0.148908	2.48006	0.013136	0.229604
KCNJ2	760.037	-1.47926	0.596569	-2.47961	0.0131528	0.229604
REPS2	186.528	0.77509	0.312586	2.47961	0.0131528	0.229604
LRRK1	793.321	-0.779283	0.314388	-2.47873	0.0131851	0.229943
ZNF219	760.232	0.590672	0.238419	2.47746	0.0132323	0.23024
SEC16B	243.058	0.868051	0.350395	2.47735	0.0132362	0.23024
RDH11	1145.25	0.52964	0.213803	2.47723	0.0132406	0.23024
RCL1	313.465	-0.393144	0.158737	-2.4767	0.0132603	0.230359
TNFRSF12A	1195.04	-1.19953	0.484486	-2.47589	0.0132905	0.230661
PLCH2	432.396	-1.43382	0.579197	-2.47553	0.0133039	0.230669
HSD11B2	158.773	1.42278	0.575067	2.47411	0.013357	0.230994
WDFY4	906.824	-1.5084	0.609734	-2.47386	0.0133662	0.230994
EFNA2	3.40964	2.51732	1.01758	2.47383	0.0133672	0.230994
BOLA2	55.045	-1.27984	0.517389	-2.47365	0.0133741	0.230994
EXOSC10	1389.81	-0.318944	0.128957	-2.47325	0.013389	0.231028
ST3GAL5	3716.36	0.743628	0.300805	2.47212	0.0134313	0.231231
NCEH1	317.992	-0.642442	0.259878	-2.47209	0.0134326	0.231231
GINS4	49.9315	0.816971	0.330502	2.47191	0.0134395	0.231231
PRR33	72.3515	-1.75213	0.709704	-2.46881	0.0135562	0.232651
PYCR2	967.428	-0.495664	0.20077	-2.46881	0.0135564	0.232651
SLC16A13	128.537	0.640382	0.259415	2.46857	0.0135656	0.232651
APOBEC2	23.948	-2.0994	0.850528	-2.46835	0.0135739	0.232651
NUP50	1023.73	0.37807	0.153252	2.46698	0.0136258	0.233317
AP4B1	567.32	-0.569831	0.231106	-2.46567	0.0136758	0.23348
LRRN3	458.481	-1.20645	0.489341	-2.46547	0.0136835	0.23348
SNRNP40	629.947	-0.309296	0.125471	-2.46508	0.0136983	0.23348
TOP2A	354.59	1.23483	0.500934	2.46506	0.0136989	0.23348
C2orf15	71.0334	0.861985	0.349686	2.46502	0.0137004	0.23348
NEK7	731.334	-0.479898	0.194779	-2.46381	0.0137468	0.234048
CROCC	884.934	-0.630968	0.256249	-2.46233	0.0138038	0.234596
TBC1D12	321.898	0.442519	0.179741	2.46198	0.0138173	0.234596
PER1	2390.13	-0.864479	0.351169	-2.46172	0.0138274	0.234596
HS3ST2	27.9174	-2.1453	0.871503	-2.46161	0.0138313	0.234596
IL20RA	42.8486	1.48503	0.603447	2.46091	0.0138583	0.234689
ATAD2	675.443	0.625511	0.254204	2.46066	0.013868	0.234689
LINGO4	35.9354	-1.26958	0.515994	-2.46046	0.0138761	0.234689
HLA-E	17541.7	-0.753651	0.306444	-2.45935	0.0139191	0.235017
TRPC4AP	2275.03	-0.283702	0.11536	-2.45928	0.0139217	0.235017
QRICH2	293.392	1.008	0.410025	2.45838	0.0139564	0.235382
ESRP1	1481.3	0.788815	0.320921	2.45798	0.0139723	0.235428
SERPINB2	13.5061	-2.95535	1.20272	-2.45722	0.0140015	0.235618
COL26A1	22.9394	1.63209	0.664258	2.45701	0.0140099	0.235618
MOB3C	507.024	-0.478395	0.194759	-2.45635	0.0140358	0.235833
PABPC4	3010.3	-0.390177	0.158869	-2.45597	0.0140504	0.235857
AMY2B	3072.3	-1.00594	0.409712	-2.45524	0.014079	0.235975
SGK3	650.145	0.945801	0.385353	2.45438	0.0141129	0.235975
SUV39H2	83.3047	0.598946	0.244069	2.45401	0.0141274	0.235975
NUDT16	818.214	0.588727	0.239936	2.45369	0.01414	0.235975
DTL	89.8635	1.06294	0.433239	2.45348	0.0141482	0.235975
HTATIP2	745.516	0.516636	0.210575	2.45346	0.014149	0.235975
MRPL3	1344.27	0.369899	0.150767	2.45344	0.0141495	0.235975
FARSB	649.422	0.368808	0.150344	2.45309	0.0141636	0.235989
HELLS	247.175	0.866694	0.35351	2.45168	0.014219	0.236693
TIMP1	8187.89	-1.08591	0.443105	-2.45067	0.0142589	0.23697
HBE1	2.70899	-3.20538	1.30815	-2.45031	0.0142734	0.23697
FSBP	66.7401	0.766502	0.312825	2.45026	0.0142753	0.23697
F10	79.2697	-1.75047	0.714753	-2.44906	0.0143231	0.237258
ATP8A1	3981.92	-0.723835	0.295596	-2.44873	0.0143359	0.237258
CCDC189	148.183	-0.817923	0.334051	-2.4485	0.0143454	0.237258
EFNB3	35.363	1.57833	0.644615	2.44849	0.0143456	0.237258
RTN4RL2	397.868	1.22589	0.501067	2.44657	0.0144224	0.23813
MAP3K20	1029.36	-0.684481	0.279783	-2.44647	0.0144263	0.23813
UBXN10	275.753	-0.827346	0.338221	-2.44617	0.0144381	0.23813
RARS	1241.11	0.353143	0.144404	2.44552	0.0144644	0.238249
TARDBP	3418.27	-0.257707	0.105403	-2.44497	0.0144865	0.238249
TTK	36.9787	1.14379	0.467816	2.44496	0.014487	0.238249
CCDC9B	834.594	0.835431	0.341736	2.44467	0.0144985	0.238249
SLC2A14	10.0564	-3.01769	1.23503	-2.44341	0.014549	0.238507
BID	504.286	-0.830128	0.339755	-2.44331	0.0145532	0.238507
PTGFR	14.8009	-2.26967	0.929096	-2.44288	0.0145704	0.238507
C4orf46	62.3592	0.698415	0.285947	2.44246	0.0145875	0.238507
KCNJ4	0.895109	2.89056	1.18349	2.4424	0.01459	0.238507
PRRG4	264.28	0.817338	0.334659	2.4423	0.0145941	0.238507
ETFDH	506.316	0.46638	0.191002	2.44176	0.0146159	0.238646
CD44	11303.4	0.675758	0.277017	2.43941	0.0147114	0.239987
PLK3	959.947	-0.815896	0.334561	-2.4387	0.01474	0.240236
SPR	208.968	0.743317	0.305066	2.43658	0.014827	0.241434
INMT	1140.79	-1.96308	0.805921	-2.43582	0.0148581	0.241648
MTX2	543.399	0.41413	0.170032	2.4356	0.0148671	0.241648
CTNNAL1	2818.56	-0.728431	0.299134	-2.43513	0.0148863	0.24174
ATP8B2	1576.1	-0.582037	0.239114	-2.43414	0.0149273	0.242187
HSD17B6	372.689	1.64092	0.674526	2.4327	0.0149867	0.24293
ZBED9	80.6192	0.826556	0.339862	2.43203	0.0150144	0.243057
DUOX2	10015.3	1.44361	0.59363	2.43184	0.0150225	0.243057
SERPINB9	412.336	-0.832093	0.34221	-2.43153	0.0150352	0.243057
PPP1R13B	2099.56	0.640892	0.263619	2.43113	0.0150517	0.243105
MARVELD3	256.769	0.813275	0.334626	2.4304	0.0150821	0.243377
GBP2	2746.91	-0.962158	0.39605	-2.42938	0.0151245	0.243841
RIMS4	89.1678	1.82157	0.749988	2.4288	0.0151488	0.244015
ADGRG3	23.1933	1.83146	0.75444	2.42757	0.0152002	0.244527
RND3	329.21	-0.891777	0.367424	-2.4271	0.01522	0.244527
GSDMA	16.4558	-1.80056	0.741945	-2.42681	0.0152324	0.244527
PRELID3B	639.712	0.471534	0.194308	2.42674	0.0152352	0.244527
SFXN5	257.84	0.576735	0.237767	2.42563	0.0152817	0.244901
GFM2	550.975	0.348273	0.143586	2.42554	0.0152858	0.244901
FAM19A2	37.7983	-1.6675	0.687672	-2.42484	0.015315	0.244973
RAP1A	1150.92	-0.380721	0.157012	-2.42478	0.0153177	0.244973
CYP7A1	2.27544	-2.94694	1.21592	-2.42363	0.0153662	0.24553
CCNB1	229.76	0.650047	0.268412	2.42182	0.015443	0.246492
TRIM2	1539.21	0.732139	0.30238	2.42125	0.015467	0.246492
AUNIP	15.8592	1.00204	0.413936	2.42075	0.0154884	0.246492
ARHGAP10	846.531	-0.479927	0.198266	-2.42062	0.0154941	0.246492
TMEM79	381.498	-0.976194	0.403287	-2.4206	0.0154951	0.246492
PRC1	159.914	0.918917	0.379751	2.41978	0.0155297	0.246823
LLGL1	832.687	-0.562952	0.232678	-2.41944	0.0155442	0.246835
GSN	32079.6	-0.729181	0.301599	-2.41772	0.0156182	0.247791
CRBN	1041.19	-0.328558	0.135932	-2.41707	0.0156459	0.24801
GTPBP8	143.806	0.549217	0.227277	2.41651	0.0156701	0.248175
RNF223	2.75773	2.26653	0.938378	2.41537	0.0157192	0.248586
SULF2	2909.33	-0.759014	0.314301	-2.41493	0.0157383	0.248586
SLC39A9	1019.83	0.311904	0.129176	2.41457	0.0157537	0.248586
AL669918.1	313.865	-2.19699	0.909967	-2.41436	0.0157627	0.248586
LYST	2930.75	-0.65673	0.272038	-2.41411	0.0157738	0.248586
PEX10	433.981	-0.526124	0.217978	-2.41366	0.0157933	0.248586
PROSER1	931.426	0.427948	0.177314	2.4135	0.0158001	0.248586
C6orf203	310.188	0.522091	0.216336	2.41334	0.015807	0.248586
CD1E	123.23	-1.82612	0.756921	-2.41256	0.0158409	0.248796
MCOLN3	184.474	1.12149	0.465018	2.41172	0.0158776	0.248796
BSG	6019.44	0.668352	0.277177	2.41129	0.0158964	0.248796
PRKCI	1569.55	0.505859	0.20985	2.41057	0.0159278	0.248796
CDCA3	74.8086	1.16178	0.48203	2.41019	0.0159444	0.248796
HDHD2	712.961	0.630432	0.261577	2.41012	0.0159474	0.248796
NR4A2	817.922	-1.49632	0.620899	-2.40992	0.0159561	0.248796
FNBP1	2121.89	-0.501195	0.207994	-2.40966	0.0159675	0.248796
RNF14	954.001	0.367377	0.152463	2.40961	0.0159695	0.248796
SART3	1710.39	-0.244974	0.101709	-2.40858	0.0160149	0.248796
TCF7L2	726.361	0.506027	0.210101	2.40849	0.0160188	0.248796
SIAH3	3.75416	-3.67731	1.52692	-2.40833	0.0160258	0.248796
ADIRF	1293.44	-1.04944	0.435821	-2.40795	0.0160422	0.248796
LURAP1L	215.975	-1.32004	0.548411	-2.40702	0.0160831	0.248796
ZC3HAV1L	62.2579	0.7711	0.320378	2.40685	0.016091	0.248796
PCGF6	96.3926	0.485924	0.201904	2.40671	0.016097	0.248796
SPAG9	3621.53	0.400615	0.166462	2.40665	0.0160998	0.248796
KCNK3	108.806	-1.55917	0.647906	-2.40648	0.016107	0.248796
ATP1B1	9567.49	-0.694945	0.28879	-2.4064	0.0161105	0.248796
PAH	15.9975	1.82752	0.759448	2.40638	0.0161116	0.248796
MCM10	35.0729	1.15409	0.479602	2.40634	0.0161131	0.248796
MVB12B	534.791	-0.387033	0.160858	-2.40606	0.0161257	0.248796
BICDL1	528.336	0.862125	0.35858	2.40428	0.0162045	0.249797
SLIT2	1397.56	-0.839879	0.349498	-2.4031	0.0162567	0.250386
TUBE1	345.539	0.578904	0.241066	2.40143	0.0163309	0.251314
CEP76	146.069	0.443021	0.184549	2.40056	0.0163698	0.251696
RMND5A	714.633	0.400589	0.167004	2.39867	0.0164546	0.252783
TPX2	146.272	1.22796	0.512038	2.39817	0.016477	0.252911
SHISA2	559.606	1.21547	0.506904	2.39783	0.0164926	0.252934
KCP	362.409	-1.41185	0.589005	-2.39701	0.0165293	0.25328
SLAMF8	291.004	-1.48685	0.620417	-2.39653	0.0165511	0.25337
TIMELESS	528.492	0.5116	0.213502	2.39623	0.0165647	0.25337
ARHGDIB	3712.28	-0.75552	0.315345	-2.39585	0.0165817	0.25337
TMEM37	616.656	0.771464	0.322029	2.39563	0.0165917	0.25337
PKP3	500.179	0.949611	0.396473	2.39515	0.0166137	0.253453
CAMK2N2	11.1287	1.93602	0.808396	2.39489	0.0166254	0.253453
PNMA2	83.0521	1.39716	0.583639	2.39387	0.0166717	0.253481
TBC1D2B	1551.15	-0.409809	0.171211	-2.3936	0.0166841	0.253481
CD86	229.825	-1.2498	0.522149	-2.39357	0.0166855	0.253481
ALOX12B	6.13087	2.08869	0.872657	2.39349	0.016689	0.253481
SLC8B1	718.842	-0.512301	0.214057	-2.39329	0.0166979	0.253481
CHD1L	727.266	0.457603	0.191357	2.39135	0.0167863	0.25451
C3	16533.6	-1.28542	0.537564	-2.39118	0.0167941	0.25451
SNX3	1638.19	0.482557	0.201882	2.39029	0.0168351	0.254915
CENPK	59.3021	1.06459	0.445575	2.38924	0.0168833	0.255429
SLC25A31	0.353955	3.11543	1.30462	2.38799	0.0169406
HOXD8	62.4203	0.92879	0.389042	2.38738	0.016969	0.256048
AK4	154.222	0.779624	0.326566	2.38734	0.0169709	0.256048
NUDT12	350.154	0.636639	0.266768	2.38649	0.01701	0.256048
PLA2G12A	522.508	0.515023	0.215812	2.38644	0.0170123	0.256048
JAK1	4401.39	-0.365259	0.15307	-2.38622	0.0170227	0.256048
ST6GAL2	1305.43	1.08985	0.456733	2.38618	0.0170242	0.256048
RAB10	1630.66	0.404529	0.16953	2.38618	0.0170242	0.256048
MS4A2	27.1716	-2.11946	0.888566	-2.38525	0.0170673	0.256201
BCL2A1	125.458	-1.61047	0.6752	-2.38518	0.0170709	0.256201
ZNF264	992.81	-0.334105	0.140084	-2.38504	0.0170772	0.256201
SOHLH2	3.77674	-3.67729	1.54226	-2.38436	0.017109	0.256463
ZNF304	393.493	-0.350192	0.146939	-2.38325	0.0171603	0.257018
ATRNL1	58.3208	1.67104	0.701314	2.38273	0.0171847	0.257168
CAMKK1	647.026	-0.693982	0.291378	-2.38172	0.0172319	0.257659
CD48	433.224	-1.67181	0.702232	-2.38071	0.0172794	0.258154
LDLRAP1	982.907	-0.570839	0.239951	-2.37898	0.0173606	0.259152
ADCYAP1	4.56364	-3.39124	1.42573	-2.37859	0.017379	0.25921
MAP3K6	1038.46	-0.628376	0.26429	-2.37759	0.017426	0.25968
CNDP2	3891.92	0.431131	0.181401	2.37668	0.0174694	0.25968
ECT2	193.431	0.672437	0.282986	2.37622	0.0174912	0.25968
SLC30A3	49.649	2.6138	1.10001	2.37616	0.0174941	0.25968
BUB1B	142.821	1.03774	0.436791	2.37584	0.0175092	0.25968
DOK6	55.9077	0.96526	0.406316	2.37564	0.0175185	0.25968
CPD	2630.94	0.622266	0.261951	2.3755	0.0175252	0.25968
LMO1	3.83972	-3.12733	1.31651	-2.37547	0.0175264	0.25968
CP	300.145	-1.51837	0.63937	-2.37479	0.0175592	0.25993
P2RX7	206.396	-1.05943	0.446166	-2.37451	0.0175723	0.25993
PRAG1	1060.68	-0.8249	0.347451	-2.37415	0.0175894	0.259969
RAG1	77.3378	1.58136	0.666748	2.37176	0.0177037	0.261027
NR4A3	278.373	-1.8111	0.763793	-2.3712	0.0177307	0.261027
PRICKLE1	1788.17	-0.814694	0.3436	-2.37106	0.0177373	0.261027
MCAM	2129.82	0.753983	0.318013	2.37092	0.0177439	0.261027
MOB3B	368.647	-0.776054	0.327348	-2.37073	0.017753	0.261027
ARHGAP36	2235.38	-2.80564	1.1835	-2.37063	0.0177579	0.261027
SERPINE1	1943.02	-1.61074	0.679517	-2.37042	0.0177677	0.261027
CMKLR1	468.51	-1.12183	0.473302	-2.37022	0.0177775	0.261027
CACNG8	9.50564	1.88216	0.794224	2.36982	0.017797	0.2611
STRAP	1716.88	0.373235	0.157594	2.36833	0.0178687	0.261611
PLEKHM1	2265.63	-0.406165	0.171501	-2.36829	0.0178703	0.261611
C10orf142	2.53497	-3.13696	1.32463	-2.36819	0.0178756	0.261611
RHBDL2	40.8998	0.821463	0.347008	2.36727	0.0179197	0.261622
TMEM74B	55.6614	1.21731	0.514278	2.36703	0.0179316	0.261622
GLYATL1	2.76159	2.02699	0.856553	2.36645	0.0179598	0.261622
S100A12	2.47158	-3.06887	1.29695	-2.36623	0.0179702	0.261622
BAIAP3	372.653	-1.35888	0.574381	-2.36582	0.0179901	0.261622
NFKBID	341.48	-0.889709	0.376076	-2.36577	0.0179926	0.261622
FLRT3	595.772	-1.26823	0.536098	-2.36566	0.0179978	0.261622
CXCL9	1102.98	-2.1407	0.905002	-2.36541	0.0180103	0.261622
BPIFB4	3.91402	-4.31632	1.82486	-2.36528	0.0180164	0.261622
RPS27	15137.1	-0.61485	0.259983	-2.36497	0.0180318	0.261622
PPEF1	31.8056	1.41494	0.59832	2.36486	0.0180368	0.261622
AC096887.1	1.70152	-3.12396	1.32134	-2.36423	0.0180677	0.261857
HOMER1	467.328	0.798008	0.337577	2.36393	0.0180823	0.261857
PRX	669.101	-0.650339	0.27531	-2.36221	0.0181664	0.262863
EYA2	496.163	-1.03198	0.43712	-2.36087	0.018232	0.263027
L2HGDH	190.354	0.514029	0.217754	2.3606	0.0182453	0.263027
DUSP13	23.4707	-2.82214	1.19556	-2.36052	0.0182492	0.263027
GSTA1	8.25181	2.68932	1.13944	2.36022	0.0182643	0.263027
CDC42SE1	2297.15	-0.421049	0.178409	-2.36002	0.018274	0.263027
GP9	0.929313	3.05023	1.29251	2.35993	0.0182786	0.263027
ROPN1B	14.7949	1.30936	0.554882	2.35972	0.018289	0.263027
ASF1B	72.5168	1.07797	0.456866	2.35948	0.0183006	0.263027
ZNF773	259.537	-0.39917	0.169204	-2.3591	0.0183193	0.263027
TESK2	213.498	-0.58435	0.247711	-2.359	0.0183244	0.263027
HIPK1	2254.31	-0.37386	0.158564	-2.35778	0.0183844	0.263545
ZNF701	422.412	-0.426467	0.180903	-2.35743	0.0184018	0.263545
MRGPRF	77.5844	-1.39389	0.59131	-2.35729	0.0184086	0.263545
A1CF	0.647709	3.4612	1.46848	2.35699	0.0184236	0.263545
HILPDA	91.365	0.677169	0.287328	2.35678	0.018434	0.263545
FFAR2	10.9646	1.69343	0.718707	2.35622	0.018462	0.26358
BAIAP2	1076.83	-0.625122	0.265316	-2.35614	0.0184659	0.26358
CAVIN1	7042.51	-0.59518	0.252712	-2.35518	0.018514	0.263797
LRRC52	32.5894	-1.87401	0.795706	-2.35516	0.0185148	0.263797
CCL20	44.6277	1.96983	0.836463	2.35495	0.0185252	0.263797
C4orf33	152.348	0.654572	0.278185	2.35301	0.0186221	0.264642
NHSL2	1361.17	-0.765108	0.325165	-2.35299	0.0186234	0.264642
TMEM82	0.460232	3.37415	1.43411	2.35278	0.0186336
GALNT15	149.186	-1.16987	0.497247	-2.3527	0.0186378	0.264642
PLS3	9339.48	-0.643789	0.273652	-2.35258	0.0186436	0.264642
OR51E1	24.3188	1.43914	0.611895	2.35193	0.0186762	0.264731
GFI1	60.5826	-1.55774	0.66255	-2.35113	0.0187163	0.264731
SPDL1	130.743	0.579496	0.246501	2.35088	0.0187288	0.264731
SERTM1	45.7406	2.71901	1.1567	2.35067	0.0187397	0.264731
HACE1	441.748	-0.402611	0.171276	-2.35066	0.0187399	0.264731
SFTPA1	1350.58	3.66443	1.55895	2.35058	0.018744	0.264731
ANKRD29	90.4762	-1.46073	0.621503	-2.35033	0.018757	0.264731
ITPRIPL2	670.697	-0.558602	0.237699	-2.35003	0.0187717	0.264731
USP41	3.40301	-2.96606	1.26225	-2.34981	0.0187828	0.264731
VSIR	800.986	-0.730699	0.311034	-2.34925	0.0188111	0.264816
ZNF845	404.917	-0.476387	0.202795	-2.34911	0.0188183	0.264816
TRIM58	314.681	1.38026	0.587835	2.34804	0.0188727	0.265248
ZADH2	597.455	0.35421	0.150894	2.3474	0.0189048	0.265248
PSMD1	2035.91	0.304906	0.129895	2.34733	0.0189084	0.265248
LGALS7	5.49557	-3.32853	1.41836	-2.34674	0.0189383	0.265248
FCER1A	207.499	-1.56901	0.668693	-2.34638	0.0189569	0.265248
WNT10A	152.647	-1.56667	0.667712	-2.34632	0.0189597	0.265248
RASL10B	18.6202	1.53608	0.654676	2.34632	0.01896	0.265248
FAM92B	3.61907	-3.62075	1.54326	-2.34617	0.0189674	0.265248
COL8A2	1832.51	-1.08843	0.464052	-2.34549	0.0190021	0.265365
TAF1B	295.158	-0.402114	0.171446	-2.34543	0.0190054	0.265365
MRPL47	393.913	0.456496	0.194695	2.34467	0.0190437	0.265693
PRSS3	8.09994	2.10715	0.89897	2.34395	0.0190805	0.265999
CD200R1	63.4494	-1.22265	0.521919	-2.3426	0.01915	0.266457
FLVCR2	468.535	-0.727822	0.31075	-2.34215	0.0191731	0.266457
CCDC14	1207.33	0.696491	0.297381	2.34208	0.0191764	0.266457
NEGR1	78.4037	-1.28962	0.550674	-2.34189	0.0191864	0.266457
WDPCP	233.676	-0.378296	0.161559	-2.34154	0.0192045	0.266457
AURKA	104.489	0.91442	0.390564	2.34128	0.0192176	0.266457
TMEM59	4792.78	-0.441969	0.188817	-2.34073	0.0192461	0.266457
HCFC1R1	483.041	-0.751319	0.321029	-2.34035	0.0192658	0.266457
CYP1B1	1770.07	-1.23748	0.528948	-2.33952	0.0193088	0.266457
NCOA7	1091.72	-0.71229	0.304516	-2.33909	0.019331	0.266457
RTL4	71.9314	-2.07941	0.888998	-2.33905	0.0193327	0.266457
ZFR	2269.31	0.426916	0.182531	2.33887	0.0193423	0.266457
SUSD2	764.105	-1.01987	0.436105	-2.33859	0.0193564	0.266457
SKA3	25.7056	1.24083	0.530626	2.33843	0.0193647	0.266457
AC019117.2	70.8411	-3.65376	1.56254	-2.33835	0.019369	0.266457
DNASE1L1	616.885	-0.390435	0.166971	-2.33833	0.0193699	0.266457
BIRC3	847.92	-1.41617	0.605701	-2.33807	0.0193835	0.266457
RNASEK-C17orf49	30.6988	-1.76826	0.756381	-2.33779	0.0193981	0.266457
PACS1	3377.18	-0.334939	0.143295	-2.33741	0.019418	0.266457
CYP19A1	13.6753	1.76891	0.756787	2.33739	0.019419	0.266457
SHROOM1	274.667	0.671129	0.287143	2.33726	0.0194254	0.266457
SERPING1	6593.19	-0.837565	0.358493	-2.33635	0.0194731	0.266826
THRAP3	3815.97	-0.258891	0.110818	-2.33618	0.0194821	0.266826
ARHGEF37	119.101	-1.1568	0.495397	-2.33509	0.0195387	0.267397
CARS	1146.61	0.384084	0.164527	2.33447	0.0195711	0.267535
ZNF239	171.773	0.571343	0.244757	2.33433	0.0195786	0.267535
MAFK	625.901	-0.690715	0.296106	-2.33266	0.0196658	0.268522
SEC14L6	15.9173	1.9276	0.826839	2.33128	0.0197384	0.269238
WASF3	375.226	0.930285	0.399076	2.3311	0.0197483	0.269238
B3GALT4	198.907	-0.570685	0.244917	-2.33012	0.0197999	0.269736
JAML	757.992	-1.26444	0.542894	-2.32907	0.0198552	0.270167
MFSD14A	817.28	-0.474116	0.203575	-2.32895	0.0198617	0.270167
TMPPE	54.9459	-0.584218	0.250887	-2.32861	0.0198796	0.270206
PYDC1	1.95158	-3.29599	1.41628	-2.32721	0.019954	0.271012
DLX4	5.14697	2.06601	0.887948	2.32672	0.0199801	0.27116
RUBCN	1159.31	-0.534013	0.229563	-2.32622	0.020007	0.271207
NAA30	382.387	0.418914	0.180094	2.32609	0.0200138	0.271207
MYCBPAP	41.8266	-1.04038	0.447503	-2.32486	0.0200793	0.271889
AL358472.6	22.6437	-2.54889	1.09692	-2.32367	0.0201429	0.272122
ZNFX1	2651.51	-0.284476	0.122446	-2.32328	0.0201644	0.272122
ANGPT4	21.2001	1.36607	0.588037	2.32311	0.0201735	0.272122
R3HDM1	706.762	0.37206	0.160159	2.32306	0.0201759	0.272122
RBMS3	1210.1	-0.578579	0.249075	-2.32291	0.020184	0.272122
RAC2	1335.52	-1.42385	0.612984	-2.32282	0.0201886	0.272122
ZNF518B	468.552	-0.612101	0.263546	-2.32256	0.0202027	0.272122
CDC42EP3	953.273	-0.996571	0.429315	-2.3213	0.0202705	0.2728
CHCHD10	850.933	0.89342	0.384924	2.32103	0.0202852	0.2728
SPN	321.816	-1.29589	0.558551	-2.32009	0.0203362	0.2728
CDK1	94.7471	0.885968	0.381939	2.31966	0.0203594	0.2728
DECR1	1027.64	0.369359	0.15923	2.31965	0.0203596	0.2728
C2CD3	1482.61	0.39069	0.168426	2.31965	0.02036	0.2728
KIF11	140.669	0.841601	0.36284	2.31948	0.0203688	0.2728
TMEM116	284.164	0.69218	0.298434	2.31937	0.0203748	0.2728
CENPU	120.019	0.969947	0.418547	2.31741	0.0204813	0.273797
COPB2	3715.1	0.30021	0.129546	2.31741	0.0204817	0.273797
CEBPE	3.34868	2.10134	0.90686	2.31716	0.020495	0.273797
RBBP4	2986.13	-0.238749	0.103049	-2.31686	0.0205116	0.273814
LGR6	231.636	-1.08743	0.469457	-2.31637	0.0205383	0.273966
OR51E2	6.01494	1.95043	0.842542	2.31494	0.0206163	0.274768
ALS2	931.036	0.26118	0.112845	2.31449	0.0206409	0.274768
RNF157	84.7866	1.28948	0.557148	2.31443	0.0206444	0.274768
ZNF671	432.719	-0.419266	0.181199	-2.31384	0.0206766	0.274992
TMC8	1372.64	-1.21997	0.527476	-2.31284	0.0207313	0.275516
SMOC2	1204.4	-1.32784	0.5743	-2.31211	0.0207716	0.275847
ZYG11B	1053.73	-0.444424	0.192289	-2.31123	0.0208202	0.276287
MPZL2	3234.14	-0.949558	0.411084	-2.30989	0.0208945	0.277058
TFRC	1152.34	0.616207	0.266823	2.30942	0.0209202	0.277058
GLIS2	1113.86	-0.702846	0.304349	-2.30934	0.0209246	0.277058
ATP8A2	19.6756	1.5601	0.675863	2.30831	0.020982	0.277613
ZNF250	546.693	0.495984	0.214922	2.30774	0.0210136	0.277825
HEXA	5112.61	-0.357266	0.154835	-2.3074	0.0210325	0.277871
NBPF9	3849.22	-0.519005	0.224998	-2.30671	0.0210708	0.278172
ACSF2	1360.49	0.762749	0.330806	2.30573	0.0211258	0.278503
LMX1B	24.4413	2.05701	0.892147	2.30568	0.0211285	0.278503
AC008758.5	3.5101	-3.03668	1.31734	-2.30515	0.0211579	0.278503
APOL3	646.198	-0.982701	0.426369	-2.30481	0.0211769	0.278503
MAP3K13	757.948	0.431379	0.18718	2.30462	0.0211881	0.278503
CXXC4	71.651	1.25039	0.542563	2.3046	0.0211891	0.278503
AGTRAP	633.506	-0.596925	0.259053	-2.30425	0.0212085	0.278553
GUCY1B1	504.812	0.616566	0.267682	2.30336	0.0212588	0.278614
COL8A1	4520.01	-0.893083	0.387774	-2.3031	0.0212733	0.278614
OR10G4	0.780574	3.21254	1.39497	2.30294	0.0212822	0.278614
AMOT	1130.95	-0.899716	0.390709	-2.30278	0.0212914	0.278614
DUSP16	902.045	0.373023	0.162006	2.30253	0.0213051	0.278614
ERICH6B	10.3138	1.9808	0.86028	2.30251	0.0213063	0.278614
P2RY6	219.092	-1.09393	0.475249	-2.3018	0.0213466	0.278802
SRRM4	2.74512	2.83037	1.22978	2.30154	0.0213613	0.278802
PTPN18	925.243	0.451375	0.196128	2.30143	0.0213673	0.278802
CLDN23	75.9115	0.874071	0.379972	2.30036	0.0214281	0.279391
FOXM1	130.494	0.926816	0.40315	2.29894	0.0215085	0.280235
FEN1	212.18	0.67827	0.295138	2.29815	0.0215535	0.280618
KLHDC2	1913.97	0.366073	0.159331	2.29756	0.0215867	0.280847
BOD1	766.891	0.360392	0.156901	2.29694	0.0216223	0.28106
HLA-DPA1	8129.23	-1.17377	0.511123	-2.29645	0.02165	0.28106
CDC25B	1628.55	-0.74632	0.325041	-2.29608	0.0216712	0.28106
CD209	262.024	-1.66593	0.725581	-2.29599	0.0216763	0.28106
SLC30A2	874.917	-1.45244	0.63263	-2.29588	0.0216829	0.28106
SLC29A4	137.555	1.60441	0.698897	2.29563	0.0216972	0.28106
AC058822.1	19.9053	-3.65413	1.59306	-2.29378	0.021803	0.281965
SIGLEC6	127.594	-2.17517	0.94835	-2.29364	0.0218112	0.281965
TBCA	2196.36	0.43692	0.190515	2.29336	0.0218275	0.281965
GPT2	244.589	0.866789	0.377964	2.29331	0.0218299	0.281965
SLC22A3	122.446	-1.50644	0.657214	-2.29216	0.0218966	0.282374
MEGF11	18.0372	1.99501	0.870453	2.29192	0.0219101	0.282374
ENO4	13.4634	-1.22934	0.536434	-2.29168	0.021924	0.282374
BCL7C	717.121	-0.521614	0.227613	-2.29167	0.0219246	0.282374
CERS1	69.2502	1.00718	0.439623	2.29101	0.0219628	0.282421
GNPTG	2222.4	-0.426886	0.186335	-2.29097	0.0219654	0.282421
IVNS1ABP	2937.41	0.429636	0.187555	2.29072	0.0219797	0.282421
PIK3CG	333.797	-1.11374	0.486259	-2.29043	0.0219965	0.282421
CNIH3	88.9411	-1.03088	0.450119	-2.29025	0.022007	0.282421
GINS2	96.465	0.984444	0.430032	2.28924	0.0220656	0.28297
CHEK1	103.549	0.821297	0.35915	2.28678	0.0222087	0.284601
NCAN	3.7915	2.18828	0.957149	2.28624	0.02224	0.284727
USP24	2195.32	-0.327979	0.143468	-2.28607	0.0222503	0.284727
TCTN2	743.253	-0.499449	0.218563	-2.28515	0.022304	0.285211
IP6K2	1982.57	0.429546	0.18801	2.2847	0.0223307	0.285349
FOXG1	25.6901	-2.19822	0.962265	-2.28442	0.0223468	0.285352
CCL28	317.97	0.986884	0.432186	2.28347	0.0224025	0.285859
SLC26A9	42.6357	-1.5651	0.685764	-2.28227	0.0224735	0.286561
STAB2	93.0844	-2.16585	0.949213	-2.28173	0.0225054	0.286722
PSMB9	771.123	-0.988423	0.433316	-2.28107	0.0225443	0.286722
TNS1	7025.54	-0.520981	0.228411	-2.28089	0.022555	0.286722
SHBG	9.89059	1.38016	0.605162	2.28065	0.0225693	0.286722
PREX1	1923.06	-0.698298	0.306285	-2.2799	0.0226137	0.286722
S1PR1	620.136	-0.678161	0.297474	-2.27973	0.0226237	0.286722
RAB38	206.742	0.764463	0.335343	2.27964	0.0226288	0.286722
RER1	2385.55	-0.316942	0.139037	-2.27956	0.0226338	0.286722
ZNF441	439.397	-0.515656	0.22623	-2.27935	0.0226464	0.286722
TRAK1	2601.09	0.358819	0.15743	2.27924	0.022653	0.286722
ADAMDEC1	128.4	-2.19086	0.96129	-2.27908	0.022662	0.286722
PRICKLE2	766.457	-0.663565	0.291295	-2.27799	0.0227274	0.287059
CCL22	171.306	-1.8001	0.790241	-2.27791	0.0227322	0.287059
KIR2DL4	2.08465	-3.40164	1.49339	-2.2778	0.0227384	0.287059
DIP2C	740.708	0.552012	0.24237	2.27756	0.0227527	0.287059
PRLR	20.2952	1.54564	0.678903	2.27667	0.0228061	0.287449
SLURP2	29.9463	-2.30363	1.01214	-2.27601	0.0228453	0.287449
AS3MT	189.828	0.99796	0.438482	2.27594	0.0228494	0.287449
IL1RAPL2	5.16823	1.99361	0.876078	2.2756	0.0228697	0.287449
IFI16	2896.54	-0.719945	0.316385	-2.27553	0.0228739	0.287449
ANKRD13C	537.123	-0.341429	0.150058	-2.27532	0.022887	0.287449
SLX4IP	227.891	0.448255	0.197021	2.27517	0.0228959	0.287449
RUFY4	31.4359	-2.37674	1.04498	-2.27443	0.0229399	0.287576
GSKIP	181.079	0.497254	0.218637	2.27433	0.0229459	0.287576
TMEM63C	66.3465	1.26178	0.554906	2.27386	0.0229746	0.287576
PCDHGA1	32.1237	1.16669	0.513127	2.27368	0.022985	0.287576
PNPLA8	759.279	0.392712	0.172749	2.2733	0.0230079	0.287576
FGF18	34.4662	-1.33614	0.587795	-2.27315	0.0230173	0.287576
MTRNR2L1	2.78282	1.86385	0.819949	2.27313	0.0230182	0.287576
WNK4	13.8489	1.42698	0.628033	2.27214	0.0230779	0.28812
WDR78	258.317	-0.608557	0.267888	-2.27168	0.0231058	0.288268
ZNF683	61.7342	-1.62738	0.716489	-2.27132	0.0231274	0.288297
CASKIN1	65.5901	1.02037	0.449283	2.27111	0.0231403	0.288297
RFC4	193.703	0.555482	0.24464	2.27061	0.0231705	0.288473
ATP6V0D2	35.1252	-1.79504	0.790985	-2.26938	0.0232454	0.289204
KCNH1	17.0326	-1.0752	0.473885	-2.2689	0.0232746	0.289323
CSF3	7.08657	-3.99717	1.76188	-2.26869	0.0232872	0.289323
CCR4	83.684	-1.65603	0.730216	-2.26786	0.0233379	0.289752
GYG2	56.5368	1.10794	0.488716	2.26705	0.0233873	0.290165
SYT5	2.91612	2.17618	0.960897	2.26474	0.0235286	0.291715
PNOC	16.9614	-2.55764	1.12974	-2.26392	0.0235789	0.292051
ZFP14	377.727	-0.425154	0.187817	-2.26367	0.0235946	0.292051
TMEM265	3.30363	-3.5097	1.55066	-2.26336	0.0236134	0.292051
IMMT	1692.51	0.312793	0.138235	2.26276	0.0236505	0.292051
PTPN14	1371.94	-0.505008	0.223189	-2.26269	0.0236545	0.292051
PTPN7	303.51	-1.48172	0.65485	-2.26269	0.023655	0.292051
C20orf202	3.57324	1.77346	0.783868	2.26245	0.0236697	0.292051
FBXL22	28.6297	-1.21799	0.538614	-2.26133	0.0237385	0.292549
CPNE2	885.912	0.444324	0.196514	2.26102	0.0237577	0.292549
OTOS	109.258	2.07091	0.915925	2.261	0.023759	0.292549
CLCN3	1435.77	0.397326	0.175751	2.26074	0.0237754	0.292549
NEURL1	19.176	-1.46163	0.647035	-2.25896	0.0238858	0.293582
ZNF805	411.29	-0.310185	0.137319	-2.25886	0.023892	0.293582
ANXA13	1.78505	3.63746	1.61096	2.25794	0.0239494	0.294086
TMCC3	1030.74	-0.798424	0.353811	-2.25664	0.0240307	0.294805
TMBIM4	1517.16	-0.499665	0.221447	-2.25636	0.024048	0.294805
PANK1	217.582	0.786887	0.348764	2.25621	0.0240573	0.294805
KYNU	161.35	-1.13889	0.504923	-2.25557	0.0240977	0.295098
DMD	1579.2	-1.07618	0.477471	-2.25392	0.0242013	0.295995
HIBCH	869.163	0.409649	0.181753	2.25388	0.024204	0.295995
OPN4	4.87295	-2.8529	1.2669	-2.25187	0.0243302	0.297336
SLC12A5	21.1821	1.43644	0.637996	2.25149	0.0243548	0.297433
TPTE2	5.73658	-2.82583	1.25549	-2.25078	0.0243996	0.297658
AP001273.2	30.629	-3.04433	1.35268	-2.2506	0.024411	0.297658
KCTD12	1056.06	-0.856206	0.380507	-2.25017	0.0244382	0.297658
FAS	1402.84	-0.618828	0.275016	-2.25015	0.0244395	0.297658
C6	43.4247	-2.12814	0.946007	-2.2496	0.0244743	0.297878
MBNL1	1848.6	-0.528215	0.234905	-2.24863	0.024536	0.298276
CSF2RA	434.41	-1.09628	0.487555	-2.24853	0.0245421	0.298276
CABCOCO1	18.1136	-1.94819	0.8666	-2.24809	0.0245706	0.298276
SMNDC1	409.99	0.337514	0.150137	2.24804	0.0245735	0.298276
VAV1	435.327	-1.32035	0.587516	-2.24735	0.0246177	0.298578
MRPL35	382.744	0.457847	0.203747	2.24713	0.0246317	0.298578
RACGAP1	205.255	0.67354	0.299794	2.24667	0.0246608	0.298729
SLC25A1	828.587	0.518153	0.230744	2.24557	0.0247315	0.299383
TWF1	1591.97	0.530752	0.236495	2.24424	0.0248169	0.299742
EIF4EBP2	1408.49	0.333325	0.148531	2.24415	0.0248229	0.299742
TRAPPC13	437.685	0.381643	0.170064	2.24411	0.0248254	0.299742
HYAL2	1902.92	-0.471352	0.210043	-2.24407	0.024828	0.299742
VSIG8	2.62251	-3.14683	1.40254	-2.24367	0.0248538	0.299852
KANSL3	1795.73	-0.306119	0.136481	-2.24294	0.0249005	0.300113
HOXB6	40.5415	1.54099	0.687079	2.24281	0.0249089	0.300113
HMMR	44.6859	1.1091	0.49467	2.24211	0.0249542	0.300426
PALM2-AKAP2	1946.73	-0.534739	0.238555	-2.24157	0.0249891	0.300426
KRT80	307.648	-1.25375	0.559367	-2.24138	0.0250015	0.300426
RSPH6A	53.2201	1.42935	0.637731	2.24131	0.0250059	0.300426
CHP1	1634.25	0.43654	0.194787	2.24111	0.0250187	0.300426
LARP4B	1682.73	0.2364	0.105496	2.24084	0.0250365	0.300438
TRIM55	33.6222	-1.43717	0.64156	-2.24011	0.0250836	0.300802
SCO1	657.675	0.325218	0.145243	2.23914	0.0251471	0.30121
CNTNAP2	20.0617	1.42488	0.636371	2.23907	0.0251512	0.30121
BIRC7	307.458	-2.46214	1.09979	-2.23874	0.0251728	0.301267
AC093155.3	13.5321	-3.32084	1.4837	-2.23822	0.0252068	0.301272
SPATS2	1076.33	0.399801	0.178638	2.23805	0.0252177	0.301272
DEFB134	0.668186	2.66368	1.19023	2.23796	0.0252236	0.301272
APH1A	3118.96	-0.407298	0.182044	-2.23736	0.0252628	0.301402
AL359922.1	5.37532	-3.60015	1.60917	-2.23728	0.0252681	0.301402
CEP152	257.207	0.514344	0.229965	2.23662	0.0253114	0.301717
IL34	121.188	-0.937403	0.419258	-2.23586	0.0253608	0.302105
HYLS1	98.6273	0.583105	0.260875	2.23519	0.0254049	0.302429
SLC43A1	217.529	0.894507	0.400322	2.23447	0.0254523	0.302793
SLC25A12	1065.39	-0.348058	0.155828	-2.2336	0.0255094	0.303144
ZNF324	332.657	-0.455609	0.203989	-2.2335	0.0255157	0.303144
METTL9	2067.38	0.429723	0.192428	2.23316	0.0255383	0.303212
LXN	311.823	0.609099	0.272828	2.23254	0.025579	0.303495
MTCH2	1353.34	0.362448	0.162408	2.23172	0.0256336	0.30392
MAP3K5	1973.86	-0.665027	0.298019	-2.23149	0.0256487	0.30392
NUP93	1234.95	-0.414488	0.185862	-2.23008	0.0257419	0.304694
AC020909.1	7.09543	-4.59968	2.06265	-2.22999	0.0257481	0.304694
ZNF134	672.347	-0.290478	0.130325	-2.22888	0.0258221	0.305368
PRG2	3.07701	-3.3938	1.52302	-2.22834	0.0258577	0.305588
HLA-DOB	219.024	-1.62223	0.728717	-2.22614	0.0260045	0.30712
PLEKHS1	12.8237	1.97307	0.887109	2.22416	0.026138	0.308158
TYRO3	265.641	0.880139	0.395723	2.22413	0.0261397	0.308158
NEFL	18.66	2.09853	0.943579	2.22401	0.0261475	0.308158
MSR1	621.204	-1.24724	0.560857	-2.22381	0.0261611	0.308158
STX18	577.609	0.363431	0.163495	2.22289	0.026223	0.308524
IL1A	7.5495	-2.18397	0.982516	-2.22284	0.0262266	0.308524
ETS1	2454.87	-0.684212	0.308004	-2.22143	0.0263216	0.309351
GATA5	16.6307	3.32869	1.49854	2.22129	0.0263314	0.309351
DGAT2	429.996	1.22264	0.550834	2.21962	0.0264443	0.309689
KIF4B	1.45758	2.19868	0.990605	2.21953	0.0264506	0.309689
HSPB6	236.123	-1.59649	0.719361	-2.21931	0.0264653	0.309689
TRIM36	94.0682	1.53912	0.693526	2.21927	0.0264685	0.309689
VWF	6071.68	-0.959843	0.432563	-2.21897	0.0264889	0.309689
ZNF711	279.692	0.670038	0.301966	2.21891	0.0264925	0.309689
LIMS2	581.567	-0.827609	0.372983	-2.21889	0.0264941	0.309689
SIGLEC7	58.4099	-1.30873	0.589923	-2.21847	0.0265225	0.309689
DYNC1LI2	3409.9	0.301877	0.136082	2.21834	0.0265316	0.309689
MAN2A2	2272.92	-0.407689	0.183783	-2.21832	0.0265329	0.309689
C2orf50	3.57892	-2.5255	1.13907	-2.21715	0.0266125	0.310401
TNNI1	213.701	-2.54011	1.14578	-2.21692	0.0266285	0.310401
TYROBP	1578.67	-1.104	0.498188	-2.21604	0.0266889	0.310801
SCNN1G	373.068	1.17709	0.531368	2.21522	0.0267451	0.310801
CIITA	3031.86	-1.10872	0.500574	-2.2149	0.0267671	0.310801
PAQR4	157.207	0.809265	0.365391	2.21479	0.0267742	0.310801
IBTK	1437.58	0.347565	0.156942	2.21461	0.0267871	0.310801
HAS3	324.331	1.01073	0.45644	2.21438	0.0268027	0.310801
IGSF1	5995.03	-1.71425	0.774164	-2.21432	0.0268068	0.310801
CLU	94752.1	-0.915675	0.41359	-2.21397	0.026831	0.310801
FAM167B	61.8165	-0.976873	0.441233	-2.21396	0.0268313	0.310801
MDFIC	1111.52	-0.537727	0.242893	-2.21384	0.0268398	0.310801
C1orf174	506.659	-0.384355	0.17363	-2.21364	0.0268536	0.310801
DRAM1	405.149	-0.776284	0.350766	-2.21311	0.0268902	0.311025
ZFP92	43.2689	0.915189	0.41361	2.21268	0.0269194	0.311161
IL4R	1811.48	-0.672105	0.303796	-2.21236	0.0269421	0.311171
TRIM15	1.27211	3.59486	1.62504	2.21217	0.0269549	0.311171
HDAC2	1464.18	0.332713	0.150435	2.21166	0.0269899	0.311293
ZNF880	414.215	-0.465875	0.210659	-2.21151	0.0270003	0.311293
PTAFR	330.78	-0.967683	0.437766	-2.2105	0.0270704	0.311746
ARHGAP19	443.526	-0.96912	0.438428	-2.21044	0.0270744	0.311746
SLC25A29	8384.24	0.994308	0.449943	2.20985	0.0271153	0.312018
BDH1	521.065	0.726704	0.328941	2.20922	0.0271592	0.312322
C16orf45	543.01	-0.67321	0.304775	-2.20887	0.0271836	0.312402
PARP3	732.918	0.410392	0.185851	2.20818	0.0272318	0.312755
HBA1	1000.93	-1.68538	0.763428	-2.20764	0.0272693	0.31288
TMLHE	345.956	0.384485	0.174184	2.20735	0.0272898	0.31288
RREB1	1622.86	0.287438	0.130223	2.20727	0.027295	0.31288
SLC12A8	1541.66	-0.669367	0.303296	-2.20698	0.0273157	0.312918
TRMT9B	1122.72	1.10716	0.501765	2.20653	0.0273471	0.313044
CD177	139.442	-2.36448	1.07184	-2.206	0.0273837	0.313044
CA4	243.276	-2.24248	1.01661	-2.20585	0.0273948	0.313044
HBA2	2914.27	-1.67661	0.760083	-2.20582	0.0273966	0.313044
RPL23A	18132.8	-0.49785	0.225752	-2.2053	0.0274334	0.313192
DKK1	17.8111	-2.04442	0.927213	-2.20491	0.0274604	0.313192
RRAGD	776.22	0.943515	0.42792	2.20489	0.027462	0.313192
NUDT4	1814.68	0.417661	0.189483	2.20421	0.0275095	0.313535
SRGN	1351.07	-1.01454	0.460389	-2.20366	0.027548	0.313774
TRIP13	38.5909	0.958276	0.434914	2.20337	0.0275688	0.313812
MAZ	3160.14	0.382112	0.173441	2.20312	0.0275863	0.313812
CARMIL1	745.351	0.345635	0.156917	2.20266	0.0276189	0.313983
MAP4K1	391.782	-1.38336	0.628239	-2.20197	0.0276677	0.314338
ADIG	6.2586	-2.87365	1.30549	-2.20119	0.0277223	0.314436
PGAP1	341.78	0.611719	0.277915	2.2011	0.0277288	0.314436
H2AFY2	391.994	0.453739	0.206142	2.2011	0.0277289	0.314436
ZNF747	277.494	-0.473146	0.215004	-2.20063	0.0277619	0.314538
LRRC1	618.845	0.534466	0.242886	2.20048	0.027773	0.314538
PIK3CD	928.881	-1.03302	0.469541	-2.20006	0.0278026	0.314568
PAK1	1965.72	0.384861	0.174953	2.19979	0.0278218	0.314568
RHEX	25.1558	-1.30832	0.594842	-2.19944	0.0278465	0.314568
PARS2	77.6567	-0.539273	0.245192	-2.19939	0.0278502	0.314568
SLITRK5	73.7555	1.81266	0.824257	2.19914	0.0278678	0.314568
OSBPL1A	722.523	0.53913	0.2452	2.19874	0.0278967	0.314568
C5orf67	4.77521	-2.15853	0.981762	-2.19863	0.0279044	0.314568
CACNA1I	897.865	-1.18439	0.538838	-2.19804	0.027946	0.314568
P4HB	10739.3	0.43359	0.197291	2.19772	0.0279691	0.314568
NME4	729.327	0.551407	0.250919	2.19755	0.0279811	0.314568
SRSF12	54.0583	0.631793	0.287515	2.19742	0.0279902	0.314568
LRRC41	1657.55	-0.274863	0.125085	-2.19741	0.0279914	0.314568
PABPC5	39.0212	0.77	0.350441	2.19723	0.0280037	0.314568
AC073508.2	65.7034	1.44728	0.658774	2.19693	0.0280257	0.314618
HSBP1L1	246.501	0.547345	0.249212	2.19631	0.0280701	0.314919
THEMIS	64.2505	-1.50326	0.68453	-2.19605	0.0280887	0.31493
BICDL2	456.476	0.871821	0.397505	2.19324	0.0282905	0.316909
SMIM15	652.727	0.375165	0.171066	2.1931	0.0283005	0.316909
PLD3	5666.62	-0.524126	0.239181	-2.19134	0.0284274	0.31757
ERAP2	1275.58	-1.16294	0.530729	-2.19121	0.0284364	0.31757
ZFP36L1	10796.3	-0.662806	0.302509	-2.19103	0.0284495	0.31757
ST6GALNAC5	154.227	-1.76264	0.804535	-2.19088	0.0284606	0.31757
KDM5A	2125.59	-0.281357	0.128422	-2.19088	0.0284607	0.31757
MYO18B	35.363	-3.19228	1.45713	-2.19081	0.0284658	0.31757
ZNHIT6	454.759	-0.292593	0.133581	-2.19039	0.028496	0.317647
REM1	39.3203	-1.17858	0.538109	-2.19022	0.0285082	0.317647
CSF2	32.7684	-1.69985	0.776315	-2.18964	0.0285504	0.31792
HRH4	3.29943	1.67452	0.764918	2.18916	0.0285855	0.318113
SNAP91	18.941	2.03532	0.930018	2.18848	0.028635	0.318466
IVL	114.037	-2.33894	1.069	-2.18796	0.0286722	0.318521
FMNL1	1241.48	-0.96933	0.443037	-2.18792	0.0286754	0.318521
AC006978.2	3.25344	-2.95177	1.34983	-2.18677	0.0287594	0.319256
RAVER2	237.928	0.564921	0.258393	2.18629	0.0287945	0.319448
NRBP1	2861.97	-0.258377	0.118231	-2.18536	0.0288627	0.320006
IGF1	343.057	-1.34911	0.617528	-2.18469	0.0289117	0.320352
CENPI	25.5816	0.943981	0.432198	2.18414	0.0289519	0.320599
ADGRD1	686.476	0.98834	0.452713	2.18315	0.029025	0.32121
MIPEP	359.753	0.372282	0.170557	2.18274	0.0290551	0.321345
SERTAD3	250.687	-0.613242	0.281019	-2.18221	0.0290941	0.321578
ARRDC2	1260.41	-0.635049	0.291064	-2.18182	0.0291229	0.321624
VIT	47.3621	-2.39718	1.09878	-2.18167	0.0291342	0.321624
PUM1	2438.56	-0.249619	0.114449	-2.18105	0.0291799	0.321824
CRHR2	24.6913	-1.66995	0.765705	-2.18094	0.0291882	0.321824
ENTPD8	40.4817	1.12873	0.517707	2.18025	0.0292386	0.322181
BGLAP	23.5144	-1.6026	0.735229	-2.17973	0.0292778	0.322415
NBPF3	464.133	-0.544957	0.250106	-2.1789	0.0293392	0.322893
UNC13A	43.7132	1.33929	0.61481	2.17838	0.0293777	0.323028
SGK1	2115.69	-0.836268	0.383917	-2.17825	0.0293875	0.323028
TCIM	1144.29	-1.15761	0.531639	-2.17744	0.0294478	0.323492
PANK3	920.232	0.432471	0.198736	2.17611	0.0295471	0.324384
ZNF608	1214.56	0.574044	0.263826	2.17584	0.029567	0.324405
QPRT	124.069	1.12664	0.518028	2.17486	0.0296408	0.324833
CDH23	362.748	-1.05212	0.483769	-2.17484	0.0296423	0.324833
BCAN	4.86039	1.5783	0.72597	2.17406	0.0297009	0.325096
PLN	169.612	-1.23035	0.565961	-2.17391	0.0297119	0.325096
GIMAP1-GIMAP5	132.306	-1.35957	0.625436	-2.17379	0.0297207	0.325096
ZMPSTE24	675.454	-0.473055	0.217646	-2.17351	0.0297419	0.325129
HCLS1	1548.15	-1.09313	0.503176	-2.17246	0.0298209	0.325795
PDCD1	87.1289	-1.76639	0.813519	-2.1713	0.0299088	0.326556
DDX60	1174.63	-0.627802	0.289218	-2.17069	0.0299548	0.32686
ADPRM	202.499	0.543946	0.250672	2.16995	0.0300103	0.327165
AXL	1400.19	-0.550258	0.253613	-2.16968	0.0300315	0.327165
TEPP	100.668	-1.61676	0.745259	-2.1694	0.0300525	0.327165
PRPF38A	1143.68	-0.275931	0.127271	-2.16806	0.0301541	0.327165
CD3D	377.877	-1.59904	0.737546	-2.16805	0.0301546	0.327165
SGSM1	286.061	-0.692811	0.319601	-2.16774	0.0301786	0.327165
GPR65	96.3515	-1.25104	0.577247	-2.16726	0.0302153	0.327165
RASGEF1A	101.996	-1.02794	0.474327	-2.16715	0.0302232	0.327165
NCR3	14.7316	-2.21613	1.02264	-2.16707	0.0302295	0.327165
OSER1	595.782	-0.340945	0.157355	-2.16672	0.0302561	0.327165
TMEM54	503.71	0.715662	0.330313	2.16662	0.0302638	0.327165
EHHADH	185.32	0.540216	0.24934	2.16658	0.0302668	0.327165
AOC1	84.7818	2.07371	0.957158	2.16653	0.030271	0.327165
PARP11	229.246	-0.452883	0.209038	-2.16651	0.0302726	0.327165
RANBP3L	41.4347	1.23054	0.568018	2.16638	0.0302823	0.327165
MID1	325.323	0.680007	0.313933	2.16609	0.0303042	0.327165
BTG1	1492.47	-0.670836	0.30973	-2.16587	0.0303209	0.327165
CEP70	660.69	0.545211	0.251734	2.16582	0.0303248	0.327165
SLC6A7	5.06035	2.02458	0.934811	2.16576	0.0303296	0.327165
GABRA5	4.32564	-2.7833	1.28557	-2.16504	0.0303849	0.327235
PPM1H	197.896	0.691875	0.319604	2.16479	0.030404	0.327235
TMSB4X	26787.3	-0.74107	0.342343	-2.1647	0.0304106	0.327235
NGRN	2264.42	0.399327	0.184485	2.16455	0.030422	0.327235
PFKFB2	1399.82	0.776681	0.358884	2.16416	0.0304524	0.327235
ALX1	0.995317	2.8857	1.33346	2.16408	0.0304584	0.327235
TOR1AIP1	1878.82	-0.359935	0.16634	-2.16384	0.0304764	0.327235
SLMAP	1187.53	0.383623	0.177311	2.16356	0.0304982	0.327235
TRIP10	1978.74	-0.423291	0.195648	-2.16353	0.0305003	0.327235
XDH	123.177	1.79091	0.827958	2.16305	0.0305374	0.327437
HSD17B4	5702.76	0.378596	0.175052	2.16276	0.0305598	0.327482
KRT79	3.84206	-3.16614	1.46428	-2.16225	0.0305992	0.32757
NKG7	95.1367	-1.58049	0.731002	-2.16208	0.0306118	0.32757
TAGAP	318.727	-1.24926	0.577849	-2.16191	0.0306251	0.32757
MTCL1	58.6038	1.07814	0.498746	2.1617	0.0306411	0.32757
KIF20A	68.5181	1.14877	0.531537	2.16123	0.0306773	0.327601
VPS13C	4574.64	-0.439905	0.203547	-2.16119	0.0306806	0.327601
NFIA	2112.87	-0.545516	0.252521	-2.16028	0.0307508	0.328155
FGFBP2	3.97514	-2.75191	1.27417	-2.15978	0.03079	0.328378
DGKG	78.7642	-1.09983	0.509498	-2.15865	0.0308776	0.328854
MCM4	801.104	0.653625	0.302822	2.15845	0.030893	0.328854
NAALAD2	39.0319	-1.0559	0.4892	-2.15842	0.0308949	0.328854
GUCY1A2	134.993	0.810473	0.375598	2.15782	0.030942	0.328854
NEK2	27.0796	1.32323	0.61323	2.1578	0.0309434	0.328854
CCL15-CCL14	8.51763	2.40015	1.11232	2.15778	0.0309447	0.328854
C5AR1	187.328	-1.22376	0.567329	-2.15706	0.0310008	0.329255
C4orf19	25.0082	1.05388	0.488748	2.15628	0.0310614	0.329511
HSD11B1	72.7261	-1.43228	0.664234	-2.15628	0.0310617	0.329511
RIPK3	352.506	0.538658	0.249877	2.1557	0.0311074	0.329558
COX17	573.426	0.533836	0.247656	2.15555	0.0311186	0.329558
MRPL28	639.341	0.419036	0.194444	2.15504	0.0311586	0.329558
SIRPG	95.5928	-1.75827	0.816193	-2.15424	0.0312217	0.329558
CD99L2	921.62	-0.41022	0.190434	-2.15413	0.0312297	0.329558
FAM107A	464.129	-0.961752	0.446549	-2.15375	0.0312601	0.329558
ZNF436	836.673	0.483797	0.224636	2.1537	0.0312639	0.329558
KIAA1211L	317.042	0.593386	0.275526	2.15365	0.0312679	0.329558
MIEF2	423.702	-0.613453	0.284867	-2.15348	0.0312813	0.329558
SIGLEC1	487.161	-1.24445	0.577895	-2.15343	0.0312853	0.329558
CLEC19A	1.37867	-2.79806	1.29944	-2.15329	0.031296	0.329558
CENPE	90.2411	1.03005	0.478362	2.15328	0.0312964	0.329558
LITAF	4327.66	-0.454628	0.211173	-2.15287	0.0313292	0.329558
LCA5	728.025	-0.733329	0.340695	-2.15245	0.0313622	0.329558
E2F8	30.5924	1.22625	0.569762	2.15222	0.0313798	0.329558
TMPRSS13	273.7	-0.981951	0.456325	-2.15187	0.0314078	0.329558
SERPINA1	32800.4	-1.30574	0.606845	-2.15169	0.0314217	0.329558
INHBC	5.39932	1.91834	0.891717	2.15129	0.0314534	0.329558
LYN	1466.54	-0.583103	0.271082	-2.15102	0.0314744	0.329558
PCNA	919.214	0.479372	0.222867	2.15094	0.0314811	0.329558
GBP1	2897.33	-1.0564	0.491156	-2.15083	0.0314893	0.329558
DLG1	2177.32	0.381562	0.177431	2.15048	0.0315169	0.329558
AP3M2	429.633	0.310133	0.144218	2.15045	0.03152	0.329558
CCR2	190.173	-1.28701	0.598498	-2.15039	0.0315241	0.329558
CHRNE	48.1671	-0.970504	0.451319	-2.15037	0.0315257	0.329558
MAP1LC3B	1643.38	-0.427023	0.198606	-2.1501	0.0315475	0.329594
SLC2A9	128.059	-0.633006	0.294654	-2.1483	0.0316899	0.330602
LAPTM5	3119.49	-1.16185	0.540895	-2.14802	0.0317122	0.330602
ADAMTSL5	36.5573	1.31714	0.613221	2.1479	0.0317216	0.330602
DNAJC21	1253.22	0.42563	0.198188	2.1476	0.0317453	0.330602
RIMBP3C	52.8482	-1.70711	0.794931	-2.14749	0.0317541	0.330602
FNIP1	931.299	0.41091	0.191345	2.14749	0.0317546	0.330602
ACVR1	2525.89	-0.500968	0.233381	-2.14657	0.0318278	0.331115
TCERG1L	1399.22	-1.24295	0.579087	-2.1464	0.0318408	0.331115
ANGPT2	266.903	0.723648	0.337248	2.14574	0.0318934	0.331436
MYH2	86.2702	-6.56214	3.05848	-2.14555	0.0319087	0.331436
TNFRSF18	57.2785	-1.5421	0.718909	-2.14506	0.031948	0.331653
CDC6	91.4246	0.848695	0.39597	2.14333	0.0320865	0.332882
SLA2	72.1581	-1.47102	0.686394	-2.14312	0.0321036	0.332882
ZNRF2	435.188	-0.575414	0.268562	-2.14258	0.032147	0.333012
CLEC10A	221.179	-1.39938	0.653153	-2.1425	0.0321532	0.333012
CTSG	21.8176	-1.98622	0.927423	-2.14165	0.0322216	0.333527
SUZ12	815.467	0.435055	0.203198	2.14104	0.032271	0.333657
TMEM144	378.4	0.624439	0.291653	2.14103	0.0322713	0.333657
MS4A7	346.639	-0.940392	0.439425	-2.14005	0.0323506	0.334283
LRRC47	1020.04	-0.29031	0.135743	-2.13867	0.0324622	0.335013
KIF23	89.2516	0.939066	0.439168	2.13828	0.0324937	0.335013
TEX19	0.941635	2.90717	1.3596	2.13826	0.032496	0.335013
MAP3K21	144.004	0.593738	0.277708	2.138	0.0325171	0.335013
CMC2	235.321	0.445784	0.208516	2.13789	0.0325261	0.335013
DCUN1D4	580.759	0.403668	0.188832	2.13771	0.0325406	0.335013
KIR3DL2	2.86811	-3.2825	1.53562	-2.13757	0.032552	0.335013
CD80	53.8134	-1.16978	0.547403	-2.13695	0.0326017	0.335331
ARHGAP9	564.398	-1.33769	0.626121	-2.13646	0.0326416	0.335486
PALM3	764.482	-1.16708	0.546317	-2.13627	0.0326577	0.335486
GPR137C	36.696	0.9648	0.451668	2.13608	0.0326729	0.335486
TNFAIP3	1057.14	-1.06566	0.49904	-2.13543	0.0327261	0.335841
IGF1R	4165.99	-0.520568	0.2439	-2.13435	0.0328138	0.336548
CHUK	625.169	0.318331	0.149221	2.13328	0.0329019	0.337019
ADGRE2	250.861	-1.12304	0.526448	-2.13324	0.0329048	0.337019
SCMH1	1369.61	-0.315874	0.148082	-2.1331	0.0329161	0.337019
BLOC1S6	978.946	-0.361612	0.169577	-2.13243	0.0329715	0.337393
HSPA9	7411.4	0.420119	0.197044	2.13211	0.0329978	0.33747
CD3G	128.283	-1.50238	0.705247	-2.1303	0.0331472	0.33871
APBB1IP	392.328	-1.22304	0.574313	-2.12956	0.0332077	0.33871
SNHG28	144.364	-0.806937	0.378978	-2.12924	0.0332342	0.33871
LACTB2	219.181	0.579276	0.272089	2.12899	0.0332548	0.33871
MRPS30	552.193	0.318494	0.149604	2.12891	0.033262	0.33871
ZNF385B	24.6206	-1.62339	0.762599	-2.12876	0.0332745	0.33871
ABAT	2373.58	0.719451	0.338002	2.12854	0.0332923	0.33871
RPL21	17899.8	-0.442772	0.208031	-2.12839	0.0333044	0.33871
RGMA	112.533	-1.04664	0.49176	-2.12836	0.033307	0.33871
HMCN2	264.376	-1.35212	0.635288	-2.12835	0.033308	0.33871
EPS8L3	0.7211	4.77532	2.24459	2.12748	0.03338	0.339051
BMP8B	245.409	1.09647	0.515451	2.12721	0.0334024	0.339051
FRMD4B	1679.25	-0.589005	0.276892	-2.1272	0.0334034	0.339051
APOC4-APOC2	11.5775	-2.26458	1.06467	-2.12703	0.0334172	0.339051
DLL4	418.571	0.787249	0.370204	2.12653	0.0334594	0.339287
AC098650.1	11.0566	-0.997613	0.469413	-2.12524	0.0335669	0.340013
KCNE1	6.09139	-2.07448	0.976127	-2.12521	0.0335689	0.340013
VAMP5	506.527	-0.839143	0.394951	-2.12468	0.0336134	0.340091
SLC26A6	403.213	0.763936	0.359556	2.12467	0.0336145	0.340091
ARMC10	630.53	-0.33577	0.158088	-2.12394	0.0336752	0.340381
MLNR	2.90771	2.35841	1.11044	2.12385	0.0336831	0.340381
HOXA1	10.5335	1.35488	0.638	2.12364	0.0337001	0.340381
CD4	1056.63	-1.05018	0.494802	-2.12242	0.0338022	0.341173
UTP15	254.722	0.338948	0.159712	2.12225	0.0338166	0.341173
SPESP1	27.6383	1.57788	0.7438	2.12137	0.0338907	0.341648
CHRDL2	9.11031	-2.43806	1.14936	-2.12124	0.0339018	0.341648
FRMPD3	288.646	-1.2223	0.5764	-2.12057	0.0339579	0.341656
STK25	1809.16	0.424126	0.200022	2.1204	0.0339726	0.341656
CDH2	679.884	1.57908	0.744773	2.12022	0.0339872	0.341656
SYNGAP1	1186.26	0.579665	0.273433	2.11995	0.0340105	0.341656
CD96	280.761	-1.17388	0.553752	-2.11987	0.0340167	0.341656
DHX58	336.07	-0.684278	0.322792	-2.11987	0.0340169	0.341656
ZFP64	374.091	0.316332	0.149254	2.11942	0.0340554	0.341851
FAM50B	216.563	0.584012	0.275619	2.11891	0.0340982	0.342089
ZBTB40	1539.72	-0.375797	0.177374	-2.11867	0.0341185	0.342101
NAGS	266.868	0.799788	0.377542	2.11841	0.0341403	0.342128
ATP1B2	221.657	0.956424	0.45183	2.11678	0.0342786	0.343163
ABRACL	235.344	0.551416	0.260503	2.11674	0.0342818	0.343163
SPATA9	20.8811	0.93135	0.440063	2.1164	0.0343106	0.343259
PARP6	2183.36	-0.475756	0.224903	-2.11538	0.0343973	0.343443
TMEM105	11.3987	-1.71045	0.808633	-2.11524	0.0344097	0.343443
ERVMER34-1	11.9388	1.31714	0.62271	2.11517	0.0344155	0.343443
EMP1	4687.08	-0.67941	0.321217	-2.11511	0.0344208	0.343443
NID1	1830.7	0.700175	0.331043	2.11506	0.0344248	0.343443
CPA2	0.787785	2.03069	0.960786	2.11357	0.0345517	0.344304
SCN7A	54.9691	-1.81027	0.856559	-2.11342	0.0345649	0.344304
ZNF729	0.515286	2.48955	1.17808	2.11322	0.0345819
WDR17	153.399	0.802099	0.379637	2.1128	0.0346176	0.344304
TBX6	39.0259	0.825576	0.390775	2.11266	0.0346296	0.344304
TMEM150B	14.7625	1.50901	0.714293	2.11259	0.0346362	0.344304
RIDA	143.768	0.658623	0.311774	2.1125	0.0346438	0.344304
GALNT16	252.027	-0.935454	0.442823	-2.11248	0.0346455	0.344304
IZUMO1R	1.97618	-2.76249	1.30828	-2.11154	0.034726	0.344603
ATP6V1D	1933.95	0.442163	0.209439	2.11118	0.034757	0.344603
SLC22A18AS	17.4844	1.43808	0.68124	2.11097	0.0347749	0.344603
CSRNP1	1131.7	-0.874359	0.414226	-2.11083	0.0347873	0.344603
ITK	295.331	-1.47545	0.69902	-2.11074	0.034795	0.344603
KLHL13	44.787	0.999379	0.473477	2.11072	0.0347963	0.344603
RELN	219.589	-1.9401	0.919366	-2.11026	0.0348363	0.344603
CD74	43139.4	-0.927638	0.439653	-2.10993	0.034864	0.344603
GRIK5	718.653	0.655881	0.310873	2.1098	0.0348752	0.344603
CKS2	192.531	0.911542	0.432094	2.10959	0.0348934	0.344603
FOXA1	24.7506	2.33369	1.10627	2.10952	0.0348998	0.344603
FZD5	479.286	0.692619	0.328342	2.10944	0.0349063	0.344603
MAGEH1	381.69	0.434212	0.205882	2.10903	0.034942	0.344766
ASCL2	6.61717	-2.33367	1.10734	-2.10744	0.0350792	0.345849
CCDC175	1.30369	2.73662	1.29863	2.10731	0.0350904	0.345849
CCKBR	10.0113	2.01685	0.957276	2.10687	0.0351291	0.345851
CASZ1	290.027	0.782559	0.371433	2.10687	0.0351292	0.345851
FGFR4	18.4498	1.38382	0.656943	2.10646	0.0351646	0.346011
SPI1	537.698	-1.02188	0.485208	-2.10607	0.0351979	0.346148
ULK4	342.524	-0.526983	0.250289	-2.10549	0.0352482	0.346254
RIMS3	92.1807	-0.74947	0.355964	-2.10547	0.0352507	0.346254
HIPK3	3025.5	-0.466576	0.221621	-2.10528	0.0352666	0.346254
ZNF395	926.722	-0.422724	0.200855	-2.10462	0.0353242	0.346554
C6orf10	1.32861	2.70586	1.28575	2.10449	0.0353359	0.346554
RNF145	1690.45	0.379442	0.180365	2.10375	0.0354004	0.346997
STAT5A	1067.48	-0.453822	0.215759	-2.10337	0.0354333	0.347035
MS4A4E	33.5766	-1.18177	0.561876	-2.10326	0.0354429	0.347035
FRAT1	53.4548	0.670498	0.318996	2.1019	0.035562	0.347205
TDGF1	8.95103	-1.98525	0.944655	-2.10157	0.0355914	0.347205
MTLN	60.1378	-1.33924	0.637293	-2.10145	0.0356014	0.347205
DNAJC22	375.793	0.73933	0.35182	2.10144	0.0356022	0.347205
ANKRD6	474.452	0.42123	0.200456	2.10136	0.0356097	0.347205
UBE2T	76.8063	0.805439	0.383327	2.10118	0.0356253	0.347205
CYB561A3	633.541	-0.485259	0.230953	-2.10112	0.0356308	0.347205
CDKN2AIPNL	160.955	0.519948	0.247498	2.10082	0.035657	0.347205
OR2L3	2.08624	2.64445	1.25888	2.10063	0.0356731	0.347205
UQCRFS1	1071.79	0.394896	0.188004	2.10046	0.0356883	0.347205
ZRANB3	139.586	0.406635	0.193594	2.10045	0.0356892	0.347205
FPR3	343.729	-1.11067	0.528785	-2.10041	0.0356927	0.347205
TUBA4A	1126.43	-0.732132	0.348698	-2.09962	0.0357627	0.347697
BFSP1	67.2032	0.894832	0.426256	2.09928	0.0357919	0.347793
ELP1	1862.29	-0.273288	0.130221	-2.09864	0.0358485	0.348153
PPARGC1A	579.625	1.29233	0.616154	2.09742	0.0359567	0.348709
NRROS	199.826	-0.762001	0.363311	-2.09738	0.0359599	0.348709
MAP3K1	3826.39	-0.589081	0.280899	-2.09713	0.0359824	0.348709
SMARCD3	1086.03	0.492122	0.234678	2.09701	0.035993	0.348709
CTRC	7.06802	-2.56719	1.22445	-2.09661	0.0360282	0.348709
SP110	820.428	-0.660831	0.315205	-2.09651	0.0360371	0.348709
KIF1B	2973.89	-0.378864	0.180716	-2.09646	0.0360418	0.348709
TAC3	1.16691	2.28542	1.09067	2.09544	0.0361323	0.349396
APOA5	0.981149	3.03498	1.44884	2.09477	0.0361915	0.349647
NR2F1	512.443	-0.935946	0.446815	-2.0947	0.0361973	0.349647
HECTD4	3857.81	0.470611	0.224748	2.09395	0.0362645	0.350107
ADAM15	2034.63	-0.424548	0.202847	-2.09295	0.0363536	0.350692
SLC22A18	488.668	0.610727	0.291818	2.09283	0.0363641	0.350692
INPP5B	826.78	-0.37655	0.179954	-2.09248	0.0363954	0.350804
FAR1	847.094	0.336639	0.160918	2.09199	0.0364391	0.351027
POU1F1	0.935952	1.98136	0.947303	2.09158	0.036476	0.351027
SHANK1	28.8915	1.01484	0.485227	2.09147	0.0364856	0.351027
ANKEF1	217.18	0.557209	0.266435	2.09135	0.0364968	0.351027
MPST	446.74	0.535821	0.256322	2.09042	0.0365798	0.351566
AQP3	194.697	-1.43236	0.685305	-2.09011	0.0366081	0.351566
ITGB2	2614.6	-1.13441	0.542835	-2.08978	0.0366373	0.351566
TBC1D14	1627.58	-0.229809	0.109984	-2.08949	0.036664	0.351566
NUF2	35.8364	1.14169	0.546423	2.08939	0.0366724	0.351566
DNAJC25	160.167	0.424461	0.203158	2.08931	0.0366799	0.351566
DHRS2	16.2727	2.30651	1.10402	2.0892	0.0366901	0.351566
OPCML	80.7491	-2.41154	1.15463	-2.08859	0.036745	0.351722
B3GAT2	26.0548	0.806049	0.385932	2.08858	0.0367456	0.351722
MXRA8	4487.06	-0.796864	0.381612	-2.08815	0.0367844	0.351787
POP1	202.037	0.334306	0.160103	2.08807	0.0367916	0.351787
TRPM2	246	-1.01671	0.48698	-2.08779	0.0368172	0.35184
RPL22	8713.7	-0.355527	0.170307	-2.08757	0.036837	0.35184
PHF20L1	1380.45	0.374257	0.179297	2.08735	0.0368561	0.35184
ABI3	232.79	-0.794642	0.380809	-2.08672	0.0369134	0.3522
GCNT2	211.058	0.63729	0.305445	2.08643	0.0369393	0.352259
SH3RF2	436.738	0.836981	0.401299	2.08568	0.0370074	0.352393
NUDT17	113.663	-0.659815	0.316361	-2.08564	0.0370114	0.352393
ITGAM	549.179	-0.980438	0.470159	-2.08533	0.037039	0.352393
DNAJC5G	2.36442	2.7108	1.30006	2.08514	0.0370565	0.352393
ADRA1A	6.85509	1.52964	0.733746	2.0847	0.0370963	0.352393
NUDT9	635.91	0.370165	0.177579	2.08451	0.0371138	0.352393
PSPN	41.6584	0.754153	0.361815	2.08436	0.0371272	0.352393
SUCLG2	1320.58	0.34889	0.167385	2.08436	0.0371277	0.352393
CEP68	675.814	-0.377137	0.180944	-2.08428	0.0371348	0.352393
AC073896.1	59.6802	-3.01524	1.44692	-2.0839	0.0371694	0.352393
FBXO42	885.024	-0.249548	0.119751	-2.0839	0.0371696	0.352393
MAP1LC3B2	22.6178	-0.893045	0.428622	-2.08353	0.0372031	0.352525
PRND	21.6948	1.95059	0.936477	2.0829	0.0372601	0.352878
FKBP1B	45.1916	0.943506	0.453188	2.08193	0.0373487	0.353531
SUB1	1405.94	0.374807	0.180095	2.08116	0.0374193	0.354013
RAB17	446.84	0.758196	0.364375	2.08082	0.0374507	0.354123
RIOK2	480.204	0.298975	0.143701	2.08054	0.0374762	0.354177
ITGB8	559.381	-0.907823	0.436511	-2.07972	0.0375509	0.354299
RCCD1	172.561	0.524211	0.252067	2.07965	0.0375575	0.354299
DDR2	1263	-0.778845	0.374531	-2.07952	0.0375696	0.354299
PRKX	1323.93	-0.628303	0.302142	-2.07949	0.0375719	0.354299
ZNF223	172.44	-0.66407	0.319406	-2.07908	0.0376103	0.354299
KCNK16	8.25684	2.49923	1.2021	2.07905	0.0376126	0.354299
CA5B	311.052	-0.481119	0.231431	-2.07889	0.0376274	0.354299
MAP2K5	484.257	0.342378	0.164734	2.07837	0.0376755	0.354565
GOT2	1204.8	0.419382	0.201925	2.07692	0.0378086	0.355631
HLA-DRA	11665.9	-1.01044	0.486674	-2.07622	0.0378739	0.356037
TOPBP1	798.03	0.34959	0.168394	2.07603	0.0378915	0.356037
NUSAP1	133.554	0.982701	0.473464	2.07556	0.037935	0.356259
CDCP1	1261.58	-0.573758	0.276507	-2.07502	0.0379847	0.356539
ADH6	1.77299	1.91574	0.923536	2.07436	0.038046	0.356927
CD37	972.278	-1.36597	0.658672	-2.07383	0.0380953	0.357143
SEPT8	1928.95	0.360596	0.173891	2.07368	0.0381088	0.357143
PAK6	304.436	0.624594	0.301274	2.07317	0.0381562	0.3574
UTF1	0.858014	2.18724	1.05525	2.07272	0.0381987	0.357612
LMNTD2	59.0234	0.875718	0.422705	2.0717	0.0382934	0.358003
FHIT	114.286	0.590381	0.284977	2.07167	0.0382958	0.358003
PTGES3L-AARSD1	12.0343	1.73555	0.837786	2.0716	0.0383031	0.358003
ST8SIA2	20.5445	1.80259	0.870223	2.07141	0.0383204	0.358003
SKI	2128.62	-0.412888	0.199405	-2.0706	0.0383966	0.358528
ATP5F1C	2147.48	0.339083	0.163789	2.07025	0.0384294	0.358595
DIRC2	398.293	0.354814	0.171426	2.06978	0.038473	0.358595
DVL1	2023.91	-0.549342	0.265419	-2.06972	0.0384788	0.358595
CSF1R	1542.11	-0.900418	0.435055	-2.06966	0.0384837	0.358595
IL27RA	320.667	-0.799505	0.386365	-2.0693	0.0385178	0.358726
LIN9	79.3556	0.585867	0.283187	2.06884	0.0385612	0.358944
SLC25A26	426.47	-0.353501	0.170905	-2.06841	0.0386017	0.359134
CD46	5690.59	-0.376801	0.182196	-2.06811	0.0386294	0.359206
LMX1A	2.84088	-2.69622	1.30395	-2.06774	0.0386645	0.359274
TFEC	135.02	-1.21396	0.587131	-2.06761	0.0386769	0.359274
CLDN2	157.491	-1.6096	0.778745	-2.06692	0.0387418	0.359629
MYSM1	875.35	-0.448452	0.216982	-2.06678	0.0387552	0.359629
CD53	1301.75	-1.26263	0.611072	-2.06625	0.0388046	0.359901
KIAA1549	257.09	0.557396	0.269843	2.06563	0.0388632	0.360258
ACP5	1040.6	-1.20564	0.583826	-2.06506	0.0389173	0.360573
TREX1	265.196	-0.678243	0.328495	-2.0647	0.0389514	0.360648
ZFPM2	426.468	-0.880117	0.4263	-2.06455	0.0389656	0.360648
PLEKHJ1	369.813	0.556129	0.26941	2.06425	0.0389944	0.360729
VEGFD	10.0999	-1.97836	0.958622	-2.06375	0.0390412	0.360789
SLC26A11	785.801	-0.419892	0.203466	-2.06369	0.0390469	0.360789
PIAS3	1014.16	-0.44902	0.217613	-2.06339	0.0390757	0.360789
CLMN	442.905	0.808682	0.392006	2.06293	0.0391189	0.360789
ARHGEF40	1950.5	0.500266	0.242503	2.06293	0.0391193	0.360789
BRD2	6829.82	0.284483	0.137921	2.06264	0.0391464	0.360789
DOC2B	137.582	-0.980341	0.475293	-2.0626	0.0391504	0.360789
ZNF383	293.522	-0.399142	0.19353	-2.06243	0.0391666	0.360789
GNPDA2	294.797	0.40123	0.194557	2.06227	0.0391821	0.360789
PLA2G4C	331.866	-0.744847	0.361218	-2.06204	0.0392037	0.360802
C1QA	2255.89	-1.13575	0.551431	-2.05965	0.0394322	0.362602
PARVG	740.124	-1.19776	0.581559	-2.05957	0.0394396	0.362602
SLC6A14	101.025	-1.89695	0.92167	-2.05817	0.0395736	0.363344
SLC25A53	37.524	-0.901233	0.437936	-2.05791	0.0395989	0.363344
UBC	23489.2	-0.478072	0.232312	-2.05789	0.0396012	0.363344
ERMAP	660.716	-0.390648	0.18983	-2.05788	0.0396014	0.363344
ZFAT	331.43	-0.340177	0.165338	-2.05747	0.0396413	0.363523
C1QTNF1	587.034	-0.750497	0.364807	-2.05724	0.039663	0.363537
EHBP1	1248.71	-0.453738	0.220614	-2.0567	0.0397149	0.363585
NCAPG	75.732	1.12191	0.545511	2.05663	0.0397222	0.363585
NLRP3	210.096	-0.897719	0.436516	-2.05655	0.0397291	0.363585
MPEG1	929.205	-1.05889	0.515021	-2.05601	0.039782	0.36374
ANKRD9	120.973	0.751934	0.365735	2.05595	0.0397872	0.36374
ANO9	387.769	1.05816	0.514833	2.05534	0.0398464	0.36374
GPR17	45.8668	-1.45512	0.708021	-2.05519	0.0398602	0.36374
CACNA1A	66.6257	0.986868	0.480243	2.05494	0.0398853	0.36374
MTFR1	228.649	0.379804	0.18484	2.05477	0.0399012	0.36374
C12orf57	1694.31	-0.472251	0.229847	-2.05463	0.0399147	0.36374
GPBP1L1	2724.86	-0.226559	0.110282	-2.05436	0.0399408	0.36374
SIX4	107.851	0.733913	0.357314	2.05397	0.0399787	0.36374
ISCU	3647.21	-0.346201	0.16857	-2.05375	0.0399995	0.36374
TEDC2	30.2465	0.927923	0.45182	2.05375	0.0400001	0.36374
FGL2	990.701	-0.887674	0.432303	-2.05336	0.0400374	0.36374
ROR1	142.764	-0.904722	0.44067	-2.05306	0.040067	0.36374
HPSE2	21.808	-1.6311	0.794546	-2.05287	0.0400853	0.36374
MED19	239.282	0.359304	0.175027	2.05285	0.0400873	0.36374
HSPA1L	102.468	-0.629506	0.306662	-2.05277	0.0400952	0.36374
CD84	365.55	-1.17291	0.571408	-2.05267	0.0401048	0.36374
VWC2	1.68229	2.10511	1.02562	2.05253	0.040118	0.36374
CC2D1B	1249.98	-0.330216	0.160893	-2.05239	0.0401315	0.36374
ZBTB48	621.461	-0.404746	0.197317	-2.05125	0.0402431	0.364365
ALDH1A2	55.2576	-1.42962	0.697052	-2.05095	0.0402714	0.364365
CNTN4	475.971	-0.708009	0.345215	-2.05093	0.0402742	0.364365
CA9	3.44228	2.99409	1.45999	2.05076	0.0402902	0.364365
C2orf72	4.35866	2.70673	1.31994	2.05064	0.0403021	0.364365
CTLA4	123.339	-1.55183	0.756905	-2.05024	0.0403413	0.364536
TMEFF1	24.9911	1.36948	0.668163	2.04963	0.040401	0.364795
CRACR2B	245.185	0.789152	0.385055	2.04945	0.0404178	0.364795
ZNF25	391.073	-0.392879	0.191712	-2.04932	0.040431	0.364795
MYO1F	924.738	-0.951765	0.46465	-2.04835	0.0405259	0.365361
GNGT2	34.1965	-1.01942	0.497719	-2.04819	0.0405418	0.365361
TUBB6	2081.16	-0.617697	0.301614	-2.04798	0.0405624	0.365361
ZFAND6	1192.85	0.362269	0.176903	2.04784	0.0405753	0.365361
PRPS1	906.784	-0.417845	0.204085	-2.0474	0.0406183	0.365565
SDC4	8088.65	-0.92443	0.451564	-2.04718	0.0406409	0.365584
SLC51B	2.19122	1.95304	0.954372	2.04642	0.0407155	0.365843
HMGCS1	702.913	0.321261	0.156991	2.04636	0.0407211	0.365843
[truncated: 17,831 more rows]

## Sheet: Supple data6.PTCvsPDTC_KEGG
Gene sets enriched analysis was performed using the fgsea R package, and the results included p-value.
pathway	pval	padj	log2err	ES	NES	size	leadingEdge	rep_genes
KEGG_OLFACTORY_TRANSDUCTION	1.34785e-11	1.73774e-09	0.875325	0.680202	2.2366	160	OR8D4, OR1S2, OR52J3, OR10G8, OR52A1, OR10S1, OR4C12, OR4C15, OR10J1, OR5M1, OR52A5, OR6C74, OR6C4, OR2T1, OR5M10, OR6C70, OR4M1, OR7G2, OR10A7, OR8B12, OR2B2, OR56A5, OR51A7, OR10G4, OR4D11, OR4K1, OR5I1, OR6C3, OR2B3, OR2L3, OR1G1, CNGA3, OR1D2, OR14A16, OR2AK2, OR10G2, OR2L13, OR8K5, OR4F4, OR5L2, OR2T29, OR51E2, OR2L8, OR2B6, OR1E1, OR7A5, OR10Z1, OR6K3, CLCA1, OR4F5, OR13C5, OR51Q1, OR51E1, …	OR8D4,OR1S2,OR52J3,OR10G8,OR52A1
KEGG_PORPHYRIN_AND_CHLOROPHYLL_METABOLISM	0.000261228	0.00220856	0.498493	0.762638	1.96689	30	UGT2A1, FECH, UGT1A10, UGT2B7, UGT1A1, UGT1A7, UGT1A6, UGT2B17, UGT2B15	UGT2A1,FECH,UGT1A10,UGT2B7,UGT1A1
KEGG_PENTOSE_AND_GLUCURONATE_INTERCONVERSIONS	0.000132295	0.00123035	0.518848	0.834876	1.94362	19	UGT2A1, UGT1A10, UGT2B7, UGT1A1, UGT1A7, UGT1A6, RPEL1, UGT2B17, DCXR, UGT2B15	UGT2A1,UGT1A10,UGT2B7,UGT1A1,UGT1A7
KEGG_METABOLISM_OF_XENOBIOTICS_BY_CYTOCHROME_P450	0.000101007	0.000988806	0.538434	0.702816	1.94289	49	UGT2A1, CYP2C18, GSTM4, UGT1A10, UGT2B7, UGT1A1, GSTM1, UGT1A7, GSTA2, UGT1A6, GSTM2, GSTM3, GSTA1, ALDH3A1, ADH6, CYP1A1, CYP2S1, CYP1A2, ADH1A, UGT2B17, ALDH3B2, UGT2B15, CYP3A7, CYP2F1, UGT2B11	UGT2A1,CYP2C18,GSTM4,UGT1A10,UGT2B7
KEGG_ASCORBATE_AND_ALDARATE_METABOLISM	0.000308541	0.00249516	0.498493	0.858048	1.94256	16	UGT2A1, UGT1A10, UGT2B7, UGT1A1, UGT1A7, UGT1A6, UGT2B17, UGT2B15, UGT2B11	UGT2A1,UGT1A10,UGT2B7,UGT1A1,UGT1A7
KEGG_DRUG_METABOLISM_CYTOCHROME_P450	0.000200275	0.00177387	0.518848	0.678444	1.88652	51	UGT2A1, CYP2C18, FMO5, GSTM4, UGT1A10, UGT2B7, UGT1A1, GSTM1, UGT1A7, GSTA2, UGT1A6, GSTM2, GSTM3, GSTA1, ALDH3A1, ADH6, CYP1A2, ADH1A, CYP2D6, UGT2B17, ALDH3B2, UGT2B15, CYP2A7, CYP3A7	UGT2A1,CYP2C18,FMO5,GSTM4,UGT1A10
KEGG_STARCH_AND_SUCROSE_METABOLISM	0.000802718	0.00552984	0.477271	0.702861	1.84775	38	MGAM, UGT2A1, UGT1A10, UGT2B7, UGT1A1, UGT1A7, UGT1A6, ENPP3, GCK, G6PC2, TREH, UGT2B17, UGT2B15	MGAM,UGT2A1,UGT1A10,UGT2B7,UGT1A1
KEGG_GLUTATHIONE_METABOLISM	0.000401596	0.00311237	0.498493	0.683911	1.84676	43	ANPEP, GSTM4, GSTM1, GSTA2, GSTM2, GSTM3, GSTA1, OPLAH, GPX2	ANPEP,GSTM4,GSTM1,GSTA2,GSTM2
KEGG_BUTANOATE_METABOLISM	0.00294077	0.015194	0.431708	0.68979	1.78836	31	PDHA2, HMGCS2, ACSM2A, ACSM3, OXCT2, BDH1, ECHS1, ABAT, GAD1, L2HGDH, EHHADH, ALDH1B1, ACADS, HMGCS1, HADH, HADHA, AACS	PDHA2,HMGCS2,ACSM2A,ACSM3,OXCT2
KEGG_RETINOL_METABOLISM	0.00119979	0.00743869	0.45506	0.642647	1.75633	46	UGT2A1, CYP2C18, UGT1A10, UGT2B7, UGT1A1, UGT1A7, UGT1A6, RDH10, DGAT1, BCO1, ADH6, CYP1A1, CYP1A2, AWAT2, DGAT2, ADH1A, CYP26C1, UGT2B17, UGT2B15, RPE65, CYP2A7, CYP3A7, RDH11, UGT2B11	UGT2A1,CYP2C18,UGT1A10,UGT2B7,UGT1A1
KEGG_STEROID_HORMONE_BIOSYNTHESIS	0.00559349	0.0267188	0.407018	0.643344	1.68647	37	UGT2A1, UGT1A10, UGT2B7, UGT1A1, UGT1A7, UGT1A6, CYP1A1, CYP17A1, CYP19A1, HSD17B6, HSD3B2, HSD11B2, UGT2B17, UGT2B15, CYP3A7	UGT2A1,UGT1A10,UGT2B7,UGT1A1,UGT1A7
KEGG_GLYCOSPHINGOLIPID_BIOSYNTHESIS_LACTO_AND_NEOLACTO_SERIES	0.00756866	0.0335183	0.407018	0.68397	1.67824	25	FUT6, B4GALT4, FUT9, B3GALT5, FUT3, GCNT2, ST3GAL6	FUT6,B4GALT4,FUT9,B3GALT5,FUT3
KEGG_DRUG_METABOLISM_OTHER_ENZYMES	0.00713873	0.0323854	0.407018	0.636264	1.67268	38	UGT2A1, UGT1A10, UGT2B7, UGT1A1, UGT1A7, UGT1A6, NAT2, CES2, XDH, UGT2B17, UGT2B15, CYP2A7, CYP3A7, GMPS, UGT2B11, TK1, UCK2, NAT1	UGT2A1,UGT1A10,UGT2B7,UGT1A1,UGT1A7
KEGG_GALACTOSE_METABOLISM	0.0199385	0.0789056	0.352488	0.669209	1.63331	24	MGAM, GCK, G6PC2, LCT	MGAM,GCK,G6PC2,LCT,NA
KEGG_MATURITY_ONSET_DIABETES_OF_THE_YOUNG	0.0288075	0.103042	0.352488	0.715017	1.61875	16	MNX1, NEUROG3, GCK, ONECUT1, PKLR, FOXA2, PAX6, NKX2-2, FOXA3, NR5A2, NKX6-1	MNX1,NEUROG3,GCK,ONECUT1,PKLR
KEGG_RENIN_ANGIOTENSIN_SYSTEM	0.0388257	0.128957	0.321776	0.690041	1.58211	17	ANPEP, ACE2, AGTR2, MAS1	ANPEP,ACE2,AGTR2,MAS1,NA
KEGG_PROPANOATE_METABOLISM	0.0307907	0.108058	0.352488	0.590972	1.53216	31	ALDH6A1, ACSS2, ECHS1, ABAT, EHHADH, HIBCH, ALDH1B1, SUCLG2, ACACA, LDHB, HADHA, PCCA, PCCB, ACACB, SUCLG1	ALDH6A1,ACSS2,ECHS1,ABAT,EHHADH
KEGG_LYSINE_DEGRADATION	0.0229434	0.083676	0.352488	0.556263	1.50688	44	NSD2, AADAT, OGDHL, KMT5A, ECHS1, SUV39H2, EHHADH, TMLHE, ALDH1B1, OGDH, HADH, KMT5B, HADHA, DOT1L, KMT5C	NSD2,AADAT,OGDHL,KMT5A,ECHS1
KEGG_VALINE_LEUCINE_AND_ISOLEUCINE_DEGRADATION	0.0215858	0.0805021	0.352488	0.54827	1.48049	43	ALDH6A1, HMGCS2, OXCT2, HIBADH, BCKDHB, ECHS1, ABAT, EHHADH, HIBCH, BCAT2, ALDH1B1, HADHB, ACADS, HMGCS1, HADH, HADHA, MCCC2, ACAA2, ACAD8, PCCA, PCCB, ACAA1	ALDH6A1,HMGCS2,OXCT2,HIBADH,BCKDHB
KEGG_CITRATE_CYCLE_TCA_CYCLE	0.0636364	0.194039	0.24134	0.562563	1.44554	29	PDHA2, ACO1, OGDHL, ACO2, SUCLG2, OGDH, IDH3A, IDH1, PCK2, DLST, SUCLG1, DLAT, FH, CS, PDHA1, PC	PDHA2,ACO1,OGDHL,ACO2,SUCLG2
KEGG_PEROXISOME	0.0460751	0.15035	0.276501	0.478603	1.43256	75	AMACR, ACSL3, FAR2, XDH, PXMP2, DAO, ACOX2, BAAT, SLC27A2, NUDT12, DECR2, EHHADH, PHYH, HSD17B4, FAR1, ACSL6, IDH1, PXMP4, PEX11A, ABCD4, EPHX2, ACAA1, CRAT, CAT	AMACR,ACSL3,FAR2,XDH,PXMP2
KEGG_FOLATE_BIOSYNTHESIS	0.108571	0.28849	0.186433	0.700481	1.38958	10	ALPG, ALPP, SPR, GGH, DHFR	ALPG,ALPP,SPR,GGH,DHFR
KEGG_THYROID_CANCER	0.101289	0.285031	0.190023	0.541047	1.37054	28	PPARG, TCF7L1, TCF7L2, PAX8, TFG, TPR, MAPK3, NCOA4	PPARG,TCF7L1,TCF7L2,PAX8,TFG
KEGG_VALINE_LEUCINE_AND_ISOLEUCINE_BIOSYNTHESIS	0.125	0.318493	0.170932	0.71287	1.36092	8	PDHA2, BCAT2	PDHA2,BCAT2,NA,NA,NA
KEGG_REGULATION_OF_AUTOPHAGY	0.104205	0.285031	0.186433	0.542977	1.35267	26	IFNA16, IFNA10, IFNA21, IFNA13, ATG4A, ATG5, ATG3, PRKAA1, ATG4D	IFNA16,IFNA10,IFNA21,IFNA13,ATG4A
KEGG_DNA_REPLICATION	0.0903955	0.262712	0.204295	0.510972	1.33197	36	POLE2, DNA2, RFC5, FEN1, MCM4, RFC4, PCNA, SSBP1, PRIM1, RPA4, RNASEH2A, MCM6, MCM3, POLD2	POLE2,DNA2,RFC5,FEN1,MCM4
KEGG_NEUROACTIVE_LIGAND_RECEPTOR_INTERACTION	0.0317634	0.109407	0.321776	0.385006	1.32907	234	NPY4R, GCGR, SSTR5, TAAR2, TRHR, CHRNA7, GLP1R, GABRA1, MTNR1A, MLNR, GABRA2, GABRR1, PRLHR, PRSS3, GPR35, HTR1B, AGTR2, CCKBR, GRIA4, GABRA3, MC5R, OPRD1, DRD1, HRH4, CHRM2, GABRB1, OPRK1, PRLR, GRIN2D, ADRA1A, CGA, GABRA4, DRD2, GLP2R, GRIN2B, GRIA3, GABRG3, KISS1R, NPBWR1, GRIK2, NPY2R, CHRM4, MAS1, GABRG1, S1PR5, LHCGR, SSTR1, PRSS2, UTS2R, DRD5, F2, GALR3, HTR1A, GRIN3A, LPAR4, NMUR1, GRM3, …	NPY4R,GCGR,SSTR5,TAAR2,TRHR
KEGG_VIBRIO_CHOLERAE_INFECTION	0.140569	0.346326	0.156312	0.457114	1.27888	52	CFTR, MUC2, GNAS, ATP6V1B1, PDIA4, ATP6V1G2, ATP6V1D, ATP6V1E2, ADCY9	CFTR,MUC2,GNAS,ATP6V1B1,PDIA4
KEGG_PURINE_METABOLISM	0.0721649	0.213058	0.21925	0.388513	1.26805	152	GDA, ENTPD5, ENPP3, PDE6H, ENTPD1, PDE6A, XDH, PDE7B, POLE2, PKLR, ENTPD8, RRM2, AK4, GUCY1A2, POLR2H, GMPS, GUCY1B1, PDE10A, NUDT5, NME4, FHIT, ADPRM, PDE8B, GUCY1A1, NT5C1B, NUDT9, ADCY9, NT5C, AK7, ENTPD2, PRIM1, ADCY2, PDE11A, ADCY1, PDE6B, PAICS, PDE6D	GDA,ENTPD5,ENPP3,PDE6H,ENTPD1
KEGG_PPAR_SIGNALING_PATHWAY	0.14539	0.351202	0.153159	0.439796	1.26799	63	PPARG, AQP7, ACSL3, APOA5, HMGCS2, SLC27A4, APOA1, FABP7, APOA2, FABP6, ACOX2, CPT1C, SLC27A2, PPARA, DBI, ME1, EHHADH, ANGPTL4	PPARG,AQP7,ACSL3,APOA5,HMGCS2
KEGG_SPHINGOLIPID_METABOLISM	0.165736	0.390213	0.146416	0.468122	1.23065	38	ASAH2, GAL3ST1, UGT8, SMPD3, NEU4, SPHK2, B4GALT6, DEGS2	ASAH2,GAL3ST1,UGT8,SMPD3,NEU4
KEGG_HISTIDINE_METABOLISM	0.213628	0.467468	0.126254	0.482296	1.22171	28	ACY3, ALDH3A1, AOC1, AMDHD1, CNDP1, ALDH3B2, ASPA, HAL, MAOA, ALDH1B1, FTCD	ACY3,ALDH3A1,AOC1,AMDHD1,CNDP1
KEGG_HOMOLOGOUS_RECOMBINATION	0.237569	0.513812	0.118815	0.475446	1.20436	28	XRCC2, RAD54L, EME1, BRCA2, RAD51, RAD54B, SSBP1, BLM, RPA4, POLD2	XRCC2,RAD54L,EME1,BRCA2,RAD51
KEGG_ARGININE_AND_PROLINE_METABOLISM	0.199643	0.442068	0.128789	0.429752	1.19499	51	CKMT1B, AOC1, CKMT1A, PRODH2, SAT2, AGMAT, DAO, NAGS, MAOA, ACY1, ALDH1B1, ARG1, GOT2, GOT1, PYCR1, GATM, ASL, AZIN2	CKMT1B,AOC1,CKMT1A,PRODH2,SAT2
KEGG_GLYCOSPHINGOLIPID_BIOSYNTHESIS_GLOBO_SERIES	0.288889	0.577778	0.106323	0.529462	1.15512	14	FUT9, B3GALT5, FUT2	FUT9,B3GALT5,FUT2,NA,NA
KEGG_PYRUVATE_METABOLISM	0.254144	0.537167	0.114267	0.434743	1.14962	39	PDHA2, LDHD, PKLR, ACSS2, HAGHL, ME1, ALDH1B1, GLO1, ACACA, LDHB	PDHA2,LDHD,PKLR,ACSS2,HAGHL
KEGG_BIOSYNTHESIS_OF_UNSATURATED_FATTY_ACIDS	0.320683	0.621324	0.101351	0.466484	1.11844	22	BAAT, ELOVL2, ELOVL6, ACOT4, SCD, YOD1, HADHA, ACAA1, ACOT1, HACD1, ACOT2, ACOX3, ACOT7, HACD2, FADS1	BAAT,ELOVL2,ELOVL6,ACOT4,SCD
KEGG_TASTE_TRANSDUCTION	0.288355	0.577778	0.106323	0.417147	1.11114	41	SCNN1B, TAS2R40, GNAS, CACNA1B, TAS2R42, SCNN1G, TAS2R41, TAS2R43, CACNA1A, TAS2R3, TAS2R10, TAS2R19, TAS2R4, TAS2R31, TRPM5, TAS2R13, GRM4, TAS2R20, TAS2R50, TAS2R60, ADCY6, GNG3	SCNN1B,TAS2R40,GNAS,CACNA1B,TAS2R42
KEGG_CELL_CYCLE	0.277003	0.572474	0.105125	0.344069	1.09879	124	SMC1B, TTK, MAD2L1, CDC25A, WEE2, BUB1B, CCNE2, CDK1, ESPL1, CDC45, CHEK1, CDC6, CCNA2, BUB1, CDC25C, CCNB1, ORC6, PTTG1, MCM4, PKMYT1, CCNB2, CDC20, PCNA, E2F1, HDAC2, SKP2, E2F2, ATR, CDC14B, YWHAZ, CDC26, SFN, MDM2, RAD21, MCM6, MCM3, PLK1	SMC1B,TTK,MAD2L1,CDC25A,WEE2
KEGG_BASE_EXCISION_REPAIR	0.340149	0.639067	0.096563	0.421553	1.09766	33	POLE2, NEIL3, FEN1, PCNA, PARP3, TDG, PARP2, POLD2, PARP1, APEX1	POLE2,NEIL3,FEN1,PCNA,PARP3
KEGG_PRIMARY_BILE_ACID_BIOSYNTHESIS	0.37037	0.657633	0.0913924	0.496512	1.08323	14	AMACR, ACOX2, BAAT, HSD17B4, CYP46A1	AMACR,ACOX2,BAAT,HSD17B4,CYP46A1
KEGG_CIRCADIAN_RHYTHM_MAMMAL	0.377111	0.661723	0.0911073	0.503593	1.07696	13	CLOCK, NPAS2	CLOCK,NPAS2,NA,NA,NA
KEGG_TAURINE_AND_HYPOTAURINE_METABOLISM	0.405157	0.687512	0.0860347	0.54789	1.07128	9	BAAT, GGT6, GAD1, GGT1	BAAT,GGT6,GAD1,GGT1,NA
KEGG_INOSITOL_PHOSPHATE_METABOLISM	0.350534	0.651993	0.0922597	0.380927	1.06573	52	ALDH6A1, PLCZ1, PIK3C2B, INPP1, ITPKA, IMPA2, PIP5K1B, PLCB4, INPP5J, SYNJ1	ALDH6A1,PLCZ1,PIK3C2B,INPP1,ITPKA
KEGG_ONE_CARBON_POOL_BY_FOLATE	0.406593	0.687512	0.0855357	0.464618	1.06526	17	ALDH1L1, TYMS, SHMT2, DHFR, FTCD, MTHFD1, MTHFD2	ALDH1L1,TYMS,SHMT2,DHFR,FTCD
[truncated: 141 more rows]

## Sheet: Supple data7.PDTCvsATC_DEG
Differential expressed genes was performed using the DESeq2 R package, and the results included p-value.
[truncated: 19,830 more rows]

[truncated: 8 more sheets: Supple data8.PDTCvsATC_KEGG, Supple data9.Tumor DEG_KEGG, Supple data10.Tumor metab genes, Supple data11.TDS DEG_KEGG, Supple data12.TDS metab genes, Supple data13. RNAseq, Supple data14. scRNAseq, Supple data15. STR profile]
