# Supplementary material for: Unraveling the role of the mitochondrial one-carbon pathway in undifferentiated thyroid cancer by multi-omics analyses
Source: Nat Commun. 2024 Feb 8;15:1163. doi: 10.1038/s41467-024-45366-0 (PMC10853200; doi:10.1038/s41467-024-45366-0)
Supplement: Supplementary file 6 — Source Data [file 41467_2024_45366_MOESM6_ESM.xlsx]

## Sheet: Fig1b
Metabolite	pvalue	mean_tumor	mean_normal	Fold change
AMP	1.31509e-05	-4.62854	-5.59633	0.967792
IMP	0.00329657	-5.80817	-6.58558	0.777411
Uridine (2)	0.000473932	-5.06407	-5.78763	0.723564
GMP	0.000220098	-5.40709	-6.06513	0.658038
Acetylcarnitine	8.69186e-05	-2.12549	-2.76463	0.639133
NAD+ (1)	0.00178269	-4.84958	-5.48535	0.635776
NADP+ (1)	0.0030052	-5.69096	-6.31994	0.628984
NG,NG-dimethyl-L-arginine	0.000727421	-3.30736	-3.8904	0.583041
Betaine	0.000121409	-2.76093	-3.32142	0.560483
6-phospho-D-gluconate	0.00149346	-6.00117	-6.55633	0.555158
UDP-N-acetyl-glucosamine	0.00200917	-5.34192	-5.87403	0.532106
dAMP	0.00212942	-6.14932	-6.68091	0.531591
Cytosine	0.00143425	-3.09332	-3.60284	0.509517
FAD	0.00923473	-5.46334	-5.95622	0.492873
Acetyl-CoA	0.243287	-6.43653	-6.87425	0.43772
NAD+ (2)	0.0070509	-5.72068	-6.156	0.435321
N-Acetyl-L-alanine	0.00266646	-5.31799	-5.75041	0.432424
Taurine	0.000445535	-4.14558	-4.57434	0.428755
Hypoxanthine	0.000325808	-4.53097	-4.92851	0.397538
Homoserine	0.000452093	-5.39202	-5.77633	0.38431
N-Acetyl-L-ornithine	0.045722	-5.71708	-6.10033	0.383251
N-Acetylputrescine	0.000855251	-5.10421	-5.47996	0.375745
L-Methionine	0.00164035	-4.34504	-4.70391	0.358867
Taurodeoxycholic acid	0.141047	-6.86678	-7.22333	0.356551
S-Adenosyl-L-methionine	0.0331865	-4.54562	-4.89843	0.352807
ADP	0.114377	-5.95455	-6.29077	0.336216
Nicotinamide ribotide	0.0392821	-5.08919	-5.41979	0.330599
Lactate	0.00243737	-3.7763	-4.09749	0.321191
NADH	0.113472	-6.48883	-6.80676	0.317928
GDP	0.0572511	-6.30283	-6.61509	0.312264
4-Aminobutyrate	0.0353462	-5.99306	-6.29902	0.305964
Guanine	0.00321087	-4.21635	-4.51287	0.296513
Ascorbic acid	0.344426	-5.31398	-5.60437	0.290393
2-Aminooctanoic acid	0.00532911	-3.52543	-3.81246	0.287037
p-Aminobenzoate	0.00538016	-6.02573	-6.31187	0.28614
UMP	0.00871165	-5.2678	-5.55108	0.283278
Aminoadipic acid	0.153293	-5.92857	-6.2072	0.27863
Indole-3-carboxylic acid	0.153293	-5.92857	-6.2072	0.27863
Methylnicotinamide	0.00247296	-3.75397	-4.02597	0.272001
NADP+ (2)	0.0574935	-5.99654	-6.26423	0.267691
S-Adenosyl-L-homocysteine (2)	0.00760708	-5.90366	-6.16896	0.265294
sn-Glycerol-3-phosphate	0.0132287	-5.51418	-5.77877	0.264582
L-Asparagine	0.000532234	-4.54472	-4.80015	0.255435
D-Glyceraldehdye-3-phosphate	0.00902885	-5.9324	-6.1831	0.250708
L-Valine	0.00894226	-4.12752	-4.37415	0.246629
L-Leucine	0.00998489	-3.24314	-3.47611	0.232969
Phosphoenolpyruvate (2)	0.53066	-6.17888	-6.41176	0.232884
Fructose-1,6-bisphosphate	0.0512889	-5.86943	-6.10168	0.232255
Kynurenine	0.113796	-5.75963	-5.98654	0.226909
Glycerophosphocholine	0.0631175	-2.89228	-3.11341	0.221128
Uric acid	0.0768457	-5.38035	-5.5987	0.218351
Thiamine	0.262427	-4.99453	-5.20896	0.214433
Fumarate	0.0535667	-5.92265	-6.13311	0.210458
Methylmalonic acid	0.10449	-5.1136	-5.32367	0.210067
Biotin	0.00852361	-5.82988	-6.03858	0.208702
Dihydroxy-acetone-phosphate	0.0663737	-6.52706	-6.73557	0.208508
Sarcosine	0.0018977	-4.36028	-4.56429	0.204013
L-Alanine	0.00185827	-4.36093	-4.56404	0.203115
CDP-choline	0.0395267	-6.17938	-6.38124	0.201852
Betaine aldehyde	0.0119211	-4.87058	-5.06844	0.197859
L-Tryptophan	0.0180626	-4.18516	-4.38049	0.195331
L-Lysine	0.0759882	-4.21396	-4.40887	0.194902
p-Hydroxybenzoate	0.106743	-6.15083	-6.34551	0.194672
Guanosine	0.062057	-4.15454	-4.34355	0.18901
L-Tyrosine	0.0293917	-4.65478	-4.83795	0.183167
Shikimate-3-phosphate	0.0397287	-6.16792	-6.345	0.177089
UDP-D-glucose	0.528391	-5.54273	-5.71622	0.173499
Oxaloacetate	0.21797	-5.48587	-5.65714	0.171266
L-Phenylalanine	0.033741	-3.83914	-4.00898	0.169833
2-Isopropylmalic acid	0.0245566	-4.54969	-4.71913	0.169444
5-methyl-THF	0.187972	-5.66542	-5.83273	0.167305
Methylcysteine	0.0338325	-5.69769	-5.8635	0.165815
Cholesteryl sulfate	0.0196738	-4.53447	-4.69858	0.16411
dCMP	0.0919329	-5.81357	-5.97501	0.161439
L-Glycine	0.0186357	-5.17462	-5.33401	0.159391
L-Serine	0.0185329	-4.21847	-4.375	0.15653
Inosine	0.0828989	-3.5432	-3.69852	0.155322
CDP-Ethanolamine	0.231569	-6.17354	-6.32724	0.1537
3-methylphenylacetic acid	0.0556736	-6.00686	-6.15796	0.151106
Homocysteine	0.22644	-5.96553	-6.10756	0.142026
Pantothenate	0.239643	-5.99574	-6.1316	0.135856
Glutathione disulfide (2)	0.350497	-5.06578	-5.20039	0.134605
Thiamine pyrophosphate	0.15402	-6.18044	-6.3092	0.128757
Adenosine 5-phosphosulfate	0.192359	-6.16034	-6.28721	0.126876
D-Sedoheptulose-1-7-phosphate	0.325261	-6.22576	-6.35124	0.12548
Spermidine	0.528703	-4.93517	-5.06062	0.125446
Xanthine	0.261606	-5.96379	-6.08611	0.122318
L-Glutamate	0.134623	-3.30867	-3.42804	0.119366
S-Adenosyl-L-homocysteine (1)	0.123374	-4.92717	-5.0465	0.119326
Xanthosine	0.176659	-5.77888	-5.89777	0.118886
UDP-D-Glucuronate	0.611731	-6.23157	-6.33952	0.107953
Ribose-phosphate	0.349066	-6.2225	-6.32817	0.105667
Carnitine	0.116325	-2.60654	-2.70371	0.0971714
Carbamoyl phosphate	0.604551	-4.82803	-4.91457	0.0865423
Octulose-monophosphate (O8P-O1P)	0.267774	-5.94306	-6.02813	0.0850712
Trehalose-6-Phosphate	0.428659	-5.97131	-6.05428	0.0829648
Glutathione (2)	0.444716	-5.52209	-5.60338	0.0812965
L-Proline	0.189811	-3.09145	-3.17192	0.0804784
D-Erythrose-4-phosphate	0.21237	-6.13242	-6.21261	0.0801923
Purine	0.255002	-5.96213	-6.03391	0.0717811
Deoxyribose-phosphate	0.482293	-6.27957	-6.35073	0.0711527
Arginine	0.558634	-2.87759	-2.94851	0.0709275
Guanidoacetic acid	0.409381	-6.19635	-6.26575	0.069396
Glutathione (1)	0.64071	-4.87268	-4.94023	0.0675508
D-glucarate	0.464465	-6.15893	-6.22452	0.0655974
Dihydroorotate	0.425958	-5.73819	-5.80205	0.0638657
Thymine	0.379657	-4.26599	-4.32792	0.0619323
dCTP	0.380236	-6.39542	-6.45509	0.0596673
Glycerate	0.430079	-6.29134	-6.35005	0.0587057
Pyroglutamic acid	0.485192	-6.33323	-6.38791	0.0546804
L-Threonine	0.265212	-4.50842	-4.56307	0.0546526
dGMP	0.478057	-6.92039	-6.9743	0.0539181
Glucosamine	0.660105	-6.11882	-6.1683	0.0494874
Geranyl-PP	0.595256	-6.24526	-6.29384	0.0485776
2,3-Dihydroxybenzoic acid	0.565654	-6.1609	-6.20947	0.0485684
cyclic-AMP	0.723325	-6.64403	-6.69204	0.0480109
Lipoate	0.505154	-6.45507	-6.50251	0.0474451
Glucono-D-lactone	0.585575	-6.23341	-6.27928	0.0458738
Ethanolamine	0.613338	-3.9703	-4.01421	0.0439064
UDP	0.547817	-6.74721	-6.78589	0.0386838
1-Methyladenosine	0.618442	-4.90403	-4.93836	0.0343238
3-phospho-serine	0.692358	-5.62009	-5.65409	0.0340073
2-ketohaxanoic acid	0.532422	-6.29066	-6.32447	0.0338154
3-phosphoglycerate	0.747432	-5.6426	-5.67633	0.0337301
1-Methyl-Histidine	0.729341	-3.89894	-3.93211	0.0331649
Pyridoxine	0.723666	-6.15903	-6.19027	0.0312427
Cholic acid	0.75229	-6.33757	-6.36561	0.0280318
dTMP	0.685457	-6.1088	-6.13592	0.0271124
dATP	0.759864	-6.44466	-6.47113	0.0264741
Hexose-phosphate	0.857332	-5.72476	-5.75041	0.0256482
Hydroxyisocaproic acid	0.712143	-5.97713	-6.00139	0.0242574
Cystathionine	0.845591	-5.95705	-5.98056	0.0235103
Ornithine	0.835762	-3.85379	-3.87622	0.0224248
3-S-Methylthiopropionate	0.829185	-6.47173	-6.49319	0.02146
Histidine	0.796046	-3.01769	-3.03799	0.0203001
Phosphorylcholine	0.857629	-3.01875	-3.03897	0.0202277
Deoxycholic acid	0.86445	-6.66636	-6.68579	0.0194324
D-gluconate	0.778311	-5.56518	-5.58256	0.0173763
Spermine	0.872044	-5.92578	-5.94175	0.0159672
NADPH	0.825145	-6.49563	-6.51023	0.0146041
Glyoxylate	0.846665	-6.22818	-6.24107	0.0128914
Kynurenic acid	0.887636	-6.1974	-6.21014	0.0127458
dUTP	0.85931	-6.4308	-6.44257	0.0117762
L-Cysteine	0.865744	-6.03172	-6.04335	0.0116298
trans, trans-Farnesyl diphosphate	0.898627	-6.24979	-6.25931	0.00952579
Coenzyme A	0.946775	-6.46552	-6.47102	0.00550263
Hydroxyphenylacetic acid	0.949998	-6.25793	-6.26269	0.0047627
dUMP	0.966705	-6.33771	-6.3402	0.00248728
Glutathione disulfide (1)	0.994322	-4.77491	-4.77364	-0.00126425
Glycolate	0.973014	-6.03927	-6.03655	-0.0027207
Imidazoleacetic acid	0.961985	-5.67611	-5.67273	-0.00337618
L-Glutamine	0.958813	-3.13044	-3.12637	-0.00406779
2-Dehydro-D-gluconate	0.949358	-6.23156	-6.22637	-0.0051888
Choline	0.924832	-2.26314	-2.25669	-0.00645343
Nicotinamide	0.942619	-3.32601	-3.3194	-0.00660302
Indole	0.934067	-6.26532	-6.25829	-0.00703537
IDP	0.706665	-6.5245	-6.51689	-0.00761209
Xanthurenic acid	0.920842	-6.09212	-6.0845	-0.00762031
CTP	0.925792	-6.27187	-6.26409	-0.00778712
o-Acetyl-L-serine	0.883701	-6.03491	-6.0243	-0.0106049
Dimethylglycine	0.867807	-3.16192	-3.15068	-0.01124
Thymidine	0.859113	-6.27541	-6.26377	-0.0116449
4-Pyridoxic acid	0.885391	-6.23624	-6.22247	-0.0137683
Pyruvate	0.918629	-6.27111	-6.25565	-0.0154607
dCDP	0.863931	-6.39021	-6.37445	-0.0157665
Pyridoxamine	0.86325	-5.60455	-5.58544	-0.019109
dTTP	0.777529	-6.39468	-6.375	-0.0196813
Phenyllactic acid	0.802714	-6.41045	-6.3892	-0.0212529
Allantoate	0.664749	-6.12935	-6.10122	-0.028133
N-carbamoyl-L-aspartate	0.664749	-6.12935	-6.10122	-0.028133
Creatinine	0.69669	-3.54136	-3.50842	-0.0329373
Folate	0.649202	-6.22534	-6.1902	-0.0351367
CDP	0.609419	-6.14578	-6.10428	-0.0414985
Qinolinate	0.593878	-6.20491	-6.16199	-0.0429224
7-methylguanosine	0.628766	-5.75089	-5.70712	-0.0437698
Nicotinate	0.481707	-6.25641	-6.20344	-0.0529763
Pipecolic acid	0.475051	-4.93115	-4.87777	-0.0533727
dTDP	0.404778	-6.32332	-6.26908	-0.0542407
alpha-ketoglutarate	0.529914	-5.19679	-5.1382	-0.0585933
Malate	0.704968	-4.49932	-4.43534	-0.0639853
Adenine	0.635	-4.49223	-4.42471	-0.067521
FMN	0.335452	-6.41047	-6.33961	-0.0708639
Shikimate	0.388562	-4.88683	-4.8107	-0.0761266
L-Isoleucine	0.301135	-4.69577	-4.61911	-0.076659
CMP	0.520733	-5.40596	-5.32678	-0.0791807
Histidinol	0.298126	-6.02539	-5.94138	-0.0840084
Pyrophosphate	0.30893	-5.62755	-5.54216	-0.0853935
Hydroxyproline	0.325736	-4.87201	-4.77983	-0.0921852
Hydroxyphenylpyruvate	0.301355	-6.04916	-5.95357	-0.0955947
Uridine (1)	0.385229	-5.03386	-4.93636	-0.0974982
Cytidine	0.358462	-5.03542	-4.93533	-0.100093
Allantoin	0.0899352	-6.1711	-6.06415	-0.106952
Glucose-6-phosphate	0.113488	-5.27854	-5.16095	-0.117583
myo-Inositol	0.142585	-4.55924	-4.44165	-0.11759
Orotidine-5-phosphate	0.410791	-5.88146	-5.75668	-0.124783
Trehalose-sucrose	0.0724997	-5.73815	-5.5943	-0.143853
Dephospho-CoA	0.101198	-6.41085	-6.25809	-0.152756
Methionine sulfoxide	0.148182	-5.5462	-5.39327	-0.152935
Riboflavin	0.270787	-6.37781	-6.22181	-0.155996
Adenosine	0.321263	-3.23698	-3.07893	-0.158057
Urea	0.123671	-3.94722	-3.78815	-0.159072
N-Acetyl-glucosamine-1-phosphate	0.243662	-5.81387	-5.65253	-0.161339
GTP	0.475992	-6.46755	-6.30161	-0.165937
2,3-Diphosphoglyceric acid	0.316563	-5.82178	-5.64757	-0.174211
L-Aspartate	0.0443227	-4.65606	-4.48084	-0.175225
Uracil	0.0282687	-5.12607	-4.92425	-0.201824
Orotate	0.00156782	-5.6564	-5.44729	-0.209112
Thiamine-phosphate	0.292709	-5.64914	-5.41401	-0.23513
dGTP	0.274667	-5.7004	-5.45786	-0.242546
Deoxyadenosine	0.0138657	-6.2694	-5.95297	-0.316434
Creatine	0.000670752	-3.47579	-3.08391	-0.391884
Isocitrate	0.00649149	-6.21112	-5.81552	-0.395605
Citraconic acid	1.62882e-05	-5.78128	-5.25809	-0.523192
Citrate	2.81777e-05	-3.83078	-3.26502	-0.565757
Aconitate	2.38949e-05	-6.5674	-5.98524	-0.582157
2-Hydroxy-2-methylbutanedioic acid	8.03177e-06	-5.90303	-5.31073	-0.592301

## Sheet: Fig1c
sample_id	tissue_group2	tds
TH_1_T_str	PTC_primary	-0.461484
TH_10_T_str	PTC_primary	-0.243547
TH_11_T_str	PTC_primary	-0.352018
TH_12_T_str	PTC_primary	-0.231728
TH_15_T_str	PTC_primary	-0.0284289
TH_16_T_str	PTC_primary	-0.0588027
TH_17_T_str	PTC_primary	-0.081405
TH_18_T_str	PTC_primary	0.0285181
TH_19_T_str	PTC_primary	-0.130132
TH_2_T_str	PTC_primary	0.0846359
TH_20_T_str	PTC_primary	0.286
TH_3_T_str	PTC_primary	-0.369547
TH_6_T_str	PTC_primary	-0.26421
TH_7_T_str	PTC_primary	-0.440734
TH_9_T_str	PTC_primary	0.658684
TH_8_T_str	PTC_primary	-0.403038
TH_58_T_str	PTC_primary	-0.456578
TH_57_T_str	PTC_primary	-0.40686
TH_59_T_str	PTC_primary	-0.493616
TH_60_T_str	PTC_primary	-0.383057
TH_62_T_str	PTC_primary	0.101072
TH_51_T_str	PTC_primary	-0.420112
TH_53_T_str	PTC_primary	-0.404454
TH_55_T_str	PTC_primary	0.127527
TH_56_T_str	PTC_primary	-0.64113
TH_21_T_str	PTC_primary	-0.355146
TH_24_T_str	PTC_primary	-0.0398192
TH_25_T_str	PTC_primary	-0.585504
TH_26_T_str	PTC_primary	-0.578158
TH_27_T_str	PTC_primary	0.269668
TH_28_T_str	PTC_primary	0.405768
TH_29_T_str	PTC_primary	-0.340343
TH_31_T_str	PTC_primary	-0.213463
TH_32_T_str	PTC_primary	0.677843
TH_33_T_str	PTC_primary	-0.557608
TH_61_T_str	PTC_primary	-0.0101016
TH_22_T_str	PTC_primary	-0.587488
TH_37_T_str	PTC_primary	0.0680598
TH_38_T_str	PTC_primary	0.621348
TH_39_T_str	PTC_primary	-0.618658
TH_40_T_str	PTC_primary	0.194835
TH_41_T_str	PTC_primary	-0.467856
TH_42_T_str	PTC_primary	-0.4759
TH_45_T_str	PTC_primary	-0.408389
TH_46_T_str	PTC_primary	-0.389017
TH_48_T_str	PTC_primary	-0.208033
TH_50_T_str	PTC_primary	-0.0417297
TH_35_T_str	PTC_primary	0.107021
TH_36_T_str	PTC_primary	-0.426637
TH_173_T_str	PTC_primary	-0.425034
TH_171_T_str	PTC_primary	-0.506937
TH_172_T_str	PTC_primary	0.390904
TH_174_T_str	PTC_primary	-0.369929
TH_163_T_str	PTC_primary	-0.102867
TH_64_T_str	PTC_primary	0.184093
TH_66_T_str	PTC_primary	-0.657785
TH_68_T_str	PTC_primary	-0.165059
TH_70_T_str	PTC_primary	-0.56144
TH_72_T_str	PTC_primary	-0.528686
TH_73_T_str	PTC_primary	-0.607243
TH_75_T_str	PTC_primary	-0.0757196
TH_76_T_str	PTC_primary	-0.584238
TH_77_T_str	PTC_primary	-0.504021
TH_78_T_str	PTC_primary	-0.383432
TH_112_T_str	PTC_primary	-0.558336
TH_113_T_str	PTC_primary	0.205948
TH_114_T_str	PTC_primary	-0.40622
TH_115_T_str	PTC_primary	-0.571287
TH_116_T_str	PTC_primary	0.0214012
TH_117_T_str	PTC_primary	-0.475596
TH_118_T_str	PTC_primary	0.279507
TH_119_T_str	PTC_primary	-0.489312
TH_120_T_str	PTC_primary	-0.439469
TH_121_T_str	PTC_primary	-0.393974
TH_122_T_str	PTC_primary	-0.0796511
TH_123_T_str	PTC_primary	0.564959
TH_124_T_str	PTC_primary	-0.562454
TH_126_T_str	PTC_primary	-0.633217
TH_127_T_str	PTC_primary	-0.0337986
TH_128_T_str	PTC_primary	-0.454348
TH_129_T_str	PTC_primary	-0.161464
TH_132_T_str	PTC_primary	0.0594581
TH_135_T_str	PTC_primary	-0.341156
TH_136_T_str	PTC_primary	-0.368701
TH_137_T_str	PTC_primary	-0.0267595
TH_138_T_str	PTC_primary	-0.127268
TH_141_T_str	PTC_primary	0.248597
TH_142_T_str	PTC_primary	0.141075
TH_145_T_str	PTC_primary	0.0308399
TH_146_T_str	PTC_primary	-0.43621
TH_149_T_str	PTC_primary	-0.312123
TH_150_T_str	PTC_primary	0.599112
TH_151_T_str	PTC_primary	0.366314
TH_176_T_str	PTC_primary	0.567959
TH_79_T_str	PTC_primary	-0.517914
TH_80_T_str	PTC_primary	-0.341724
TH_81_T_str	PTC_primary	0.0249187
TH_82_T_str	PTC_primary	-0.492911
TH_85_T_str	PTC_primary	-0.0387644
TH_86_T_str	PTC_primary	-0.410102
TH_88_T_str	PTC_primary	-0.536827
TH_89_T_str	PTC_primary	-0.112457
TH_91_T_str	PTC_primary	0.349984
TH_92_T_str	PTC_primary	-0.569655
TH_93_T_str	PTC_primary	0.354767
TH_96_T_str	PTC_primary	-0.306918
TH_97_T_str	PTC_primary	-0.642341
TH_98_T_str	PTC_primary	-0.592758
TH_99_T_str	PTC_primary	-0.525443
TH_84_T_str	PTC_primary	0.162955
TH_207_T_str	PTC_primary	-0.122009
TH_210_T_str	PTC_primary	0.2562
TH_198_T_str	PTC_primary	-0.351558
TH_202_T_str	PTC_primary	-0.306612
TH_203_T_str	PTC_primary	-0.436792
TH_206_T_str	PTC_primary	-0.314632
TH_215_T_str	PTC_primary	-0.581573
TH_213_T_str	PTC_primary	-0.491924
TH_47_T_str	PTC_primary	0.296978
TH_49_T_str	PTC_primary	-0.286982
TH_218_T_str	PTC_primary	0.290271
TH_220_T_str	PTC_primary	-0.299995
TH_221_T_str	PTC_primary	0.00294012
TH_219_T_str	PTC_primary	0.47099
TH_222_T_str	PTC_primary	0.0551542
TH_223_T_str	PTC_primary	-0.133466
TH_224_T_str	PTC_primary	0.712328
TH_225_T_str	PTC_primary	-0.0882063
TH_229_TR_str	PTC_primary	-0.114901
TH_232_T_str	PTC_primary	0.171599
TH_237_T_str	PTC_primary	-0.430639
TH_230_T_str	PTC_primary	-0.210644
TH_233_T_str	PTC_primary	-0.259691
TH_235_T_str	PTC_primary	-0.0125102
TH_236_T_str	PTC_primary	0.0565995
TH_238_T_str	PTC_primary	-0.154103
TH_240_T_str	PTC_primary	-0.538831
TH_242_T_str	PTC_primary	-0.183598
TH_243_T_str	PTC_primary	-0.292115
TH_244_T_str	PTC_primary	-0.220098
TH_245_T_str	PTC_primary	-0.599621
TH_246_T_str	PTC_primary	-0.215568
TH_247_T_str	PTC_primary	-0.328192
TH_248_T_str	PTC_primary	-0.408621
TH_253_T_str	PTC_primary	-0.515855
TH_241_T_str	PTC_primary	-0.611195
TH_261_T_str	PTC_primary	0.691854
TH_251_T_str	PTC_primary	0.326084
TH_255_T_str	PTC_primary	-0.591746
TH_256_T_str	PTC_primary	0.130172
TH_257_T_str	PTC_primary	-0.723908
TH_258_T_str	PTC_primary	-0.317955
TH_177_T_acc	PTC_primary	-0.562952
TH_226_T_acc	PTC_primary	-0.402855
TH_227_T_acc	PTC_primary	-0.591265
TH_169_T_acc	PTC_primary	-0.183742
TH_157_T_acc	PTC_primary	0.219507
TH_158_T_acc	PTC_primary	0.454513
TH_160_T_acc	PTC_primary	-0.474554
TH_161_T_acc	PTC_primary	-0.586904
TH_162_T_acc	PTC_primary	-0.64256
TH_182_T_acc	PTC_primary	-0.312119
TH_183_T_acc	PTC_primary	-0.496516
TH_184_T_acc	PTC_primary	0.352493
TH_185_T_acc	PTC_primary	0.561717
TH_186_T_acc	PTC_primary	-0.720211
TH_147_T_acc	PTC_primary	0.0725318
TH_148_T_acc	PTC_primary	-0.472851
TH_152_T_acc	PTC_primary	0.68284
TH_153_T_acc	PTC_primary	0.672269
TH_154_T_acc	PTC_primary	0.636499
TH_179_T_acc	PTC_primary	0.652605
TH_180_T_acc	PTC_primary	0.404804
TH_165_T_acc	PTC_primary	-0.571139
TH_270_T_acc	PTC_primary	0.15464
TH_67_T_acc	PTC_primary	0.204602
TH_69_T_acc	PTC_primary	-0.451855
TH_102_T_acc	PTC_primary	-0.570359
TH_103_T_acc	PTC_primary	-0.44111
TH_104_T_acc	PTC_primary	-0.508341
TH_108_T_acc	PTC_primary	-0.475925
TH_110_T_acc	PTC_primary	0.561975
TH_130_T_acc	PTC_primary	0.0451242
TH_131_T_acc	PTC_primary	-0.046802
TH_178_T_acc	PTC_primary	0.663965
TH_200_T_acc	PTC_primary	0.624475
TH_109_T_acc	PTC_primary	-0.603811
TH_111_T_acc	PTC_primary	-0.418766
TH_272_T_str	PTC_primary	-0.579834
TH_273_T_str	PTC_primary	0.355702
TH_274_T_str	PTC_primary	-0.190878
TH_277_T_str	PTC_primary	0.100613
TH_278_T_str	PTC_primary	-0.132293
TH_279_T_str	PTC_primary	-0.0875227
TH_262_T_acc	ATC_primary	-0.576208
TH_205_T_acc	PD_primary	0.138381
TH_209_T_acc	PTC_primary	-0.431245
TH_259_T_acc	PTC_primary	0.661675
TH_268_T_acc	PTC_primary	-0.741979
TH_284_T_acc	PTC_primary	0.15994
TH_168_T_acc	PTC_primary	0.700088
TH_201_T_acc	PTC_primary	0.491459
TH_204_T_acc	PTC_primary	-0.534379
TH_208_T_acc	PTC_primary	-0.56073
TH_211_T_acc	PTC_primary	-0.589028
TH_285_T_acc	PTC_primary	0.0558165
TH_286_T_acc	PTC_primary	-0.215423
TH_159_T_acc	PTC_primary	0.433767
TH_164_T_acc	PTC_primary	-0.382196
TH_144_T_acc	PTC_primary	0.582065
TH_155_T_acc	PTC_primary	0.63634
TH_156_T_acc	PTC_primary	0.223165
TH_181_T_acc	PTC_primary	-0.148165
TH_175_T_acc	PTC_primary	0.417008
TH_65_T_acc	PTC_primary	-0.266272
TH_100_T_acc	PTC_primary	-0.486917
TH_101_T_acc	PTC_primary	-0.559957
TH_105_T_acc	PTC_primary	-0.395569
TH_106_T_acc	PTC_primary	-0.384116
TH_107_T_acc	PTC_primary	-0.34656
TH_134_T_acc	PTC_primary	0.599641
TH_139_T_acc	PTC_primary	-0.162514
TH_140_T_acc	PTC_primary	-0.286087
TH_143_T_acc	PTC_primary	-0.130123
TH_87_T_acc	PTC_primary	-0.433672
TH_281_T_str	PTC_primary	0.407676
TH_283_T_str	PTC_primary	-0.190571
TH_290_T_str	PTC_primary	0.124644
TH_282_T_str	PTC_primary	0.188816
TH_301_T_acc	ATC_primary	-0.753233
TH_302_T_acc	PTC_primary	-0.0587864
TH_297_T_acc	PTC_primary	-0.553672
TH_298_T_acc	PTC_primary	-0.661356
TH_299_T_acc	PTC_primary	-0.607903
TH_305_T_acc	PTC_primary	-0.109185
TH_300_T_str	ATC_primary	-0.694871
TH_303_T_str	PTC_primary	-0.236459
TH_304_T_str	PTC_primary	-0.0262117
TH_292_T_str	PTC_primary	-0.648064
TH_296_T_str	PTC_primary	-0.545531
TH_30_T_str	PTC_primary	-0.576319
TH_310_T_acc	ATC_primary	-0.683891
TH_316_T_acc	PTC_primary	0.39759
TH_313_T_acc	PTC_primary	-0.616242
TH_314_T_acc	PTC_primary	-0.374697
TH_307_T_str	PTC_primary	-0.573436
TH_308_T_str	PTC_primary	0.301008
TH_309_T_str	PTC_primary	-0.588769
TH_315_T_str	PTC_primary	0.631387
TH_351_T_acc	PTC_primary	-0.548839
TH_356_T_acc	PTC_primary	-0.564857
TH_13_T_acc	PTC_primary	0.42089
TH_14_T_acc	PTC_primary	0.499188
TH_359_T_acc	PTC_primary	0.0185314
TH_52_T_acc	PTC_primary	-0.442314
TH_54_T_acc	PTC_primary	-0.621415
TH_195_T_acc	PTC_primary	0.0698567
TH_43_T_acc	PTC_primary	-0.761046
TH_318_T_str	PTC_primary	-0.00894354
TH_347_T_str	PTC_primary	0.319191
TH_348_T_str	PTC_primary	0.535112
TH_350_T_str	PTC_primary	-0.262746
TH_352_T_str	PTC_primary	-0.00588869
TH_353_T_str	PTC_primary	0.584272
TH_354_T_str	PTC_primary	-0.0782354
TH_355_T_str	PTC_primary	0.530466
TH_357_T_str	PTC_primary	-0.533226
TH_360_T_str	PTC_primary	-0.386261
TH_361_T_str	PTC_primary	0.254827
TH_358_T_str	PTC_primary	0.459108
TH_475_T_str	ATC_primary	-0.706414
TH_346_T_str	PTC_primary	-0.0714405
TH_492_T_str	PTC_primary	0.0556327
TH_484_T_str	PTC_primary	-0.604297
TH_366_T_acc	PTC_primary	0.579731
TH_373_T_acc	PTC_primary	0.476849
TH_375_T_acc	PTC_primary	0.0514405
TH_363_T_acc	PTC_primary	0.170006
TH_409_T_acc	PTC_primary	-0.683719
TH_401_T_acc	PTC_primary	0.129316
TH_398_T_acc	PTC_primary	0.554222
TH_ATCFP-2_T_acc	ATC_primary	-0.481474
TH_ATCFP-4_T_acc	ATC_primary	-0.544261
TH_ATCFP-5_T_acc	ATC_primary	-0.107107
TH_ATCFP-1_T_acc	ATC_primary	-0.661545
TH_ATCFP-7_T1_acc	ATC_primary	-0.761965
TH_ATCFP-8_T_acc	ATC_primary	-0.289583
TH_PDFP-1_T_acc	PD_primary	0.558935
TH_FP26_T_acc	PTC_primary	0.115284
TH_FP28_T_acc	PTC_primary	0.597538
TH_FP38_T_acc	PTC_primary	0.410107
TH_FP36_T_acc	PTC_primary	0.236935
TH_FP39_T_acc	PTC_primary	0.566258
TH_FP35_T_acc	PTC_primary	-0.296787
TH_FP33_T_acc	PTC_primary	0.591178
TH_FP34_T_acc	PTC_primary	-0.530703
TH_FP13_T_acc	PTC_primary	0.17506
TH_FP15_T_acc	PTC_primary	0.568257
TH_FP18_T_acc	PTC_primary	0.643434
TH_FP19_T_acc	PTC_primary	0.579625
TH_FP11_T_acc	PTC_primary	-0.128866
TH_FP12_T_acc	PTC_primary	0.489894
TH_FP20_T_acc	PTC_primary	0.495288
TH_FP21_T_acc	PTC_primary	0.738295
TH_FP22_T_acc	PTC_primary	0.189732
TH_FP23_T_acc	PTC_primary	-0.268177
TH_FP32_T_acc	PTC_primary	0.503041
TH_FP31_T_acc	PTC_primary	0.0179266
TH_FP7_T_acc	PTC_primary	-0.137564
TH_FP8_T_acc	PTC_primary	0.290157
TH_FP1_T_acc	PTC_primary	0.072229
TH_FP5_T_acc	PTC_primary	0.675797
TH_FP6_T_acc	PTC_primary	0.575605
TH_PDFP-3_T_acc	PTC_primary	-0.0402768
TH_FP4_T_acc	PTC_primary	0.458704
TH_FP9_T_acc	PTC_primary	0.195651
TH_493_T_str	PTC_primary	0.605058
TH_382_T_str	PTC_primary	-0.0354086
TH_381_T_str	PTC_primary	0.378465
TH_385_T_str	PTC_primary	0.210597
TH_386_T_str	PTC_primary	0.0584321
TH_364_T_str	PTC_primary	-0.279987
TH_365_T_str	PTC_primary	-0.296515
TH_374_T_str	PTC_primary	-0.612166
TH_367_T_str	PTC_primary	-0.47334
TH_383_T_str	PTC_primary	-0.434931
TH_ATCFP-10_T1_acc	ATC_primary	0.351793
TH_ATCFP-9_T2_acc	ATC_primary	-0.767088
TH_PDFP-10_T_acc	PD_primary	0.00179641
TH_PDFP-8_T_acc	PD_primary	0.0726374
TH_PDFP-11_T_acc	PTC_primary	-0.237733
TH_PDFP-6_T1_acc	PTC_primary	-0.236955
TH_PDFP-7_T_acc	PTC_primary	-0.125112
TH_PDFP-5_T_acc	PTC_primary	-0.496938
TH_393_T_str	PTC_primary	-0.688563
TH_494_T_str	PTC_primary	0.0885669
TH_497_B_str	PTC_primary	0.422762
TH_498_T_str	PTC_primary	-0.440739
TH_499_T_str	PTC_primary	-0.334465
TH_407_T_str	PTC_primary	-0.599562
TH_397_T_str	PTC_primary	-0.389263
TH_399_T_str	PTC_primary	0.623873
TH_400_T_str	PTC_primary	0.322217
TH_402_T_str	PTC_primary	0.494019
TH_403_T_str	PTC_primary	-0.598133
TH_404_T_str	PTC_primary	-0.0258277
TH_394_T_str	PTC_primary	-0.310596
TH_396_T_str	PTC_primary	0.39266
TH_408_T_str	PTC_primary	-0.559398
TH_523_T_str	PD_primary	-0.474068
TH_125_T_str	PTC_primary	0.552626
TH_216_T_str	PTC_primary	-0.675076
TH_254_T5_str	ATC_primary	-0.627175
TH_167_TTR_acc	PTC_primary	0.223212
TH_362_T_str	ATC_primary	-0.580791
TH_379_T2_acc	PTC_primary	0.172436
TH_384_T1_acc	PTC_primary	0.199692
TH_369_T1_acc	PTC_primary	-0.266352
TH_370_T1_acc	PTC_primary	0.398471
TH_395_T1_acc	PTC_primary	-0.295074
TH_PDFP-2_T1_acc	PTC_primary	-0.0483545
TH_377_T1_str	PTC_primary	0.191908
TH_378_T1_str	PTC_primary	-0.125414
TH_371_T1_str	PTC_primary	-0.180598
TH_368_T1_str	PTC_primary	-0.625111
TH_405_T1_str	PTC_primary	0.379152
TH_388_T_str	PTC_primary	-0.540483
TH_389_T1_str	PTC_primary	-0.553149
TH_518_T1_str	ATC_primary	-0.0389094

## Sheet: Fig1d-e
Fig1d
pathway	pval	padj	log2err	ES	NES	size
KEGG_P53_SIGNALING_PATHWAY	4.6467e-07	4.32143e-05	0.674963	0.768056	1.87108	68
KEGG_NATURAL_KILLER_CELL_MEDIATED_CYTOTOXICITY	7.04324e-07	4.36681e-05	0.659444	0.693578	1.81208	131
KEGG_ECM_RECEPTOR_INTERACTION	4.00792e-06	0.000149095	0.610527	0.713047	1.77536	84
KEGG_CHRONIC_MYELOID_LEUKEMIA	1.67292e-05	0.000444518	0.57561	0.71031	1.74736	73
KEGG_CELL_ADHESION_MOLECULES_CAMS	1.46355e-05	0.000444518	0.593325	0.660682	1.72613	131
KEGG_GLIOMA	0.000109783	0.00201046	0.538434	0.712114	1.72419	65
KEGG_LEUKOCYTE_TRANSENDOTHELIAL_MIGRATION	4.33485e-05	0.000895869	0.557332	0.653359	1.67884	116
KEGG_CYTOKINE_CYTOKINE_RECEPTOR_INTERACTION	3.4153e-07	4.32143e-05	0.674963	0.606407	1.66857	263
KEGG_FOCAL_ADHESION	2.91083e-06	0.000135354	0.627257	0.614234	1.66261	199
KEGG_ALLOGRAFT_REJECTION	0.00228329	0.0193042	0.431708	0.737851	1.63919	35
KEGG_CHEMOKINE_SIGNALING_PATHWAY	0.0295957	0.122329	0.352488	0.490226	1.32253	187
KEGG_MAPK_SIGNALING_PATHWAY	0.0269107	0.116404	0.287857	0.464564	1.27886	267
KEGG_GLYCINE_SERINE_AND_THREONINE_METABOLISM	0.0214457	0.0956485	0.352488	-0.609915	-1.50594	31
KEGG_LIMONENE_AND_PINENE_DEGRADATION	0.0279878	0.118312	0.352488	-0.8148	-1.53618	10
KEGG_FATTY_ACID_METABOLISM	0.0123244	0.0647509	0.38073	-0.588689	-1.55727	42
KEGG_VALINE_LEUCINE_AND_ISOLEUCINE_DEGRADATION	0.00769484	0.0493531	0.407018	-0.604982	-1.60304	43
KEGG_BUTANOATE_METABOLISM	0.00737277	0.0489763	0.407018	-0.637661	-1.62517	34
KEGG_PROPANOATE_METABOLISM	0.00132811	0.0130015	0.45506	-0.706429	-1.74424	31
KEGG_LYSINE_DEGRADATION	0.000854306	0.0113501	0.477271	-0.668364	-1.77204	44
KEGG_ASCORBATE_AND_ALDARATE_METABOLISM	2.78553e-05	0.000647635	0.57561	-0.823264	-1.92796	25
Fig1e
pathway	pval	padj	log2err	ES	NES	size
KEGG_NATURAL_KILLER_CELL_MEDIATED_CYTOTOXICITY	2.72275e-10	4.5938e-08	0.814036	0.656043	2.14514	126
KEGG_CELL_CYCLE	4.93957e-10	4.5938e-08	0.801216	0.64665	2.11478	124
KEGG_DNA_REPLICATION	5.06123e-07	1.31964e-05	0.659444	0.789755	2.09603	36
KEGG_P53_SIGNALING_PATHWAY	2.64944e-07	8.21326e-06	0.674963	0.692627	2.08192	68
KEGG_LEISHMANIA_INFECTION	1.88755e-07	7.0217e-06	0.690132	0.692259	2.07621	69
KEGG_SYSTEMIC_LUPUS_ERYTHEMATOSUS	5.67587e-07	1.31964e-05	0.659444	0.71895	2.07547	54
KEGG_ALLOGRAFT_REJECTION	5.9956e-06	0.000111518	0.610527	0.764217	2.01706	35
KEGG_VIRAL_MYOCARDITIS	2.6642e-06	5.50602e-05	0.627257	0.668018	2.00795	68
KEGG_GRAFT_VERSUS_HOST_DISEASE	1.23034e-05	0.000187511	0.593325	0.739231	1.9791	37
KEGG_INTESTINAL_IMMUNE_NETWORK_FOR_IGA_PRODUCTION	1.31056e-05	0.000187511	0.593325	0.70364	1.97738	46
KEGG_FATTY_ACID_METABOLISM	0.00122409	0.00615355	0.45506	-0.662781	-1.71572	42
KEGG_ASCORBATE_AND_ALDARATE_METABOLISM	0.00227686	0.0100832	0.431708	-0.738928	-1.72205	23
KEGG_OXIDATIVE_PHOSPHORYLATION	0.000111585	0.00090238	0.538434	-0.567506	-1.73855	127
KEGG_PEROXISOME	0.000266651	0.00183693	0.498493	-0.609601	-1.73988	78
KEGG_CITRATE_CYCLE_TCA_CYCLE	0.00180225	0.00817606	0.45506	-0.709987	-1.74577	30
KEGG_GLYCINE_SERINE_AND_THREONINE_METABOLISM	0.00244435	0.0105732	0.431708	-0.715598	-1.76545	31
KEGG_PROPANOATE_METABOLISM	0.00102907	0.00546877	0.45506	-0.73499	-1.81329	31
KEGG_LYSINE_DEGRADATION	0.000471162	0.00273863	0.498493	-0.693946	-1.81705	44
KEGG_VALINE_LEUCINE_AND_ISOLEUCINE_DEGRADATION	0.000167403	0.00127174	0.518848	-0.711704	-1.85662	43
KEGG_BUTANOATE_METABOLISM	0.000170933	0.00127174	0.518848	-0.761092	-1.89371	32

## Sheet: Fig1f
gene_name	baseMean	log2FoldChange	lfcSE	stat	pvalue	padj
AKR1B10	8.74074	1.45191	0.210141	6.90921	4.87358e-12	1.5537e-11
MTHFD1L	706.398	1.25296	0.0486432	25.7582	2.60949e-146	9.57924e-144
UGT1A5	0.684363	1.2383	0.84284	1.4692	0.141778	0.186518
CPT1C	101.26	1.04915	0.0875548	11.9828	4.37198e-33	3.88985e-32
UGT2B17	2.18329	0.987933	0.471539	2.09512	0.0361599	0.0521384
PIPOX	18.2315	0.785093	0.0892929	8.79234	1.4648e-18	6.60679e-18
ACSL5	741.025	0.768688	0.0691078	11.123	9.69267e-29	7.11358e-28
UGT2B15	0.770881	0.760325	0.431561	1.7618	0.0781026	0.10724
SHMT2	1073.89	0.738656	0.0529964	13.9379	3.72991e-44	5.33849e-43
LDHAL6B	5.97109	0.718885	0.14709	4.88739	1.02181e-06	2.30645e-06
MTHFD2	490.063	0.711055	0.0829313	8.57403	9.99266e-18	4.32972e-17
ACSM3	84.8266	0.624414	0.0688015	9.0756	1.13055e-19	5.42372e-19
AGXT2	0.314387	0.621575	0.629005	0.988186	0.323061	0.39519
UGT1A10	1.03289	0.613811	0.453782	1.35266	0.176166	0.227337
ACSM1	41.3394	0.557394	0.0810865	6.87407	6.23973e-12	1.97651e-11
ACO1	1659.17	0.526718	0.0474378	11.1033	1.20843e-28	8.80686e-28
PSAT1	261.612	0.43813	0.104727	4.18353	2.87012e-05	5.7359e-05
AFMID	267.748	0.428322	0.0373996	11.4526	2.28239e-30	1.80614e-29
LDHA	10271.3	0.424155	0.0536556	7.90514	2.67628e-15	1.02734e-14
ALDH3A2	4215.44	0.345596	0.0383897	9.00231	2.21024e-19	1.04269e-18
ACSL4	1038.13	0.328877	0.047957	6.85776	6.99492e-12	2.21149e-11
CPT1B	880.819	0.321433	0.0846787	3.79592	0.000147099	0.000275791
UGT1A6	1.91455	0.312541	0.32572	0.959539	0.337287	0.410867
UGT2A1	0.368726	0.295092	1.09935	0.268424	0.788373	0.85764
SDS	43.9678	0.283692	0.123678	2.2938	0.0218022	0.0323564
ACOX1	1957.63	0.252242	0.0243529	10.3578	3.8582e-25	2.4081e-24
UGT2B7	2.86872	0.192645	0.270104	0.713224	0.475707	0.557655
MTHFD2L	226.276	0.182503	0.0417303	4.37339	1.22333e-05	2.5229e-05
PCCB	1165.17	0.169024	0.0424305	3.98355	6.78943e-05	0.000131548
PDHA2	1.10718	0.159698	0.69273	0.230535	0.817676	0.882159
ACADVL	12722.6	0.152083	0.0410067	3.70873	0.000208302	0.000384574
MTHFD1	1863.31	0.150946	0.0313278	4.81828	1.44802e-06	3.22881e-06
ACACA	1557.11	0.145748	0.0294694	4.94574	7.58563e-07	1.7274e-06
ACAA1	1733.4	0.138293	0.0350774	3.94252	8.06292e-05	0.000155086
ACSL3	1248.89	0.125791	0.0406134	3.09729	0.00195302	0.00327813
MDH1	2330.39	0.112531	0.0379855	2.96248	0.00305171	0.00501858
ACOX3	476.921	0.111291	0.036087	3.08398	0.00204252	0.00342082
UGT1A3	0.154001	0.103611	0.76135	0.136088	0.891752	0.939939
CS	3015.16	0.090428	0.0313327	2.88606	0.00390102	0.00633747
PGP	291.866	0.085819	0.0452713	1.89566	0.0580049	0.081381
HAO1	0.287331	0.0852144	0.64442	0.132234	0.894799	0.941992
ALAS1	929.782	0.0836419	0.0320754	2.60766	0.00911625	0.0141852
CYP4A22	1.50855	0.0672196	0.196638	0.341844	0.732468	0.807683
HADHB	3803.57	0.0616927	0.0373153	1.65328	0.098274	0.132749
UGT1A8	0.509016	0.0287923	0.406253	0.0708729	0.943499	0.976453
HIBCH	856.243	0.0270343	0.031073	0.870025	0.384287	0.461904
ALDH5A1	928.867	0.0269741	0.051876	0.519973	0.603083	0.685056
UGDH	789.139	0.0157782	0.0426362	0.370065	0.711334	0.787445
HYI	824.447	0.0106423	0.0492126	0.216252	0.828791	0.891095
PHGDH	1321.49	0.00935624	0.0668325	0.139995	0.888664	0.937569
HMGCL	1182.42	-0.00631429	0.0358191	-0.176283	0.860072	0.915351
ACSM4	0.0938336	-0.0197466	0.717209	-0.0275326	0.978035	0.995001
ADH7	0.278428	-0.0200906	0.706897	-0.0284208	0.977327	0.994688
GLYCTK	308.097	-0.02408	0.0508361	-0.47368	0.635728	0.716473
PDHB	1226.5	-0.0374904	0.0252991	-1.48189	0.13837	0.18246
MDH2	2563.57	-0.0397986	0.0450944	-0.88256	0.377474	0.454735
SUCLG2	1351.75	-0.0399387	0.0288752	-1.38315	0.16662	0.216102
ACAA2	1552.06	-0.0417353	0.0437201	-0.954602	0.339779	0.413547
BDH2	1924.18	-0.045356	0.0392689	-1.15501	0.248086	0.310546
UGT2A3	0.104532	-0.0479919	0.704482	-0.0681236	0.945687	0.978054
HADHA	4879.51	-0.0485769	0.0254606	-1.90793	0.0564008	0.0792538
GRHPR	1876.31	-0.051616	0.0284065	-1.81705	0.0692099	0.0958935
ACSS3	846.225	-0.0564654	0.0503918	-1.12053	0.262489	0.327109
SARDH	132.11	-0.0685861	0.0669387	-1.02461	0.305547	0.375433
PDHA1	2507.16	-0.0717691	0.0340489	-2.10783	0.0350461	0.0506355
CPT2	771.15	-0.0839375	0.0298739	-2.80972	0.00495842	0.00796069
ACO2	3344.85	-0.0885609	0.0424699	-2.08526	0.0370454	0.0533297
DAO	1.81603	-0.0975862	0.25882	-0.377043	0.706142	0.782902
MCEE	173.39	-0.10129	0.038425	-2.63604	0.008388	0.0131122
ACAT2	271.374	-0.118849	0.0358647	-3.31381	0.000920335	0.00160188
MAOA	6172.92	-0.123526	0.0671743	-1.83889	0.0659312	0.0916132
DLD	1537.33	-0.14254	0.0331342	-4.30189	1.69346e-05	3.44691e-05
UGT1A9	0.333571	-0.152346	0.440453	-0.345885	0.729429	0.804612
CYP4A11	4.85544	-0.158342	0.129265	-1.22494	0.220597	0.279043
GAD1	12.292	-0.159745	0.135789	-1.17642	0.239427	0.300904
UGT1A4	0.417816	-0.161861	0.478309	-0.338402	0.73506	0.809775
SRR	211.967	-0.162748	0.0376509	-4.32255	1.54235e-05	3.14904e-05
UGT2B10	0.783029	-0.16639	0.819744	-0.202978	0.839152	0.89926
ECHS1	1637.37	-0.17698	0.0360691	-4.90669	9.26262e-07	2.09747e-06
AACS	633.762	-0.183669	0.0312966	-5.86866	4.39335e-09	1.17087e-08
CHDH	189.973	-0.190366	0.0576821	-3.30025	0.000965971	0.00167763
ACSS2	728.923	-0.196019	0.0416047	-4.71145	2.45961e-06	5.3863e-06
CBS	1469.33	-0.20041	0.0694014	-2.8877	0.00388072	0.00630554
LDHB	5607.45	-0.200449	0.0361584	-5.54364	2.96249e-08	7.48285e-08
OXCT1	1237.41	-0.206489	0.0386758	-5.33896	9.34832e-08	2.27368e-07
HMGCS1	757.885	-0.207476	0.0272891	-7.6029	2.89565e-14	1.04995e-13
HADH	1258.45	-0.222023	0.0345352	-6.4289	1.28527e-10	3.76057e-10
CPT1A	1243.16	-0.224459	0.039969	-5.61582	1.95627e-08	5.00246e-08
ECI1	1602.15	-0.226202	0.04883	-4.63243	3.61393e-06	7.80041e-06
UGT1A1	0.46155	-0.23746	0.494686	-0.480022	0.631211	0.711868
GAD2	0.17981	-0.247344	0.629438	-0.39296	0.694349	0.771572
PCCA	1057.12	-0.256058	0.033754	-7.58599	3.29954e-14	1.19356e-13
SHMT1	1567.72	-0.276416	0.0488838	-5.65454	1.56264e-08	4.01922e-08
AMT	768.17	-0.324575	0.0771639	-4.20631	2.59572e-05	5.20535e-05
GAMT	416.284	-0.327721	0.0651705	-5.02867	4.93906e-07	1.13978e-06
ACSL1	1591.22	-0.329299	0.0506912	-6.49619	8.2381e-11	2.43992e-10
BHMT	10.957	-0.333564	0.108714	-3.06827	0.00215304	0.0035959
SUCLA2	1029.1	-0.338925	0.0323922	-10.4632	1.27521e-25	8.09427e-25
L2HGDH	210.461	-0.349833	0.0385162	-9.08276	1.05857e-19	5.08459e-19
ECI2	897.368	-0.368216	0.0323776	-11.3725	5.72944e-30	4.4452e-29
AGXT	0.332321	-0.376921	0.622059	-0.605924	0.544565	0.626919
SUCLG1	1786.97	-0.383463	0.0328464	-11.6744	1.72243e-31	1.4316e-30
ACSS1	1434.73	-0.385534	0.0439459	-8.77293	1.74077e-18	7.81769e-18
GCDH	567.218	-0.389652	0.0348846	-11.1697	5.73546e-29	4.24231e-28
UGT1A7	1.44574	-0.405666	0.368375	-1.10123	0.270795	0.336592
AOC2	38.2068	-0.406946	0.0714059	-5.69905	1.20476e-08	3.11857e-08
ABAT	2641.4	-0.414601	0.0623339	-6.6513	2.90518e-11	8.84085e-11
ACAT1	1687.77	-0.415442	0.0458482	-9.06125	1.28968e-19	6.16477e-19
HAO2	1.50044	-0.425616	0.174176	-2.4436	0.0145417	0.0220914
MLYCD	543.651	-0.439738	0.0372793	-11.7958	4.10415e-32	3.51281e-31
ADH5	1915.62	-0.44758	0.0276757	-16.1723	7.91017e-59	2.00004e-57
ACADM	1292.09	-0.44778	0.0381173	-11.7474	7.28153e-32	6.17373e-31
PSPH	205.464	-0.454369	0.0412619	-11.0118	3.35066e-28	2.38835e-27
ACADS	715.405	-0.478435	0.0553738	-8.64009	5.61688e-18	2.45737e-17
ACADL	691.175	-0.489338	0.0744142	-6.57586	4.83729e-11	1.45067e-10
ACADSB	617.852	-0.490653	0.0406816	-12.0608	1.70111e-33	1.544e-32
LDHC	3.86199	-0.519768	0.250878	-2.0718	0.0382845	0.0549977
BDH1	620.124	-0.529757	0.0573744	-9.23333	2.62352e-20	1.29662e-19
ALDH9A1	2967.44	-0.549381	0.0397218	-13.8307	1.66413e-43	2.29881e-42
EHHADH	224.29	-0.580565	0.0417937	-13.8912	7.16279e-44	1.00844e-42
DMGDH	202.765	-0.581751	0.0742864	-7.83119	4.8327e-15	1.83136e-14
ALDH7A1	2501.5	-0.597087	0.0421449	-14.1675	1.45645e-45	2.20223e-44
UGT2B4	0.470063	-0.5978	0.510511	-1.17098	0.241605	0.303334
ALDH2	1948.23	-0.615704	0.0531203	-11.5907	4.59201e-31	3.75061e-30
ALDH6A1	1027.65	-0.626451	0.0475908	-13.1633	1.42744e-39	1.69336e-38
OXCT2	53.3316	-0.629466	0.107586	-5.8508	4.89227e-09	1.29947e-08
UGT2B28	0.344781	-0.648926	0.633706	-1.02402	0.305827	0.375754
ACSM5	112.281	-0.665104	0.0820821	-8.10291	5.36581e-16	2.13974e-15
ALDH1B1	474.619	-0.675324	0.0608445	-11.0992	1.26589e-28	9.21208e-28
AOC3	802.771	-0.697206	0.0819662	-8.50602	1.80008e-17	7.71022e-17
ADH6	2.46983	-0.726719	0.164227	-4.42508	9.64066e-06	2.00532e-05
GNMT	34.4827	-0.777683	0.0823787	-9.44035	3.7155e-21	1.91653e-20
GCAT	362.843	-0.80497	0.0613413	-13.1228	2.43715e-39	2.85868e-38
ACSL6	42.7058	-0.822943	0.112319	-7.32685	2.35631e-13	8.1191e-13
CTH	152.241	-0.99236	0.067664	-14.666	1.06451e-48	1.82069e-47
LDHAL6A	3.62953	-0.995808	0.147205	-6.76477	1.33523e-11	4.14669e-11
GATM	719.978	-1.01664	0.0666222	-15.2597	1.41892e-52	2.79596e-51
ACACB	2118.68	-1.07959	0.0584814	-18.4603	4.30767e-76	2.02348e-74
MAOB	200.683	-1.18434	0.10189	-11.6237	3.12132e-31	2.56951e-30
ADH4	5.13386	-1.22534	0.206146	-5.94402	2.78122e-09	7.50711e-09
MIOX	148.604	-1.49817	0.123174	-12.163	4.89248e-34	4.5575e-33
ADH1C	58.9954	-1.52099	0.142523	-10.6719	1.37728e-26	9.12496e-26
ADH1A	5.81145	-1.56832	0.163107	-9.61528	6.89192e-22	3.68145e-21
GLDC	286.802	-1.8085	0.13993	-12.9244	3.28049e-38	3.66155e-37
ADH1B	1144.51	-1.84071	0.158454	-11.6166	3.39303e-31	2.78394e-30
HMGCS2	8.46532	-1.86429	0.247439	-7.53433	4.90854e-14	1.7608e-13
UGT2B11	22.754	-2.00311	0.170396	-11.7556	6.60566e-32	5.61509e-31
ACSM2A	6.00408	-2.06062	0.182008	-11.3216	1.02604e-29	7.82581e-29
ALAS2	9.41295	-2.27772	0.189796	-12.0009	3.51623e-33	3.13974e-32

## Sheet: Fig1g
gene_name	baseMean	log2FoldChange	lfcSE	stat	pvalue	padj
UGT2B17	2.56816	2.02207	0.67438	2.99841	0.00271396	0.00558554
CKM	118.587	1.73532	0.375379	4.62284	3.78515e-06	1.23166e-05
RRM2	164.155	1.56942	0.141478	11.093	1.35638e-28	6.34166e-27
CYP26A1	22.7526	1.46345	0.25645	5.70656	1.15284e-08	5.18125e-08
DHRS9	68.9255	1.40144	0.155916	8.98843	2.50798e-19	4.21965e-18
UGT1A5	0.856855	1.37501	1.27615	1.07747	0.28127	0.360545
UGT2B4	0.373413	1.23822	0.823667	1.5033	0.132762	0.188041
PRODH2	0.513558	1.2262	0.721206	1.70021	0.089091	0.13226
DGKA	1220.35	1.06394	0.10574	10.0619	8.14489e-24	2.28935e-22
TK1	122.02	0.994794	0.109132	9.11556	7.82681e-20	1.38804e-18
RPE65	0.59958	0.99102	0.38902	2.54748	0.0108504	0.0198626
TYMS	284.441	0.981714	0.101802	9.64337	5.24351e-22	1.21091e-20
DPYS	4.06493	0.977264	0.239665	4.07762	4.5499e-05	0.000125497
UGT1A8	0.508801	0.974889	0.65712	1.48358	0.137921	0.194537
PNPLA3	10.4559	0.927193	0.16662	5.56472	2.62568e-08	1.12658e-07
UPP1	947.196	0.907664	0.0912573	9.94621	2.61974e-23	6.98195e-22
PYCR1	312.587	0.888006	0.135171	6.56951	5.04822e-11	3.06713e-10
AGXT	0.286611	0.884155	0.982768	0.899658	0.368302	0.45204
AWAT2	2.60378	0.848889	0.263232	3.22487	0.0012603	0.00275311
ACOT12	8.63782	0.826546	0.287904	2.8709	0.00409299	0.00813086
UGT2B15	0.894481	0.786914	0.615636	1.27821	0.201174	0.270368
UGT1A10	0.773107	0.753751	0.72761	1.03593	0.300236	0.381261
POLE2	51.0072	0.752389	0.0786098	9.57118	1.05691e-21	2.36611e-20
TYMP	2030.47	0.704791	0.110339	6.3875	1.68623e-10	9.53274e-10
CPT1C	127.521	0.695887	0.125105	5.56244	2.66026e-08	1.13988e-07
PIPOX	21.8102	0.677115	0.110807	6.11074	9.91705e-10	5.05522e-09
MBOAT2	889.73	0.671632	0.0725427	9.25843	2.07454e-20	3.97147e-19
LDHAL6B	7.0396	0.654459	0.180774	3.62032	0.000294245	0.000713726
PNP	1751.78	0.650397	0.0976684	6.65923	2.7526e-11	1.73614e-10
CTPS1	495.146	0.577866	0.0707384	8.16906	3.10797e-16	3.54992e-15
DCK	274.865	0.568626	0.0595325	9.55151	1.27819e-21	2.82166e-20
SDS	46.8777	0.567942	0.16768	3.38706	0.00070645	0.0016142
NUDT2	118.389	0.566625	0.0830278	6.82452	8.8218e-12	5.89638e-11
LDHA	11356.7	0.549837	0.0626754	8.77276	1.74336e-18	2.65608e-17
AGXT2	0.391387	0.540887	0.841774	0.642556	0.520512	0.60307
NT5E	2550.67	0.536473	0.100596	5.33295	9.66292e-08	3.86293e-07
SRM	515.431	0.528608	0.0724846	7.29269	3.03817e-13	2.41533e-12
ACSL5	883.895	0.517583	0.0898481	5.76065	8.37917e-09	3.81818e-08
CMPK2	177.824	0.515615	0.0963248	5.35288	8.65672e-08	3.48043e-07
POLE	889.167	0.504878	0.0617367	8.17792	2.88782e-16	3.30441e-15
SHMT2	1273.99	0.501943	0.0724252	6.93051	4.19322e-12	2.90684e-11
UGT2B7	2.19091	0.491081	0.387476	1.26738	0.205018	0.274739
DGKH	691.62	0.482685	0.0613664	7.86562	3.67267e-15	3.66477e-14
PKM	18375.6	0.480472	0.0620138	7.74783	9.34752e-15	8.99262e-14
P4HA2	1396.17	0.47914	0.0762535	6.28352	3.30993e-10	1.79802e-09
AOC1	50.4402	0.465261	0.194948	2.3866	0.0170052	0.0299041
GLS	3563.91	0.455365	0.0521456	8.73258	2.48921e-18	3.73264e-17
RDH5	353.504	0.444731	0.116664	3.81207	0.000137806	0.000351469
UCK2	275.861	0.42828	0.0867406	4.93747	7.91411e-07	2.82124e-06
RRM1	953.524	0.412662	0.0466438	8.8471	8.98262e-19	1.41148e-17
ACSL4	1121.3	0.397071	0.0594177	6.6827	2.34586e-11	1.49395e-10
CYP26C1	2.82804	0.390913	0.191951	2.03652	0.0416978	0.0670724
POLA2	311.831	0.384494	0.053232	7.223	5.08548e-13	3.94021e-12
GLS2	194.469	0.381284	0.120124	3.17408	0.00150314	0.00323676
HAGHL	153.081	0.37929	0.0996528	3.80612	0.000141166	0.000359411
PLPP2	560.866	0.378719	0.124822	3.03408	0.00241274	0.0050095
ENTPD4	1331.73	0.37355	0.0423759	8.81515	1.19523e-18	1.85061e-17
PRIM2	235.67	0.371213	0.0444268	8.35562	6.50896e-17	8.02195e-16
MBOAT1	549.399	0.369669	0.0561894	6.57897	4.7371e-11	2.89289e-10
DGKZ	1463.83	0.362699	0.0568797	6.3766	1.81067e-10	1.01909e-09
UPP2	5.92469	0.359498	0.15718	2.28718	0.0221851	0.037988
DTYMK	217.053	0.353694	0.0623774	5.67023	1.42605e-08	6.33287e-08
P4HA1	893.078	0.351594	0.0638384	5.50757	3.63819e-08	1.53268e-07
LAP3	2096.75	0.342046	0.0622911	5.49109	3.99457e-08	1.67503e-07
CDA	55.495	0.33943	0.134591	2.52194	0.011671	0.021228
AKR1B10	7.78229	0.328933	0.286104	1.1497	0.250268	0.326055
DPYD	1549.01	0.328232	0.0650158	5.0485	4.45301e-07	1.64313e-06
AKR1B1	1603.76	0.324702	0.0881031	3.68548	0.000228271	0.000562083
POLR2J2	167.156	0.320666	0.114876	2.79141	0.00524793	0.0102162
PRIM1	158.003	0.310697	0.0546439	5.68585	1.30161e-08	5.80733e-08
ME2	729.472	0.306381	0.049673	6.16795	6.918e-10	3.60171e-09
RDH16	14.058	0.29957	0.160097	1.87118	0.0613208	0.0947445
POLD1	562.755	0.285411	0.0555724	5.13584	2.80885e-07	1.06114e-06
POLR3D	513.713	0.283692	0.0415127	6.83386	8.26591e-12	5.5326e-11
GPAT2	90.74	0.28272	0.132856	2.12801	0.0333361	0.0549414
UGT2B28	0.272667	0.279967	1.18308	0.236643	0.812934	0.860746
ACSM3	98.1525	0.274509	0.103214	2.65961	0.00782302	0.0147521
POLD4	453.181	0.272445	0.049817	5.46891	4.52811e-08	1.88752e-07
DHRS3	4922.33	0.259981	0.10856	2.3948	0.0166293	0.0293053
MGLL	753.078	0.25473	0.0890278	2.86123	0.00421994	0.00835775
PC	1043.67	0.248216	0.0892094	2.7824	0.00539583	0.0104855
NME2	4222.08	0.244241	0.0599908	4.0713	4.67518e-05	0.000128821
GLA	326.079	0.244098	0.0747876	3.26389	0.00109894	0.0024223
CYP3A7	2.576	0.241894	0.254447	0.950666	0.341774	0.424629
CYP4A22	1.52621	0.239048	0.265384	0.900761	0.367715	0.451494
POLA1	483.256	0.232248	0.037215	6.24072	4.35563e-10	2.32753e-09
CANT1	1316.24	0.231691	0.0474709	4.8807	1.0571e-06	3.7134e-06
ME3	631.308	0.225795	0.0722806	3.12387	0.00178491	0.00379371
CAD	1668.84	0.222812	0.0401601	5.54809	2.888e-08	1.22998e-07
NME1	794.539	0.211454	0.0712812	2.96648	0.00301227	0.00614829
ACSM1	47.1792	0.206665	0.112764	1.83272	0.0668437	0.102306
POLR2D	317.3	0.203718	0.0442597	4.6028	4.16843e-06	1.34785e-05
CPT1B	949.68	0.203187	0.109555	1.85466	0.0636449	0.0979378
POLR3C	622.57	0.194013	0.0372807	5.20412	1.94917e-07	7.52042e-07
P4HA3	112.871	0.187438	0.10872	1.72404	0.0847008	0.126384
PKLR	0.989497	0.184652	0.333901	0.553016	0.580253	0.659517
CEL	96.4113	0.176593	0.116682	1.51345	0.130165	0.184775
GAD1	11.5761	0.176266	0.18071	0.975413	0.329356	0.411971
DGKQ	358.772	0.173486	0.0547523	3.16857	0.0015319	0.00329284
NME1-NME2	176.788	0.170377	0.135531	1.25711	0.208715	0.278986
PSAT1	290.344	0.170371	0.165618	1.0287	0.303621	0.384712
NOS2	33.5596	0.161992	0.127761	1.26793	0.204823	0.274535
ENTPD6	1171.66	0.143528	0.0462149	3.10567	0.00189847	0.00401624
POLE3	554.486	0.139573	0.0482437	2.89309	0.00381473	0.00761725
MCEE	166.367	0.136799	0.055302	2.47367	0.0133731	0.0240504
NT5C3A	776.933	0.126994	0.0527803	2.40609	0.0161243	0.0284892
CNDP1	11.318	0.116723	0.193843	0.60215	0.547074	0.62873
POLR2B	2448.62	0.116656	0.0279225	4.17785	2.94277e-05	8.36164e-05
PNPT1	675.64	0.110765	0.046307	2.39197	0.0167583	0.0294945
RDH8	0.310212	0.107129	0.922759	0.116096	0.907576	0.933013
GLYCTK	302.445	0.106502	0.0700022	1.52142	0.128155	0.182221
GK	307.855	0.105579	0.0666798	1.58337	0.113338	0.163498
RDH10	402.274	0.104673	0.0718102	1.45764	0.14494	0.203323
ACAT2	259.029	0.102606	0.0515499	1.99041	0.0465454	0.0740748
PYCR2	958.225	0.0999896	0.0530452	1.88499	0.0594313	0.0922667
POLR3A	1048.43	0.0955975	0.0361973	2.64101	0.00826594	0.0155014
GLUD2	62.6568	0.095337	0.080963	1.17754	0.238981	0.313338
CYP2B6	0.252763	0.0839462	0.765458	0.109668	0.912673	0.936714
SARDH	127.989	0.0761085	0.0980464	0.77625	0.437601	0.522422
POLR1E	412.723	0.074769	0.0461914	1.61868	0.105517	0.15359
TK2	1750.48	0.0746791	0.049236	1.51676	0.129327	0.18366
SAT1	12087.9	0.0722048	0.0540169	1.33671	0.181318	0.247281
CYP3A5	76.1772	0.069567	0.0937611	0.74196	0.458112	0.542972
CYP2C9	2.87841	0.0658219	0.33115	0.198768	0.842444	0.883514
UGDH	783.784	0.064145	0.055898	1.14754	0.25116	0.327105
ENTPD1	5448.43	0.0616585	0.106492	0.578999	0.56259	0.643013
GPAT4	1713.94	0.0598581	0.0337708	1.77248	0.0763149	0.11508
AKR1A1	2327.1	0.0592819	0.0465502	1.27351	0.202838	0.272316
TXNRD1	1239.6	0.0578408	0.060208	0.960684	0.336711	0.419681
GLO1	1050	0.0571814	0.0516849	1.10635	0.268577	0.346303
POLD3	390.54	0.0516324	0.0396938	1.30077	0.193338	0.261276
CYP2C18	0.519266	0.0511486	0.551759	0.092701	0.926141	0.946383
POLR1D	1115.82	0.03288	0.0396018	0.830266	0.406389	0.490964
POLR2H	954.752	0.0302382	0.0530811	0.56966	0.568908	0.648871
POLR1A	1100.03	0.0287745	0.0304657	0.944488	0.34492	0.428091
ARG1	3.15905	0.0231518	0.22314	0.103755	0.917364	0.940129
ADH4	3.27122	0.0215354	0.312335	0.0689498	0.94503	0.960783
PCK1	9.40378	0.0212811	0.31283	0.0680277	0.945764	0.961337
ACOX3	486.345	0.0180691	0.0501228	0.360496	0.718476	0.782637
RRM2B	1575.27	0.00924469	0.0725723	0.127386	0.898635	0.927037
CYP4A11	4.58526	0.00589791	0.191744	0.0307593	0.975462	0.982639
POLR3G	37.0797	0.00342338	0.103703	0.0330114	0.973665	0.981361
MDH1	2378	0.00298	0.0438161	0.0680114	0.945777	0.961337
AGK	699.965	-0.00218787	0.032903	-0.0664947	0.946984	0.961957
GK2	0.341914	-0.00283246	1.46148	-0.00193807	0.998454	0.998664
ITPA	922.523	-0.00723025	0.0478404	-0.151133	0.879871	0.913275
CYP3A4	1.15925	-0.00730207	0.325215	-0.022453	0.982087	0.987632
AZIN2	286.333	-0.010587	0.0781877	-0.135406	0.892291	0.922443
POLE4	277.494	-0.0166557	0.054861	-0.303599	0.761433	0.818551
SMS	2119.63	-0.01723	0.0569163	-0.302725	0.762099	0.819017
NOS3	450.962	-0.018014	0.0737436	-0.244279	0.807015	0.856193
POLR2K	564.557	-0.0226364	0.0465753	-0.486019	0.626954	0.701865
UMPS	677.607	-0.0282077	0.039668	-0.711096	0.477025	0.561958
CMPK1	1930.56	-0.0298441	0.0460745	-0.647734	0.517157	0.599913
NME6	297.996	-0.0315442	0.0424519	-0.743057	0.457447	0.542285
NT5C1B	8.40096	-0.0336271	0.106744	-0.315027	0.752741	0.81114
PDHB	1199.46	-0.0460179	0.0315619	-1.45802	0.144834	0.203204
DLAT	1032.12	-0.0481745	0.0486369	-0.990493	0.321933	0.403987
ALDH3A2	4572.89	-0.0485483	0.0583107	-0.832579	0.405082	0.489852
HAGH	1036.77	-0.0497992	0.0530446	-0.938817	0.347825	0.431047
LRAT	90.3027	-0.0498462	0.120853	-0.412454	0.680007	0.748921
AGPAT2	935.726	-0.0498597	0.0718851	-0.693603	0.487931	0.572516
ACADVL	13126.9	-0.0502371	0.05443	-0.922967	0.356024	0.439351
ACAA2	1516.38	-0.0520157	0.0624881	-0.83241	0.405178	0.489936
ACOX1	2073.93	-0.0520244	0.0361747	-1.43814	0.150393	0.209935
DGKD	1367.48	-0.0572003	0.0634152	-0.901997	0.367058	0.450978
UCKL1	771.884	-0.0656228	0.0522258	-1.25652	0.208928	0.27923
ALAS1	941.174	-0.0730562	0.0448336	-1.6295	0.103208	0.150597
POLR1C	695.711	-0.0802598	0.0369572	-2.1717	0.0298786	0.0497559
SUCLG2	1320.75	-0.0808502	0.0400057	-2.02097	0.043283	0.0694117
ENTPD5	473.521	-0.0835563	0.0448663	-1.86234	0.0625555	0.0964408
ACSS2	679.587	-0.0839547	0.0514716	-1.63109	0.102872	0.150176
UPRT	242.307	-0.0857874	0.036565	-2.34616	0.0189679	0.0329776
HADHA	4756.6	-0.0941237	0.0324624	-2.89947	0.003738	0.00747639
CTPS2	546.578	-0.0947123	0.0414697	-2.28389	0.0223779	0.0382767
POLR2J3	2335.06	-0.0950442	0.0787102	-1.20752	0.227231	0.300339
ACACA	1603.5	-0.098302	0.0349229	-2.81483	0.00488026	0.00954926
DGAT1	527.986	-0.0996034	0.0479002	-2.0794	0.037581	0.0611797
ACSM4	0.0823455	-0.102477	1.13208	-0.0905207	0.927873
AMD1	1062.65	-0.105599	0.0464412	-2.27381	0.0229773	0.0391998
PCK2	929.846	-0.107281	0.0650351	-1.64959	0.0990264	0.145242
POLR2G	700.783	-0.107811	0.0516539	-2.08718	0.0368722	0.0601545
POLR1B	839.101	-0.108085	0.0372139	-2.90442	0.00367937	0.00737152
POLR3F	188.426	-0.110682	0.0480192	-2.30496	0.0211689	0.0364244
NT5C	517.752	-0.119363	0.0473779	-2.51938	0.0117561	0.0213665
GAD2	0.147368	-0.119855	0.978071	-0.122542	0.90247
GLUD1	4459.96	-0.120389	0.0381967	-3.15182	0.00162256	0.00347387
PHGDH	1310.65	-0.123566	0.104088	-1.18712	0.235179	0.309233
AK3	1245.74	-0.12427	0.0411245	-3.0218	0.00251276	0.00520493
POLR2I	628.393	-0.125895	0.0644439	-1.95357	0.0507526	0.0800406
AGPAT4	212.256	-0.126637	0.102335	-1.23747	0.215911	0.287434
ACSL3	1279.16	-0.127243	0.0609123	-2.08896	0.0367112	0.0599225
GRHPR	1827.48	-0.127773	0.0372972	-3.4258	0.000613	0.00141254
CYP2C19	0.275655	-0.127885	0.918791	-0.139188	0.889302	0.920402
AGMAT	34.6272	-0.129712	0.124749	-1.03979	0.298438	0.379535
HMGCS1	703.987	-0.131881	0.0380886	-3.46248	0.000535225	0.00124387
LPL	719.231	-0.13362	0.118426	-1.1283	0.259193	0.336071
OXCT1	1149.9	-0.136112	0.0583712	-2.33183	0.0197094	0.0341257
DUT	781.522	-0.136499	0.0369347	-3.69569	0.000219294	0.000541379
CPS1	153.976	-0.136886	0.12834	-1.06659	0.286157	0.365775
DAO	1.74753	-0.140649	0.307705	-0.457091	0.647606	0.720239
POLR2C	1253.89	-0.144334	0.0368129	-3.92075	8.82747e-05	0.000232656
DGKE	247.287	-0.144611	0.0602755	-2.39917	0.0164321	0.0289901
PNLIPRP1	0.07801	-0.148371	2.01323	-0.0736979	0.941251
SRR	199.676	-0.151049	0.0527796	-2.86188	0.0042113	0.0083415
ACAA1	1781.76	-0.151712	0.0487279	-3.11345	0.00184916	0.00392107
AMT	687.624	-0.152402	0.105298	-1.44733	0.147804	0.20682
POLR2A	7078.89	-0.158358	0.0406895	-3.89187	9.94752e-05	0.000259659
ENTPD8	39.4845	-0.158469	0.137998	-1.14834	0.250829	0.326695
POLR2E	1781.82	-0.158814	0.047048	-3.37558	0.000736596	0.00167744
POLR3B	397.086	-0.163554	0.046549	-3.51359	0.000442092	0.00103987
NME7	397.11	-0.164009	0.0436742	-3.75528	0.000173151	0.000434453
CPT2	743.796	-0.168372	0.0434586	-3.87432	0.000106923	0.000277919
DHRS4L2	273.545	-0.171551	0.0892267	-1.92264	0.0545253	0.0852697
MDH2	2505.89	-0.173129	0.0569337	-3.04089	0.00235883	0.0049056
CHDH	177.431	-0.175096	0.0877358	-1.99572	0.045964	0.0732721
UGT1A7	1.25764	-0.179906	0.572807	-0.314078	0.753462	0.811754
HADHB	3827.37	-0.181762	0.0471909	-3.85163	0.000117334	0.000302621
HADH	1163.86	-0.189993	0.0436095	-4.3567	1.32041e-05	3.97627e-05
GOT1	666.197	-0.191439	0.0813563	-2.3531	0.0186179	0.0324313
BDH2	1877.73	-0.191506	0.0555554	-3.44711	0.000566614	0.00131297
ALDH18A1	2230.37	-0.198058	0.0368955	-5.36807	7.95842e-08	3.21735e-07
HMGCL	1167.07	-0.20105	0.0497828	-4.03854	5.37846e-05	0.000146649
POLR3GL	778.871	-0.201379	0.041474	-4.85555	1.20054e-06	4.18716e-06
ACADM	1109.59	-0.204097	0.0510518	-3.99785	6.39211e-05	0.000172608
ADH5	1645.28	-0.207687	0.0356012	-5.83371	5.42097e-09	2.52338e-08
LDHB	5221.01	-0.210518	0.0500745	-4.20409	2.62136e-05	7.53274e-05
POLR2L	957.443	-0.21422	0.0780507	-2.74463	0.00605797	0.011663
POLD2	930.627	-0.216756	0.0523766	-4.13841	3.49722e-05	9.82412e-05
ASL	1120.76	-0.222708	0.0500881	-4.44633	8.73515e-06	2.68749e-05
ACSS3	823.092	-0.223987	0.0760317	-2.94597	0.00321939	0.00652935
AGPAT3	1875.07	-0.229343	0.0351287	-6.52866	6.63601e-11	3.96722e-10
DLD	1457.19	-0.231623	0.0411654	-5.62664	1.83758e-08	8.05327e-08
HIBCH	853.224	-0.233104	0.0432385	-5.39111	7.00241e-08	2.8539e-07
ECI2	791.746	-0.237015	0.0420956	-5.63039	1.79801e-08	7.8926e-08
DGKB	10.2539	-0.241117	0.15965	-1.51028	0.130972	0.185837
ACY1	985.961	-0.242683	0.0641105	-3.78539	0.000153468	0.000387828
OAT	1723.99	-0.242893	0.0407768	-5.95663	2.57485e-09	1.25056e-08
MLYCD	468.153	-0.243581	0.0473195	-5.14757	2.63878e-07	9.9947e-07
UGT2A3	0.0894802	-0.244493	1.28116	-0.190837	0.848653
ASS1	4449.67	-0.250308	0.0840645	-2.97758	0.00290537	0.00594861
UGT1A9	0.319532	-0.252887	0.758729	-0.333303	0.738905	0.799808
UPB1	8.91177	-0.253427	0.151865	-1.66877	0.0951638	0.140139
ACSL1	1421.69	-0.255005	0.0634429	-4.01944	5.83361e-05	0.000158492
AOC2	33.2767	-0.255413	0.105421	-2.42278	0.0154023	0.0273491
AOC3	631.187	-0.255822	0.108682	-2.35386	0.0185796	0.0323853
ODC1	2524.24	-0.256346	0.0755238	-3.39425	0.000688181	0.00157453
PDHA1	2428.01	-0.257304	0.0443573	-5.80073	6.60287e-09	3.0408e-08
NT5C1A	12.2414	-0.25893	0.208228	-1.24349	0.213686	0.28471
DHODH	232.998	-0.263984	0.0533122	-4.95167	7.35807e-07	2.63338e-06
CPT1A	1148.71	-0.268793	0.0566013	-4.74889	2.04533e-06	6.90448e-06
POLR2J	1386.86	-0.269396	0.066322	-4.06194	4.86671e-05	0.000133711
CBS	1368.4	-0.270346	0.100276	-2.69603	0.00701712	0.0133435
NT5C2	3315.52	-0.274	0.0420339	-6.51854	7.09972e-11	4.23288e-10
UCK1	692.536	-0.277199	0.0453065	-6.11831	9.45754e-10	4.83394e-09
TXNRD2	535.056	-0.280587	0.056789	-4.94087	7.77731e-07	2.77455e-06
ACSL6	31.9808	-0.290588	0.179113	-1.62238	0.104723	0.152562
SUCLA2	916.602	-0.290604	0.0418573	-6.94273	3.84593e-12	2.68566e-11
NME4	720.547	-0.304134	0.0582703	-5.21936	1.79541e-07	6.95255e-07
NME3	497.928	-0.3111	0.0939553	-3.31115	0.000929127	0.00207809
POLR2F	550.021	-0.313553	0.0560005	-5.5991	2.15464e-08	9.35235e-08
GCDH	497.005	-0.316288	0.0466489	-6.78018	1.20024e-11	7.92761e-11
ME1	198.659	-0.319646	0.104299	-3.06471	0.00217884	0.00456168
ALDH5A1	925.521	-0.321939	0.0772226	-4.16897	3.05973e-05	8.67067e-05
DGKG	77.5297	-0.324798	0.119936	-2.70809	0.00676719	0.0129013
ACADL	585.129	-0.326217	0.117931	-2.76616	0.00567199	0.0109754
POLR3H	658.781	-0.328618	0.0514668	-6.38505	1.71339e-10	9.67518e-10
TKFC	651.245	-0.332527	0.0491186	-6.76989	1.2888e-11	8.47427e-11
ENTPD3	179.879	-0.337046	0.091949	-3.66557	0.000246786	0.000604387
GOT2	1199.63	-0.337665	0.0457229	-7.38504	1.5241e-13	1.25387e-12
CYP3A43	0.759286	-0.338152	0.333096	-1.01518	0.310021	0.391362
AGPAT1	1508.52	-0.342964	0.0422423	-8.11898	4.70123e-16	5.23462e-15
ECHS1	1535.48	-0.344527	0.0434446	-7.93026	2.18681e-15	2.24449e-14
DCTD	1801.07	-0.345568	0.0330878	-10.444	1.56171e-25	5.48297e-24
CYP2C8	47.4611	-0.351065	0.131618	-2.66731	0.00764618	0.0144473
ACSS1	1258.21	-0.35133	0.0623602	-5.63388	1.76202e-08	7.74531e-08
AACS	593.276	-0.352506	0.0423312	-8.32734	8.26783e-17	1.00981e-15
ACYP1	162.733	-0.359136	0.0675084	-5.31987	1.0384e-07	4.13728e-07
ALAS2	3.60993	-0.361754	0.286564	-1.26238	0.206811	0.2768
GLUL	14988.9	-0.362342	0.0570429	-6.3521	2.12392e-10	1.18516e-09
DHRS4	605.379	-0.370008	0.0589767	-6.2738	3.52347e-10	1.9064e-09
ADH1C	32.9003	-0.370297	0.230883	-1.60383	0.108752	0.157799
ALDH1B1	375.802	-0.371491	0.0864932	-4.29504	1.74664e-05	5.15459e-05
L2HGDH	186.777	-0.375154	0.0506112	-7.41246	1.23978e-13	1.03609e-12
ADH6	1.9293	-0.385023	0.244223	-1.57652	0.114906	0.165534
LIPC	27.2642	-0.385076	0.164769	-2.33706	0.0194358	0.0336957
ACYP2	109.757	-0.387121	0.0604953	-6.3992	1.56196e-10	8.88124e-10
SAT2	1060.46	-0.393123	0.0507776	-7.74205	9.7826e-15	9.39218e-14
PCCA	967.664	-0.393185	0.0457134	-8.60111	7.89502e-18	1.10874e-16
ALDH1A2	55.1921	-0.403679	0.164016	-2.46122	0.0138465	0.024836
PYCR3	151.765	-0.406301	0.0628852	-6.461	1.04012e-10	6.07692e-10
POLR3K	189.687	-0.411439	0.0666162	-6.17626	6.56364e-10	3.42378e-09
PCCB	1207.78	-0.414867	0.0562228	-7.37898	1.5951e-13	1.31059e-12
PRODH	514.112	-0.437474	0.142951	-3.0603	0.00221114	0.00462626
PSPH	176.129	-0.439108	0.0553077	-7.93936	2.03221e-15	2.08919e-14
RETSAT	1801.11	-0.443186	0.0582923	-7.60282	2.89738e-14	2.61176e-13
ALDH2	1577.32	-0.443353	0.0781497	-5.67312	1.40222e-08	6.23141e-08
SHMT1	1425.31	-0.445725	0.0712121	-6.25913	3.87143e-10	2.08282e-09
SUCLG1	1568.73	-0.451199	0.0407845	-11.063	1.89676e-28	8.73933e-27
ARG2	977.443	-0.461326	0.123174	-3.74533	0.000180156	0.000450841
LCLAT1	378.078	-0.463847	0.0450652	-10.2928	7.5934e-25	2.40424e-23
RDH11	1144.49	-0.471279	0.0458988	-10.2678	9.84449e-25	3.07604e-23
EHHADH	183.906	-0.475671	0.0565572	-8.41044	4.08478e-17	5.18541e-16
CYP2A13	0.180926	-0.477272	1.72553	-0.276595	0.782091	0.835527
ACADSB	522.815	-0.47826	0.0551351	-8.67433	4.16002e-18	6.04282e-17
ACAT1	1465.67	-0.478615	0.0564827	-8.47366	2.37795e-17	3.11854e-16
GAMT	372.35	-0.48267	0.0837377	-5.76407	8.21085e-09	3.74417e-08
ADH1A	3.1871	-0.514667	0.268648	-1.91577	0.0553944	0.0864726
PLPP1	1184.14	-0.537066	0.0731103	-7.34596	2.04284e-13	1.65348e-12
NAGS	259.138	-0.547374	0.0932065	-5.8727	4.28742e-09	2.02244e-08
UGT1A3	0.162812	-0.570369	1.17883	-0.483843	0.628497
BHMT	9.75461	-0.58474	0.166194	-3.51843	0.000434116	0.0010225
ECI1	1480.26	-0.595398	0.0617242	-9.64611	5.10558e-22	1.18049e-20
NME5	166.879	-0.600084	0.0938813	-6.39195	1.63787e-10	9.27588e-10
LDHC	3.23084	-0.611582	0.356898	-1.71361	0.0866011	0.128936
NT5M	24.6725	-0.631316	0.139204	-4.53519	5.75519e-06	1.8198e-05
ALDH9A1	2460.3	-0.640318	0.0482158	-13.2803	3.0136e-40	4.48014e-38
PDHA2	0.719689	-0.641136	0.829843	-0.772599	0.43976	0.524618
ALDH7A1	2039.37	-0.649808	0.0497217	-13.0689	4.95754e-39	6.59699e-37
PNPLA4	391.392	-0.67535	0.0683662	-9.87842	5.16392e-23	1.3279e-21
PLPP3	9746.93	-0.676019	0.0914591	-7.39149	1.45187e-13	1.19756e-12
CYP2A6	2.54429	-0.690733	0.243193	-2.84027	0.00450754	0.00887562
ACADS	608.166	-0.698902	0.0662367	-10.5516	4.99557e-26	1.88239e-24
CKMT1A	172.568	-0.713011	0.175648	-4.05932	4.92168e-05	0.000135124
ADH1B	483.885	-0.721136	0.240441	-2.99922	0.00270669	0.00557299
CYP1A1	3.34482	-0.72115	0.329714	-2.1872	0.0287278	0.0480033
BDH1	518.038	-0.726615	0.0756137	-9.60957	7.28524e-22	1.66025e-20
CKMT1B	208.206	-0.727266	0.150843	-4.82133	1.42601e-06	4.91586e-06
ACACB	1432.45	-0.728682	0.0790886	-9.21349	3.15679e-20	5.90664e-19
ACSM5	89.2586	-0.729909	0.118538	-6.15757	7.38706e-10	3.82847e-09
CTH	106.828	-0.733581	0.0984812	-7.44894	9.4092e-14	7.95414e-13
LDHAL6A	2.54259	-0.757885	0.243263	-3.1155	0.00183634	0.00389476
CKMT2	156.889	-0.758739	0.135027	-5.61917	1.91882e-08	8.37653e-08
OTC	2.14502	-0.759997	0.403314	-1.88438	0.0595132	0.0923717
ABAT	2294.86	-0.76245	0.0814457	-9.36146	7.86425e-21	1.5954e-19
GNMT	26.3377	-0.764626	0.118938	-6.42876	1.28649e-10	7.4161e-10
CYP2A7	2.6971	-0.772276	0.250201	-3.08662	0.00202445	0.00426379
ALDH6A1	828.919	-0.809633	0.0596639	-13.5699	6.04058e-42	1.01722e-39
MAOA	5886.35	-0.834326	0.0974016	-8.56584	1.0729e-17	1.4741e-16
DMGDH	166.188	-0.857051	0.109486	-7.82792	4.95989e-15	4.89024e-14
ADH7	0.232078	-0.869543	0.938251	-0.92677	0.354046	0.437156
ALDH4A1	184.952	-0.876295	0.0933534	-9.38686	6.18157e-21	1.27719e-19
CYP26B1	134.037	-0.877399	0.141289	-6.20997	5.29951e-10	2.79347e-09
BCO1	5.51946	-0.889784	0.252926	-3.51795	0.000434887	0.00102394
LIPF	1.78889	-0.895624	0.357445	-2.50563	0.0122234	0.0221671
GCAT	273.881	-0.907844	0.0790379	-11.4862	1.54794e-30	8.74056e-29
OXCT2	43.0006	-0.928357	0.146636	-6.33103	2.43523e-10	1.34905e-09
NOS1	16.2133	-0.940598	0.215106	-4.37272	1.22709e-05	3.70874e-05
GATM	499.533	-0.970904	0.0923484	-10.5135	7.48757e-26	2.7453e-24
MAOB	129.796	-1.01208	0.140839	-7.18607	6.66828e-13	5.08988e-12
UGT1A6	1.84992	-1.02172	0.460677	-2.21786	0.0265645	0.0446827
GPAM	635.94	-1.06033	0.0867902	-12.2172	2.51647e-34	2.07298e-32
DGAT2	421.942	-1.11348	0.121967	-9.12935	6.89115e-20	1.2336e-18
GPAT3	550.507	-1.12621	0.0785671	-14.3343	1.33497e-46	3.62902e-44
RDH12	19.067	-1.15381	0.156653	-7.36541	1.76607e-13	1.44234e-12
CKB	1727.19	-1.18089	0.107945	-10.9398	7.43772e-28	3.29145e-26
UGT1A4	0.379868	-1.18861	0.741264	-1.60349	0.108826	0.157875
HMGCS2	3.15552	-1.20176	0.42134	-2.85224	0.00434123	0.00857833
ALDH1A1	3121.67	-1.31906	0.0982299	-13.4283	4.12803e-41	6.43872e-39
LIPG	4893.2	-1.39484	0.107897	-12.9276	3.14654e-38	3.91343e-36
UGT2A1	0.428404	-1.43145	1.63735	-0.874243	0.381986	0.466009
ACSM2A	2.1448	-1.45446	0.320126	-4.54341	5.53506e-06	1.75544e-05
CYP1A2	26.0821	-1.47707	0.18098	-8.16152	3.30829e-16	3.76516e-15
LDHD	168.731	-1.59441	0.103299	-15.4348	9.54394e-54	5.50338e-51
UGT1A1	0.403126	-1.64129	0.875449	-1.87479	0.0608213	0.0941409
UGT2B11	10.0524	-1.73046	0.273984	-6.3159	2.68594e-10	1.48018e-09
UGT2B10	0.307456	-1.76297	1.17164	-1.50471	0.1324	0.18764
DGKI	549.829	-1.96857	0.128515	-15.3178	5.81819e-53	2.91354e-50
GLDC	139.159	-2.21692	0.181245	-12.2316	2.10658e-34	1.75048e-32
MIOX	83.6208	-2.29091	0.162728	-14.0781	5.17519e-45	1.24656e-42
PNLIP	0

## Sheet: Fig2a
gene_name	TH_FP21_T_acc	TH_224_T_str	TH_168_T_acc	TH_261_T_str	TH_152_T_acc	TH_32_T_str	TH_FP5_T_acc	TH_153_T_acc	TH_178_T_acc	TH_259_T_acc	TH_9_T_str	TH_179_T_acc	TH_FP18_T_acc	TH_154_T_acc	TH_155_T_acc	TH_315_T_str	TH_200_T_acc	TH_399_T_str	TH_38_T_str	TH_493_T_str	TH_134_T_acc	TH_150_T_str	TH_FP28_T_acc	TH_FP33_T_acc	TH_353_T_str	TH_144_T_acc	TH_366_T_acc	TH_FP19_T_acc	TH_FP6_T_acc	TH_FP15_T_acc	TH_176_T_str	TH_FP39_T_acc	TH_123_T_str	TH_110_T_acc	TH_185_T_acc	TH_PDFP-1_T_acc	TH_398_T_acc	TH_125_T_str	TH_348_T_str	TH_355_T_str	TH_FP32_T_acc	TH_14_T_acc	TH_FP20_T_acc	TH_402_T_str	TH_201_T_acc	TH_FP12_T_acc	TH_373_T_acc	TH_219_T_str	TH_358_T_str
PHGDH	1.69283	2.04935	2.04088	1.49882	2.03671	2.00796	1.95832	2.14781	1.95534	1.8217	1.59446	1.93749	1.92682	1.37548	2.09417	1.84509	1.72593	2.16515	1.71314	1.81736	2.09224	2.21493	1.72131	1.59557	1.78935	2.08119	1.74437	1.92696	1.89629	1.8305	1.79515	1.86815	1.65841	1.97283	1.87623	1.93277	1.96886	1.74955	1.85556	2.01905	1.8438	1.81872	2.02961	1.93041	1.92818	1.67403	1.88157	1.83538	2.00323
PSAT1	0.313486	0.925673	0.617266	0.501731	1.09307	1.13671	0.952016	1.21732	0.940943	1.25904	1.03214	1.30874	0.816036	1.51387	1.08357	1.13749	1.10094	1.1978	0.994146	0.750358	0.640191	1.29587	0.536721	0.460496	0.841177	1.19527	0.661444	1.23013	0.496016	0.803459	0.575434	0.607639	1.06515	1.17145	0.742787	0.676152	0.428138	1.08685	1.14919	0.514933	0.773921	0.354316	1.35946	0.640636	0.800587	0.818885	0.67657	1.16046	1.33714
PSPH	1.00763	1.08615	0.816766	1.20218	1.22784	1.23268	1.38068	1.29497	0.873632	0.710974	1.21168	1.28343	1.1415	1.10136	1.04908	1.2849	1.07748	1.25974	1.42001	1.24306	1.24354	1.44818	1.00264	1.08561	1.16059	0.862277	1.05282	0.994744	1.06089	1.11876	1.12929	1.04913	1.03581	1.15987	0.978933	1.07947	1.04768	1.13542	1.24215	1.03284	1.22092	0.754688	1.0996	1.19318	1.1613	1.19641	1.14696	1.20724	1.09807
SHMT1	1.8292	1.91537	1.80015	1.97026	1.81154	1.80757	1.9393	1.8766	1.84119	1.59697	1.97896	1.71879	1.89702	2.15122	1.83386	1.99774	1.83842	1.92523	1.60159	1.92213	1.6892	2.03213	1.84773	1.82157	1.97541	1.83339	1.85032	1.81223	1.87116	1.89117	1.81775	1.87079	1.50158	1.92351	1.88491	2.03343	1.86652	1.55669	1.91154	1.87412	1.83346	1.68996	1.98638	1.68814	1.93991	1.7114	1.86413	1.9027	1.65635
SHMT2	1.57352	1.54139	1.66329	1.56532	1.64935	1.51497	1.56732	1.60483	1.6676	1.83098	1.6001	1.56985	1.40231	1.91799	1.55653	1.48091	1.64862	1.5297	1.56438	1.53622	1.62044	1.58319	1.66289	1.6459	1.48192	1.88487	1.42282	1.7143	1.53745	1.47923	1.4901	1.6186	1.58702	1.584	1.71194	1.68921	1.50436	1.55706	1.54943	1.52813	1.6495	1.33035	1.91008	1.62445	1.61546	1.50567	1.65715	1.61971	1.76957
MTHFD1	1.72664	1.85712	1.6551	1.90712	1.88456	1.80742	1.80896	1.89406	1.82952	1.65636	1.91191	1.85666	1.79703	2.03741	1.8502	1.76416	1.81257	1.74742	1.71098	1.72465	1.7653	2.08098	1.6838	1.76541	1.74955	1.8592	1.77225	1.86715	1.77257	1.82581	1.69596	1.73261	1.73423	1.83241	1.7326	1.80843	1.70831	1.74893	1.8943	1.72732	1.76751	1.75041	1.83293	1.78464	1.84885	1.74033	1.77586	1.7085	1.73489
MTHFD2	0.835726	0.960932	0.805237	0.771762	0.853442	0.911257	0.952106	0.93819	0.970194	0.963164	0.800741	0.931694	1.01493	0.847024	1.22032	1.01629	0.804322	0.993243	0.877373	0.884766	1.17652	0.788713	1.16739	1.03065	1.18168	1.24875	0.845092	1.12168	0.95749	0.962742	0.972597	0.960353	0.508064	1.0774	0.861559	0.65598	0.76784	1.03009	0.823646	1.20998	1.19672	0.787939	1.26281	1.21966	1.01178	1.38743	0.95904	1.11927	1.20934
MTHFD1L	1.34559	1.13783	0.997867	1.06226	1.46894	0.946023	1.15155	1.39162	1.17769	1.05325	1.37521	1.25497	1.2434	1.0903	1.06053	0.949952	1.13862	1.16226	1.28049	1.0489	0.953824	1.21743	1.24886	1.42823	0.899586	1.10036	1.24653	1.33894	1.41367	1.38253	0.921129	1.26259	1.36951	1.32531	1.20661	1.10194	1.26362	1.44767	1.10711	1.12802	1.13198	1.35989	1.43023	1.19178	0.955511	1.30704	1.19469	1.27563	1.20888
MTHFD2L	1.23273	1.13748	0.844017	1.05942	0.984765	0.941596	1.01122	0.862513	0.880739	0.687934	0.853669	1.03362	0.990607	0.963753	0.803067	1.07786	0.865047	1.0788	0.864966	1.02265	0.913901	1.12237	0.983559	1.15342	1.08193	0.743267	0.952491	0.969297	1.19374	1.19336	0.942506	0.86878	1.21966	0.959592	0.693853	0.885007	0.936179	0.973026	0.976254	1.02443	1.12592	0.895393	1.09828	1.0117	0.942563	1.05213	0.868419	1.25203	1.04341
TYMS	1.01403	0.635642	0.661528	0.279231	0.880088	0.434597	0.847043	0.899207	0.741606	0.998921	0.603347	0.797649	0.640955	0.930495	0.584125	0.587089	0.985711	0.488638	0.589205	0.57533	1.05404	1.23549	0.86613	1.07724	0.293772	1.0461	0.152964	1.3079	1.06713	0.746849	0.492811	0.98551	0.382885	0.919499	0.841492	1.38256	0.804562	0.685344	0.591182	0.740888	0.852389	1.28761	1.07616	0.914727	0.773068	0.960513	1.08825	0.924141	1.03342
MTFMT	1.06335	1.06221	0.712137	1.03522	1.00124	1.00702	1.08727	1.01811	1.06058	0.760823	1.04448	0.967748	1.28382	1.02469	1.03888	1.1268	0.966312	1.05378	1.00506	0.972912	0.974494	1.19853	0.978227	1.05585	1.19198	0.943251	0.951864	1.18692	1.14759	1.14255	1.13404	1.14172	1.08243	1.08882	0.995418	1.09922	0.964764	1.13412	1.13107	1.15535	1.14916	0.942022	1.05646	0.990309	1.12019	1.14714	0.986877	0.855805	1.10268
DHFR	1.0726	0.956427	0.930637	0.871771	1.14348	0.839479	1.04358	1.06791	0.851715	1.22483	0.867115	1.07777	1.2679	0.85007	1.04814	0.974192	0.85549	0.905173	0.820206	0.92057	0.949349	1.51214	1.06804	0.962611	0.992764	0.997268	0.806994	1.01316	1.02052	1.04239	0.972103	1.10194	1.25413	1.12934	1.00976	0.986838	0.818332	1.06314	1.12148	0.922786	1.10114	0.877873	1.07094	1.1842	1.05558	1.14635	1.0438	0.878658	1.03173
MTHFR	1.65431	1.65622	1.5982	1.50342	1.68856	1.46352	1.68601	1.65766	1.59232	1.62178	1.51523	1.61981	1.58267	1.52861	1.4963	1.40518	1.46356	1.58285	1.33593	1.57046	1.72026	1.28207	1.58505	1.62637	1.32125	1.53355	1.39651	1.54256	1.5857	1.54685	1.31065	1.63316	1.64531	1.55522	1.90831	1.44642	1.52999	1.71243	1.45916	1.39177	1.63386	1.54773	1.76073	1.60317	1.51381	1.6486	1.49536	1.55608	1.19553
ALDH1L1	0.0776767	0.259157	0.181157	0.0887663	0.293924	1.03508	-0.0219186	0.813039	0.328468	0.166976	0.820212	0.27628	0.389889	1.45169	0.656425	0.468968	0.345654	0.23081	0.0621463	0.523013	0.450393	0.973198	0.104128	-0.105987	-0.0281382	0.68055	-0.383901	0.548162	-0.140465	0.169814	0.415569	0.28249	0.0562054	0.0156021	-0.199292	1.57838	0.0670456	1.01249	0.726025	0.171013	0.167393	0.0864393	0.261531	0.244055	0.318584	-0.131759	-0.0853288	1.02687	0.891439
ALDH1L2	0.435805	0.583145	0.0771576	0.716226	0.0867105	0.433974	0.507743	0.21781	0.254331	0.260074	0.643808	0.184188	-0.00724006	0.115357	0.414514	0.432358	-0.0397304	0.365661	0.340438	0.372844	0.483686	0.244793	0.600744	0.565838	0.365013	0.244372	0.00524755	0.653051	0.428866	0.697364	0.38106	0.0312705	0.154859	0.685213	-0.170714	-0.00940793	0.297376	0.47001	0.501929	0.515262	0.571641	0.375703	0.238106	0.943817	0.299543	0.701525	0.422994	0.0874748	0.563024
SFXN1	1.11858	1.33076	1.13692	1.2377	1.14999	1.13161	1.09664	1.0674	1.1507	1.1066	1.0865	1.24786	1.31248	1.27715	1.19543	1.10851	1.13682	1.25623	1.15805	1.27551	1.04887	1.50447	1.17173	1.09664	1.14147	1.20716	0.930437	1.1735	1.19788	1.17768	1.06535	1.0784	1.07109	1.14908	1.14002	1.17771	1.13788	1.25529	1.1373	1.18733	1.13894	1.40787	1.15918	1.16718	1.14967	1.17789	1.09601	1.46836	1.07687
SFXN2	1.2827	1.41917	1.22078	1.36495	1.39007	1.48635	1.24153	1.37763	1.35525	1.25954	1.44922	1.58182	1.49012	1.59461	1.29144	1.48541	1.49305	1.40442	1.32456	1.44362	1.00351	1.00192	1.1757	1.23386	1.38996	1.28413	1.15139	1.41686	1.17093	1.32237	1.25848	1.13705	1.17579	1.37794	1.25402	1.61112	1.23937	1.4772	1.31363	1.2799	1.36961	1.36712	1.30908	1.18795	1.24248	1.07509	1.03608	1.41738	1.13315
SFXN3	1.54444	1.34375	1.44028	1.27026	1.23844	1.24456	1.30686	1.36105	1.31829	1.37514	1.304	1.18897	1.45449	1.29223	1.40876	1.16217	1.32225	1.38038	1.13315	1.36139	1.37157	1.01464	1.57426	1.53431	1.2075	1.33158	1.3342	1.47145	1.47769	1.3457	1.37027	1.42964	1.20708	1.49238	1.48173	1.37478	1.44951	1.25514	1.04102	1.45874	1.55919	1.414	1.51356	1.72284	1.58514	1.50318	1.56796	1.55824	1.22348
SLC1A5	0.925452	0.861908	1.41265	0.460983	0.77313	0.620597	0.857731	0.473583	0.977667	1.19882	0.741759	0.848468	0.775219	0.340379	1.00755	0.396848	0.771192	0.799649	0.832246	0.734171	1.03008	-0.319121	1.35981	1.25766	0.235578	1.32855	0.96284	0.860817	0.635641	0.881777	0.611049	0.896954	0.304219	1.01375	0.87136	0.703833	1.21783	0.678927	0.724347	0.973576	1.1204	0.0424632	1.2094	1.09266	0.790754	1.33597	0.985263	0.636112	1.03509
FOLH1	0.296372	-0.162995	-0.0939198	0.0889234	-0.0116812	-0.10626	0.135979	0.358258	-0.0336389	-0.705572	0.417863	-0.10241	0.430764	-0.283133	0.203334	0.00556023	0.58302	0.0175442	0.491017	-0.0682178	0.343607	-0.327443	0.520378	0.494651	-0.201763	0.139724	-0.0256108	0.264614	0.657447	0.161784	-0.559189	0.249349	0.324339	0.128182	0.392972	1.05108	0.343769	-0.102939	-0.00492251	-0.0296031	0.255245	-0.345612	0.246791	-0.163928	-0.0281175	0.285631	0.975053	0.732304	0.180452
SLC1A4	0.662043	0.758575	0.675537	0.513449	0.679637	0.688439	0.648184	0.622323	0.762893	1.05232	0.782007	0.654574	0.783999	0.545099	0.717542	0.609313	0.820107	0.650403	0.856142	0.58862	0.808747	0.848308	0.808773	0.739035	0.472486	1.10946	0.238084	0.773406	0.649915	0.523263	0.626157	0.634033	0.304363	0.719944	0.96911	0.926443	0.675928	0.811808	0.717077	0.650647	0.841421	0.879636	0.800322	0.750011	0.655697	0.991534	0.771984	0.892234	0.994601
FOLR1	1.79207	1.71504	2.38188	2.11998	1.58716	1.3414	2.02265	1.91821	1.6236	2.08388	2.29409	1.6022	2.08925	1.98411	1.82535	2.18037	2.10139	1.8248	1.91226	1.97526	1.6053	0.842628	1.90014	1.83717	2.2961	2.31682	1.99975	2.01069	1.57344	1.73389	2.05368	1.78192	0.699406	1.86119	1.73491	1.80698	1.75183	1.65221	2.00841	2.18696	1.51775	1.75016	1.85656	1.88701	2.1735	1.75763	1.77616	1.28467	1.95224
FOLR2	1.14496	1.10296	1.35645	0.761933	1.24452	1.19084	0.831519	1.11572	1.23011	1.68366	1.25732	1.22931	0.998892	0.978404	1.32848	0.996259	1.23567	0.82851	1.34296	1.06774	1.53533	0.0113826	1.45309	1.22919	0.503209	1.466	1.32454	1.39265	0.502987	0.707046	0.936901	1.00603	0.69339	1.37242	0.988287	0.917814	1.25254	1.47527	1.20341	1.36944	1.27356	0.793738	0.877106	1.27528	1.23569	1.4126	1.5206	0.347811	1.52236
[truncated: 320 more columns]

## Sheet: Fig2b-g
Fig 2b				Fig 2c				Fig 2d														Fig 2e
gene	cor	pval		gene	cor	pval		sample_id	group	SHMT2	MTHFD2	SHMT1	MTHFD1	PHGDH	PSAT1	PSPH	SFXN3	SLC1A4	SLC1A5	FOLR1			PTC	PDTC	ATC
PHGDH	0.237181	4.09422e-06		PHGDH	0.111837	0.0319664		TH_ATCFP-9_T2_acc	low	1.99502	1.78812	1.23543	2.49803	1.69511	1.17772	0.9726	1.79236	0.821659	1.49612	0.673036		SHMT2 low	98.4	0.5	1.1
PSAT1	0.106057	0.0417372		PSAT1	0.122858	0.0183861		TH_ATCFP-7_T1_acc	low	1.78129	1.58176	1.69998	1.89741	1.94251	1.09968	1.38214	1.80495	1.16287	1.0865	0.968983		SHMT2 high	90.3	2.2	7.6
PSPH	0.404884	5.46534e-16		PSPH	0.0225734	0.666021		TH_43_T_acc	low	1.78826	1.44154	1.45105	1.79212	1.28443	0.836529	0.925693	1.77744	0.913229	1.42408	0.946021		mthfd2 low	98.4	1.1	0.5
SHMT1	0.443041	3.58391e-19		SHMT1	-0.228185	9.82845e-06		TH_301_T_acc	low	2.31754	2.03747	1.13038	2.36678	2.68301	1.81503	1.4017	1.69737	0.926274	1.6951	-0.257377		mthfd2 high	90.3	1.6	8.1
SHMT2	-0.383539	2.23112e-14		SHMT2	0.3263	1.41157e-10		TH_268_T_acc	low	1.79138	1.28632	1.14847	1.815	0.97114	0.924673	0.677798	1.57728	1.16014	1.35762	1.33543		tds low	93.1	0.4	6.5
MTHFD1	-0.0698938	0.180343		MTHFD1	0.198696	0.000124542		TH_257_T_str	low	1.84605	1.33107	1.43364	1.81924	1.55366	0.724319	0.687523	1.83556	1.10074	1.3588	1.22776		tds high	96.4	2.9	0.7
MTHFD2	-0.380734	3.56199e-14		MTHFD2	0.240715	2.99943e-06		TH_186_T_acc	low	1.94053	1.54844	1.7236	1.85766	1.61029	1.38355	1.01764	1.61791	1.50947	1.70853	1.41635
MTHFD1L	-0.455593	2.60722e-20		MTHFD1L	0.0846411	0.105		TH_475_T_str	low	2.19135	2.30945	0.398858	1.87986	2.52024	1.96208	1.17994	1.66669	1.68575	2.60062	-2		Fig 2f
MTHFD2L	0.0701702	0.178622		MTHFD2L	-0.0421469	0.42017		TH_300_T_str	low	2.19327	2.2755	0.381847	1.9203	2.53741	1.93711	1.19296	1.64091	1.6589	2.52969	-2			tumor size
TYMS	-0.516808	1.37902e-26		TYMS	0.10805	0.0382864		TH_393_T_str	low	1.75884	1.19827	1.67243	1.68137	1.89222	0.631545	0.886932	1.81748	1.11989	1.6495	1.56264		SHMT2 low	1.5
MTFMT	0.0459654	0.378623		MTFMT	-0.312926	8.39102e-10		TH_310_T_acc	low	2.02311	1.63114	0.144582	1.67884	0.86326	0.188256	0.522495	1.96904	1.08071	1.40646	-2		SHMT2 high	2.15
DHFR	-0.267215	1.88156e-07		DHFR	0.0457884	0.381114		TH_409_T_acc	low	1.63879	1.35868	1.16001	1.69089	0.996989	0.771265	0.642993	1.72864	0.880194	1.63239	0.321249		mthfd2 low	1.62
MTHFR	0.163458	0.00162999		MTHFR	-0.198365	0.000127886		TH_216_T_str	low	2.33857	1.72152	2.13061	1.96248	1.96209	1.23087	0.812615	1.81938	0.706244	1.57432	2.11864		mthfd2 high	2.04
ALDH1L1	0.400599	1.17594e-15		ALDH1L1	0.119286	0.0220976		TH_ATCFP-1_T_acc	low	1.99766	1.6902	1.46258	2.05099	2.08164	1.40214	1.08066	1.75346	1.33618	1.72527	1.28763		tds low	1.86
ALDH1L2	-0.246232	1.68589e-06		ALDH1L2	-0.173666	0.000821007		TH_298_T_acc	low	1.70221	1.17663	1.84414	1.65236	1.9486	0.406463	1.098	1.67904	0.906341	1.19281	0.999765		tds high	1.77
SFXN1	-0.154002	0.00301733		SFXN1	0.0313749	0.548522		TH_66_T_str	low	1.6905	1.2383	1.55366	1.83038	1.47762	0.327427	0.696751	1.55586	0.940736	1.59183	0.674993
SFXN2	0.539184	3.23523e-29		SFXN2	-0.347934	6.5299e-12		TH_292_T_str	low	1.733	1.25919	1.3617	1.69552	1.18517	0.687684	0.744611	1.77417	1.15364	1.30315	1.35195		Fig 2g
SFXN3	-0.606167	2.17323e-38		SFXN3	0.076842	0.141225		TH_162_T_acc	low	1.64521	1.29196	1.62354	1.80665	1.97495	0.353171	0.934449	1.75728	0.953314	1.46387	1.3427			No	Yes
SLC1A5	-0.541282	1.79103e-29		SLC1A5	0.138487	0.00780399		TH_97_T_str	low	1.68217	1.26795	1.56	1.81167	1.32811	0.460935	0.757972	1.60957	0.838717	1.3445	1.0208		SHMT2 low	96.7	3.3
FOLH1	-0.317464	4.3833e-10		FOLH1	0.140658	0.00688074		TH_56_T_str	low	1.78845	1.58846	0.924018	1.67394	1.23397	0.670298	0.896525	1.6595	1.18407	1.71593	1.30426		SHMT2 high	91.4	8.6
SLC1A4	-0.356859	1.5974e-12		SLC1A4	0.0915362	0.0794858		TH_126_T_str	low	2.13299	1.75089	1.57932	1.68371	1.95518	1.67242	1.01161	1.56538	0.930932	1.829	1.52893		mthfd2 low	97.3	2.7
FOLR1	0.430593	4.34034e-18		FOLR1	-0.362571	7.1089e-13		TH_254_T5_str	low	1.63713	1.29444	1.40122	1.95547	1.40727	0.0917639	0.796885	1.81048	0.8228	1.51128	1.01631		mthfd2 high	90.8	9.2
FOLR2	-0.360254	9.48018e-13		FOLR2	-0.0514379	0.325094		TH_368_T1_str	low	1.85817	1.36318	1.40456	1.63427	1.81013	0.902978	0.514928	1.79354	0.925004	1.34045	1.09274		tds low	92.6	7.4
								TH_54_T_acc	low	1.68838	1.11167	1.81498	1.73448	1.90327	0.327563	1.01018	1.56509	0.759754	1.37334	1.122		tds high	96.4	3.6
								TH_39_T_str	low	1.87878	1.50723	1.43456	1.76856	1.42338	0.90096	0.83522	1.65923	1.2888	1.50233	1.01732
								TH_313_T_acc	low	1.67791	1.10688	1.46162	1.69174	1.80123	0.887382	0.983407	1.77591	0.832012	1.35884	1.31061
								TH_374_T_str	low	1.63873	1.09743	1.90824	1.67666	2.2649	0.808091	0.723716	1.58536	0.788324	1.35313	1.23983
								TH_241_T_str	low	1.85222	1.57205	1.09413	1.78767	1.16058	0.465802	0.73855	1.88068	1.15278	1.56061	0.633547
								TH_299_T_acc	low	1.79542	1.34165	1.55641	1.71617	1.42537	0.508114	0.842641	1.66293	0.786942	1.09107	0.697702
								TH_73_T_str	low	1.69812	1.27111	1.54801	1.79498	1.56338	0.277069	0.844413	1.65448	0.769463	1.34998	0.906508
								TH_484_T_str	low	2.19206	1.62457	1.92634	2.00807	2.00375	1.33546	0.907953	1.6043	0.774618	1.57942	1.97517
								TH_109_T_acc	low	1.89524	1.35486	1.52833	1.62162	1.70259	0.796654	0.866019	1.72554	1.09412	1.47324	1.58846
								TH_245_T_str	low	1.74479	1.01824	1.58352	1.64281	1.81106	0.576362	0.816036	1.7973	0.740341	1.2578	1.59986
								TH_407_T_str	low	1.7766	1.09914	1.48796	1.74627	1.61168	0.2967	0.769878	1.76923	0.928776	1.51699	1.35617
								TH_403_T_str	low	1.78291	1.26829	1.48312	1.67775	1.36725	0.78768	0.865789	1.80972	1.09496	1.2766	1.10123
								TH_98_T_str	low	1.62307	1.28001	1.74028	1.70998	1.79577	0.462237	0.90615	1.69158	0.804535	1.5249	0.536379
								TH_255_T_str	low	1.69543	1.44021	1.63272	1.64397	1.8465	0.585607	0.831748	1.75527	0.947803	1.19369	0.80561
								TH_227_T_acc	low	1.95924	1.33336	1.19828	1.69853	1.61096	0.79148	0.680973	1.59029	1.17877	1.40922	0.620243
								TH_211_T_acc	low	1.90343	1.59661	1.57562	1.76073	1.4381	1.12375	0.895867	1.59362	1.42923	1.50234	1.42246
								TH_309_T_str	low	1.81573	1.17116	1.45634	1.69072	1.51701	0.688664	0.683421	1.74541	1.25893	1.29009	1.36166
								TH_22_T_str	low	1.70038	0.872343	1.66993	1.80754	1.41044	0.200675	0.936607	1.57719	0.66898	1.38018	1.36511
								TH_161_T_acc	low	1.6602	1.43035	1.40791	1.73014	1.11154	0.319317	0.878829	1.65831	0.745327	1.27386	1.30929
								TH_25_T_str	low	1.75869	0.991382	1.64416	1.88522	1.75268	0.533287	0.652666	1.58203	0.849725	1.23994	1.71493
								TH_76_T_str	low	1.73671	1.14747	1.60729	1.79703	1.26578	0.42642	0.812574	1.71988	0.862929	1.3151	1.1081
								TH_215_T_str	low	1.41138	1.43275	0.0006429	1.50484	0.68964	1.12016	0.855107	1.39324	1.70669	0.129017	-0.396883
								TH_362_T_str	low	1.99432	1.52237	0.799046	2.03472	1.42653	1.36936	1.04064	1.69629	1.4427	1.79755	-0.184379
								TH_272_T_str	low	1.82549	1.6513	1.57447	1.84497	1.69676	1.10497	1.08242	1.77314	1.32453	1.5593	1.21578
								TH_26_T_str	low	1.79937	1.44723	1.59753	1.83997	1.23201	0.5296	0.939278	1.70528	1.14469	1.58287	1.25225
								TH_30_T_str	low	1.74005	1.06463	1.77206	1.97876	1.68829	0.306263	0.887693	1.58323	0.928997	1.70926	1.19391
								TH_262_T_acc	low	1.85255	1.50422	1.03809	1.77388	1.50944	1.02834	0.610665	1.65383	1.01295	1.51047	0.634563
								TH_307_T_str	low	1.95975	1.46736	1.29596	1.81489	1.72813	0.912959	0.856525	1.55532	1.1718	1.40621	1.14487
								TH_115_T_str	low	1.66654	0.988188	1.66516	1.87968	1.2482	0.41997	0.939645	1.65439	0.725538	1.26652	1.25631
								TH_165_T_acc	low	1.82655	1.48156	1.60157	1.80351	1.64062	1.20605	1.03964	1.6739	1.1406	1.61679	1.44022
								TH_102_T_acc	low	1.83812	1.50157	1.52036	1.78024	1.66136	0.940406	0.990277	1.8393	0.953796	1.47147	1.2839
								TH_92_T_str	low	1.76325	1.30597	1.36793	1.73638	1.42963	0.609765	0.811492	1.61909	1.05477	1.24267	1.21642
								TH_356_T_acc	low	1.60008	0.994883	1.79364	1.76956	1.84511	0.369578	1.08207	1.6543	0.799752	1.22043	0.981181
								TH_177_T_acc	low	1.68713	0.873053	1.96603	1.97017	1.87801	0.631572	1.0095	1.63168	0.66043	1.46145	1.63408
								TH_124_T_str	low	1.7564	0.971123	1.80664	1.71454	2.30426	0.829142	1.17028	1.62638	0.75858	0.852755	0.781569
								TH_70_T_str	low	1.65994	1.02067	1.56616	1.74647	1.32102	0.341553	0.89339	1.62339	0.845411	1.23584	1.17651
								TH_208_T_acc	low	1.95683	1.32764	1.55395	1.88461	1.53933	1.05272	0.639802	1.68485	1.45473	1.64214	0.763214
								TH_101_T_acc	low	1.9156	1.33889	1.57072	1.79108	1.57362	1.0785	0.883217	1.69733	1.16335	1.59378	1.09669
								TH_408_T_str	low	1.87007	1.13156	1.5635	1.90453	1.64326	0.87465	0.90268	1.51498	1.06478	1.16782	1.08432
								TH_112_T_str	low	1.68405	1.29089	1.44986	1.68348	1.35227	0.542616	0.850333	1.53617	0.784425	0.875939	0.791842
								TH_33_T_str	low	1.77385	1.3426	1.62243	1.8929	1.29593	0.779848	1.02196	1.55481	1.19946	1.46795	0.886785
								TH_297_T_acc	low	1.74554	1.21348	1.64572	1.74787	1.6826	0.396341	0.888963	1.63797	0.843353	1.19399	1.02406
								TH_389_T1_str	low	1.66901	0.811864	1.81766	1.84864	1.77765	0.248098	0.823913	1.64434	0.908257	1.12241	0.941136
								TH_351_T_acc	low	2.1255	1.62808	1.58422	1.89393	1.72143	1.28669	1.07904	1.41054	1.19569	1.43846	1.39403
								TH_296_T_str	low	1.80695	1.19633	1.59234	1.84009	1.34349	0.726887	0.890404	1.74903	1.08597	1.4593	1.36437
								TH_ATCFP-4_T_acc	low	2.04137	1.80145	1.40927	1.8398	2.43856	1.72111	1.43512	1.78381	1.17533	1.9278	1.44431
								TH_388_T_str	low	1.76118	1.08622	1.61681	1.81763	1.79692	0.635928	1.03306	1.78886	0.931412	1.56855	1.00874
								TH_240_T_str	low	1.74544	1.18626	1.52493	1.79707	1.52848	0.538607	0.688188	1.70258	1.08131	1.30614	1.15491
								TH_88_T_str	low	1.69193	1.17297	1.65622	1.80493	1.59393	0.726526	0.872254	1.63208	0.755687	1.47624	1.67923
								TH_204_T_acc	low	1.68494	1.2672	1.73657	1.77218	1.55434	0.556214	0.856598	1.63499	0.768519	1.07612	1.63284
								TH_357_T_str	low	1.60881	1.2259	1.69259	1.54599	1.96165	0.417388	0.865273	1.73872	0.849575	1.36489	1.16611
								TH_FP34_T_acc	low	1.86003	1.24948	1.72709	1.74288	1.65278	0.20224	1.02586	1.68648	0.752927	1.29147	1.5731
								TH_72_T_str	low	1.65244	1.18277	1.63109	1.72202	1.63088	0.23527	1.02465	1.5942	0.9893	1.29681	1.34942
								TH_99_T_str	low	1.66301	1.40842	1.65074	1.75301	1.8501	0.786551	1.09587	1.54351	0.944137	1.39329	1.49625
								TH_79_T_str	low	1.50415	1.23239	1.40904	1.69049	0.928806	0.524068	0.669956	1.44191	0.70069	1.06688	1.79754
								TH_253_T_str	low	1.75313	1.15986	1.40792	1.69607	1.86701	0.561032	0.788001	1.86019	0.96454	1.49894	1.06614
								TH_104_T_acc	low	1.73916	1.31837	1.40461	1.80094	1.52716	0.732247	0.895288	1.70137	0.880057	1.38971	1.31851
								TH_171_T_str	low	2.1727	1.54258	1.37034	1.68004	2.06802	1.31206	0.824959	1.76524	0.937388	1.35956	-0.209809
								TH_77_T_str	low	2.08605	1.39228	1.56313	1.80712	1.73411	1.57412	0.873019	1.55722	1.04353	1.32227	1.26043
								TH_PDFP-5_T_acc	low	2.11656	1.77889	1.61997	1.80578	2.1509	1.55908	1.15865	1.72751	1.01837	1.38855	1.63572
								TH_183_T_acc	low	1.78131	1.2488	1.80094	1.83584	1.67496	0.85013	0.929595	1.67372	1.09394	1.399	1.37919
								TH_59_T_str	low	1.67382	1.00073	1.76258	1.83201	1.3545	0.187378	0.731819	1.51614	0.54031	1.51911	1.07652
								TH_82_T_str	low	1.74037	1.35444	1.56859	1.8246	1.73339	1.04298	0.863038	1.65298	1.08666	1.46951	1.27574
								TH_213_T_str	low	1.96565	1.38925	1.69615	1.95492	1.93082	1.2972	0.953422	1.78687	1.06818	1.46398	1.38336
								TH_119_T_str	low	1.83014	1.63644	1.33135	1.66549	1.62894	1.16816	0.871011	1.55664	1.26088	1.45411	1.59069
								TH_100_T_acc	low	1.85069	1.42769	1.60038	1.8482	1.59811	0.893394	0.859243	1.64834	1.21065	1.55585	1.51079
								TH_ATCFP-2_T_acc	low	2.15227	1.83966	1.47349	1.74409	2.10187	1.59407	1.11333	1.65473	1.19303	1.9367	1.4526
								TH_108_T_acc	low	2.24119	1.88056	1.68467	1.79986	2.31268	1.77385	1.01777	1.51714	1.07211	1.85359	1.16992
								TH_42_T_str	low	1.75021	1.33398	1.56545	1.78679	1.43607	0.277818	0.858826	1.67818	0.823954	1.03532	1.6263
								TH_117_T_str	low	1.61069	1.31344	1.70729	1.78005	1.5771	0.645073	0.909087	1.56093	0.737173	1.05665	1.44471
								TH_160_T_acc	low	1.74681	1.03962	1.87679	1.86704	1.90697	0.579841	0.908678	1.65397	0.837257	1.01959	1.7554
								TH_523_T_str	low	1.87045	1.47515	1.56779	1.77787	2.20062	0.893193	0.764664	1.66572	0.92968	1.12906	0.444626
								TH_367_T_str	low	1.71412	0.728493	1.97765	1.78462	1.79353	0.174983	0.801757	1.57555	0.635849	1.46635	1.44353
								TH_148_T_acc	low	1.77136	0.933393	1.91201	1.78085	1.92359	-0.491367	0.915717	1.64292	0.682039	1.82668	1.693
								TH_41_T_str	low	1.68366	0.939944	1.68865	1.9017	1.57537	0.208744	1.03049	1.59412	0.76487	1.43622	1.66092
								TH_1_T_str	low	1.69075	1.04039	1.87106	1.9405	1.77944	0.0569608	0.845622	1.66185	0.759278	1.03189	1.22472
								TH_58_T_str	low	1.718	1.07876	1.55402	1.70335	1.44645	0.500822	0.580447	1.34833	0.872375	1.32915	1.21044
								TH_128_T_str	low	2.32001	1.99471	2.18455	1.90172	2.37952	2.11452	1.2571	1.69206	1.07357	0.755538	1.411
								TH_69_T_acc	low	1.5638	1.09901	1.92761	1.79201	1.9936	0.427678	1.06986	1.427	0.710271	1.2785	1.53352
								TH_52_T_acc	low	1.83306	1.02053	1.49615	1.69428	1.54885	-0.0804054	0.825049	1.49797	0.582746	0.942445	1.17896
								TH_103_T_acc	low	1.72167	1.03868	1.81132	1.80048	1.77958	-0.0686475	0.895904	1.64302	0.779504	1.48812	1.23429
								TH_498_T_str	low	1.7825	1.04234	1.70115	1.87227	1.8056	0.567819	0.823496	1.73831	0.936494	1.34887	1.64862
								TH_7_T_str	low	1.81985	1.24269	1.68221	1.78334	1.6813	0.631272	0.913132	1.92737	1.17927	1.56929	1.58571
								TH_120_T_str	low	1.78483	1.13679	1.45569	1.80468	1.46995	0.202781	0.820467	1.6089	0.662896	1.20306	1.16755
								TH_203_T_str	low	1.90333	1.3358	1.6266	1.81747	1.83855	0.791912	1.00403	1.91856	1.28461	1.65412	1.29306
								TH_146_T_str	low	1.75781	0.98308	1.91042	1.95719	1.77482	0.341047	0.936074	1.69563	0.813362	1.43001	1.81092
								TH_383_T_str	low	2.32213	1.77414	1.67145	1.77458	2.36344	1.9688	0.945074	1.74179	1.22656	1.91043	1.5586
								TH_87_T_acc	low	2.04949	1.62333	1.22535	1.83556	1.57817	1.16295	0.613017	1.45172	1.4625	1.56669	0.812672
								TH_209_T_acc	low	1.87326	1.54421	1.78955	1.79803	2.25373	1.68832	1.2021	1.36052	0.870723	1.12316	1.72503
								TH_237_T_str	low	1.69886	1.1295	1.53218	1.75865	1.1337	0.576749	0.708877	1.64634	0.982688	1.21285	1.15638
								TH_36_T_str	low	1.64144	1.06638	1.75084	1.78074	1.8901	0.450201	0.983381	1.53667	0.705199	0.969045	1.31467
								TH_173_T_str	low	1.66361	0.815636	1.80374	1.58297	1.61257	0.0865701	0.702875	1.57102	0.698158	0.860609	1.52261
								TH_51_T_str	low	1.86713	1.60429	1.45375	1.90749	1.60675	1.03773	0.96121	1.57331	1.29235	1.63221	1.60544
								TH_111_T_acc	low	1.83983	0.903058	1.70561	1.76348	2.07653	-0.0198978	0.794185	1.69987	0.738747	1.42312	0.9578
								TH_86_T_str	low	1.71741	1.29236	1.74168	1.78053	1.73066	0.59491	0.889723	1.56116	0.758769	1.0379	1.18941
								TH_248_T_str	low	1.83752	1.40902	1.68543	1.72833	1.93859	1.2538	1.01407	1.70313	0.988666	1.35666	1.90088
								TH_45_T_str	low	1.81857	0.879345	1.81485	1.79815	2.01627	0.479173	1.24644	1.55124	0.508959	1.44887	1.34851
								TH_57_T_str	low	1.76217	1.31706	1.82828	1.63998	1.97033	0.649149	0.980269	1.54519	1.06983	1.83347	1.07549
								TH_114_T_str	low	1.91782	1.57288	1.5423	1.69686	1.71493	1.40132	0.924934	1.57049	0.782366	1.28058	0.752403
								TH_53_T_str	low	1.89409	1.14974	1.83098	1.91835	1.47209	0.826936	0.933336	1.47727	0.884959	0.515088	1.12016
								TH_8_T_str	low	1.70894	1.00934	1.64718	1.81743	1.69109	0.223177	0.804386	1.5147	0.758233	1.07674	1.49123
								TH_226_T_acc	low	1.80848	1.38838	1.47528	1.78934	1.73661	1.35062	1.12295	1.93491	1.08095	1.34486	1.28838
								TH_105_T_acc	low	1.6682	0.785575	1.66869	1.8373	1.46968	-0.14239	0.774632	1.62831	0.649755	0.833698	1.64634
								TH_121_T_str	low	1.69327	1.04476	1.62938	1.8139	1.56562	0.293339	0.876705	1.41043	0.685983	1.038	1.76033
								TH_397_T_str	low	1.62472	1.00763	1.87486	1.56233	1.92583	-0.258831	0.933214	1.6535	0.791321	1.57097	1.46334
								TH_46_T_str	low	1.75219	1.01634	1.80471	1.9422	1.78169	0.184403	0.812234	1.63365	0.731369	1.07111	1.52058
								TH_360_T_str	low	1.76239	1.04222	1.74675	1.81359	2.01115	0.271483	0.919531	1.79615	0.962155	1.29425	1.3181
								TH_106_T_acc	low	2.02482	1.51273	1.5241	1.84227	1.61883	0.973162	0.759106	1.62187	1.2936	1.6335	1.43351
								TH_78_T_str	low	1.80405	0.912765	1.83283	1.89736	1.81796	0.776555	0.987906	1.50864	0.928187	1.31685	1.55954
								TH_60_T_str	low	1.76812	0.947491	1.6926	1.92068	0.9321	-0.163868	0.808466	1.56378	0.733343	0.217478	1.50335
								TH_164_T_acc	low	1.74665	1.29953	1.89319	1.76404	1.75551	0.670993	1.14063	1.79332	0.789655	1.21998	1.48359
								TH_314_T_acc	low	1.61591	1.27967	1.64848	1.67442	1.56473	0.851601	1.04048	1.82485	0.865235	1.28851	1.01869
								TH_174_T_str	low	1.67774	1.03061	1.65359	1.83882	1.57371	0.383359	0.782633	1.62484	0.85495	1.48569	1.1125
								TH_3_T_str	low	1.72913	0.920509	1.68971	1.6563	1.37233	0.264969	0.678499	1.54125	0.959997	1.35387	1.00513
								TH_136_T_str	low	1.66433	1.2426	1.62367	1.75498	2.08621	0.277725	1.06294	1.58417	0.834438	1.02029	0.873223
								TH_21_T_str	low	1.79977	0.729372	1.81181	1.73468	1.76006	0.141964	0.897633	1.48171	0.605445	1.12379	0.196808
								TH_11_T_str	low	1.66235	1.10858	0.597479	1.62782	0.776544	0.164303	0.615057	1.47318	1.38733	1.36314	0.624267
								TH_198_T_str	low	1.82033	1.37689	1.56002	1.62504	1.79995	0.439355	0.843134	1.774	0.952242	1.43157	1.45324
								TH_107_T_acc	low	1.71311	1.13772	1.90195	1.89214	1.89091	0.267869	1.19989	1.57949	0.75462	1.50836	1.88223
								TH_80_T_str	low	1.74074	1.39386	1.4852	1.62076	1.92274	0.683331	0.999541	1.61027	0.907935	1.27303	0.955545
								TH_135_T_str	low	1.92856	1.50041	1.65117	1.90068	1.72669	1.18994	0.928647	1.55057	0.885976	1.33372	1.44585
								TH_29_T_str	low	1.68755	0.977961	1.90885	1.82893	1.52845	-0.310831	0.953781	1.69534	0.83346	1.77186	1.43787
								TH_499_T_str	low	1.7275	1.05976	1.63872	1.80815	1.64314	0.0729848	0.923646	1.80829	0.901097	1.42167	1.30624
								TH_247_T_str	low	1.71025	1.29268	1.43559	1.80211	1.50328	0.547895	0.66623	1.5963	0.846508	1.25599	1.16666
								TH_258_T_str	low	2.10226	1.73382	1.7104	1.91257	2.2484	1.8048	0.958319	1.5798	1.07809	1.45643	1.48264
								TH_206_T_str	low	1.7422	0.801337	1.48004	1.71522	1.30611	-0.0864817	0.492603	1.72101	0.704735	1.46129	0.979121
								TH_149_T_str	low	1.75136	1.00943	1.74536	1.76773	2.20544	0.434011	0.98166	1.59496	1.0476	1.564	1.314
								TH_182_T_acc	low	1.78722	1.21642	1.83979	1.82203	1.95627	1.07377	0.983025	1.67395	0.89913	1.36036	1.13372
								TH_394_T_str	low	1.98557	1.01261	2.01748	2.04481	1.45003	0.744765	0.602111	1.4497	0.640111	1.28873	1.67385
								TH_96_T_str	low	2.03298	1.52503	1.27432	1.72772	1.99987	1.29996	0.689406	1.52614	0.886802	1.40142	0.940534
								TH_202_T_str	low	1.87956	1.27192	1.81943	1.91003	1.9401	0.810995	0.947302	1.90038	1.26632	1.72774	0.455054
								TH_220_T_str	low	1.79491	0.930029	1.82497	1.77054	2.22937	0.618214	0.746097	1.60806	0.822665	0.942581	1.71613
								TH_FP35_T_acc	low	1.73133	1.29253	1.5933	1.75979	1.33582	0.427731	0.920179	1.6888	0.896332	1.19707	1.62941
								TH_365_T_str	low	1.65	0.777978	1.74802	1.77136	1.89583	0.292768	0.790294	1.47198	0.791096	1.30534	1.63531
								TH_395_T1_acc	low	1.60205	0.96825	1.7093	1.813	1.71436	0.0512399	0.891183	1.53329	0.511892	1.11491	1.85571
								TH_243_T_str	low	1.71007	1.03217	1.79551	1.8228	1.7182	0.290439	0.928299	1.78691	0.90012	1.45069	1.56568
								TH_ATCFP-8_T_acc	low	2.30482	1.66615	0.884982	1.96533	2.1382	1.65251	1.30315	1.20784	1.40311	0.973684	-2
								TH_49_T_str	low	2.02541	1.7783	1.55083	1.9454	1.68032	1.23978	1.03268	1.72358	1.71764	1.63094	0.982894
								TH_140_T_acc	low	1.6512	0.803186	1.88294	1.73123	1.94606	0.0406427	0.963378	1.6522	0.497069	1.58638	1.31104
								TH_364_T_str	low	1.62767	1.24404	1.62638	1.86537	1.35438	0.264931	0.7222	1.53734	0.840132	0.761387	1.44595
								TH_FP23_T_acc	low	1.74347	1.28315	1.77731	1.80357	1.60342	0.976627	1.09101	1.62065	1.1778	1.39375	1.54166
								TH_369_T1_acc	low	1.713	0.828378	1.85878	1.80965	1.55532	0.687716	0.813928	1.50478	0.671964	1.46916	1.86383
								TH_65_T_acc	low	1.94092	1.33011	1.49639	1.74831	1.65604	1.07593	0.898388	1.55625	0.758839	1.30258	1.26112
								TH_6_T_str	low	1.66179	1.15191	1.67741	1.85181	1.89268	0.22563	0.941611	1.69546	0.849964	1.41219	1.2649
								TH_350_T_str	low	1.61943	0.968654	1.7333	1.82191	1.86668	0.523691	0.959588	1.54676	0.847848	1.68894	1.41753
								TH_233_T_str	low	1.95684	1.39611	1.56867	1.8093	1.87396	0.99116	1.06146	1.46163	1.27476	1.40635	1.60324
								TH_10_T_str	low	1.74647	1.08557	1.72814	1.79967	1.52655	0.700456	0.722832	1.5661	1.17022	1.40421	1.53689
								TH_PDFP-11_T_acc	low	2.27397	1.32826	1.61304	1.82824	2.48235	1.23861	0.965364	1.77532	0.722336	1.83366	1.87547
								TH_PDFP-6_T1_acc	low	1.87758	0.505865	1.53447	1.80914	1.99008	1.74475	0.709768	1.41841	1.38029	1.22169	1.54071
								TH_303_T_str	low	1.74209	1.32879	1.79157	1.7826	1.72517	1.08131	1.0086	1.63651	0.930156	1.2718	1.75269
								TH_12_T_str	low	1.91308	1.28947	1.65494	1.8935	1.88974	0.913546	1.09906	1.53637	1.20891	1.38497	1.5959
								TH_244_T_str	low	1.66182	1.31615	1.73183	1.62522	1.78144	0.185839	0.956079	1.64295	0.735117	1.19675	1.09314
								TH_246_T_str	low	1.67	1.01409	1.44115	1.61644	1.21479	0.335662	1.03661	1.722	0.768865	1.14656	1.18416
								TH_286_T_acc	low	1.86484	1.37062	1.75686	1.81815	1.69425	1.43067	1.10179	1.59071	1.12286	1.29109	1.43748
								TH_31_T_str	low	1.83628	0.852318	1.92821	1.96872	2.0892	0.094583	0.849522	1.57236	1.10902	0.884635	1.25688
								TH_230_T_str	low	1.77803	1.26226	1.52118	1.77131	1.76355	1.20486	1.07966	1.70117	1.07105	1.25173	1.62385
								TH_48_T_str	low	1.80289	0.882984	1.88848	1.9849	2.01754	0.175089	0.983661	1.56013	0.886711	1.12654	1.60159
								TH_274_T_str	low	1.64014	1.49145	1.69985	1.69947	1.76152	0.737067	0.828263	1.74066	0.924744	1.30362	1.45541
								TH_283_T_str	low	1.71531	1.30977	1.56753	1.75029	1.72417	0.953418	0.919107	1.58926	1.16795	1.23396	1.52816
								TH_169_T_acc	low	1.72278	1.08177	1.87701	1.85796	1.37574	0.599326	0.813346	1.54428	0.919188	1.0983	1.6598
								TH_242_T_str	low	1.7817	1.01396	1.70975	1.77982	2.08529	0.627348	1.00079	1.87861	0.942094	1.28196	1.5663
								TH_371_T1_str	low	2.18126	1.73713	1.84462	1.79213	2.28456	1.77753	1.06172	1.68095	1.05979	1.39122	1.65754
								TH_68_T_str	low	1.63306	1.29751	1.68695	1.6518	1.7971	0.892253	0.906862	1.56358	0.891783	1.26774	1.64584
								TH_139_T_acc	low	1.78922	1.29575	1.64508	1.88341	1.18839	0.762531	0.804891	1.58959	1.11532	1.53026	2.0304
								TH_129_T_str	low	1.72354	1.54059	1.5363	1.73474	1.81825	1.15179	0.967154	1.44382	1.09198	1.26309	1.72257
								TH_238_T_str	low	1.67567	1.0444	1.77811	1.8568	1.93042	0.227694	0.908641	1.62425	0.70913	1.24677	1.49119
								TH_181_T_acc	low	1.94462	1.31637	1.33632	1.73137	1.34687	0.54574	0.537457	1.67959	1.2339	1.54567	1.2014
								TH_FP7_T_acc	low	1.71424	1.06952	1.70671	1.7331	1.6406	0.489596	0.6858	1.77017	0.847937	1.13782	1.53269
								TH_223_T_str	low	1.79394	1.10277	1.93117	1.85344	1.56285	0.336159	0.833525	1.76138	0.797487	1.2453	1.63686
								TH_278_T_str	low	1.6869	1.01756	1.76885	1.79707	1.79001	0.590182	0.902945	1.61846	0.860505	1.16117	1.62428
								TH_19_T_str	low	2.03975	1.597	1.70926	1.89876	2.1145	1.3304	0.924247	1.54587	0.932504	1.34425	1.46378
								TH_143_T_acc	low	1.91152	1.38352	1.65919	1.86992	1.69652	1.16166	0.935327	1.46124	1.25983	1.51398	1.39741
								TH_FP11_T_acc	low	1.5686	0.577199	1.70018	1.81195	1.48736	0.883531	1.04987	1.6726	0.713675	1.16243	1.2114
								TH_138_T_str	low	1.76842	1.02419	1.72331	1.76267	1.79169	0.642003	0.994846	1.6363	0.818583	1.71498	1.3894
								TH_378_T1_str	low	1.74323	1.33302	1.66709	1.71424	1.76231	0.395711	0.838017	1.58721	1.0864	1.33014	1.69504
								TH_PDFP-7_T_acc	low	2.10399	0.831784	0.949368	1.66333	2.04104	-1.32337	1.36872	1.9028	0.609408	1.72432	-2
								TH_207_T_str	low	1.75405	1.15257	1.94794	1.79053	1.99884	0.409954	0.923271	1.83062	0.847419	0.963476	1.08937
								TH_229_TR_str	low	1.67808	1.09717	1.68284	1.89179	1.5369	0.417512	0.823636	1.68043	0.826022	0.926739	1.47153
								TH_89_T_str	low	1.66696	1.28322	1.67826	1.67222	1.95085	0.394632	1.01184	1.65934	0.795269	1.48421	1.32061
								TH_305_T_acc	low	1.58615	1.06382	1.85158	1.71908	1.84271	-0.120489	0.91773	1.69676	0.779116	1.16946	1.16102
								TH_ATCFP-5_T_acc	low	2.04346	1.68175	1.14053	1.73895	2.53397	1.49851	0.961285	1.62677	1.45515	2.08335	1.19562
								TH_163_T_str	low	1.60554	0.822741	1.41567	1.60463	1.31965	0.0154588	0.59886	1.5532	0.88594	1.5905	1.40876
								TH_225_T_str	low	1.71906	1.11631	1.63362	1.7822	1.64003	0.530461	0.938198	1.61301	0.926342	0.899886	1.6878
								TH_279_T_str	low	1.6796	1.23969	1.87974	1.88127	1.83556	0.491903	0.882011	1.67861	1.01208	1.44345	1.44546
								TH_17_T_str	low	1.93874	1.37029	1.73461	1.90384	1.90837	0.96279	1.17633	1.44403	1.19711	1.39686	1.79233
								TH_122_T_str	low	1.62827	1.16006	1.73868	1.663	1.90172	0.969388	1.13318	1.56864	0.682639	1.27801	1.57929
								TH_354_T_str	low	1.64374	1.19879	1.59675	1.65599	1.67546	0.326396	0.670052	1.64811	0.85419	1.43705	1.39222
								TH_75_T_str	low	1.84261	1.02151	1.67351	1.7881	1.50763	0.8946	0.913813	1.47484	0.574287	1.19142	1.25342
								TH_346_T_str	low	1.70669	1.27475	1.62664	1.6594	1.90139	0.743122	1.02237	1.56647	1.24478	1.39387	1.65346
								TH_16_T_str	low	1.67599	1.08217	1.70228	1.77931	1.81522	0.913322	0.920408	1.5359	0.85167	1.23151	2.08907
								TH_302_T_acc	low	1.71064	1.04955	1.963	1.65767	1.87502	1.01714	1.1468	1.52891	0.795265	0.948132	1.23285
								TH_PDFP-2_T1_acc	low	1.71156	1.0232	1.79175	1.83824	1.77927	0.0455962	1.19706	1.69314	1.0537	1.11839	1.56297
								TH_131_T_acc	low	1.65753	0.762547	1.9054	1.82664	1.95335	0.280392	1.12088	1.62142	0.626933	1.59591	1.45962
								TH_50_T_str	low	1.73368	1.09507	1.727	1.69823	2.06468	0.335687	0.855869	1.46014	0.997523	1.74992	1.71235
								TH_PDFP-3_T_acc	low	2.01872	1.5708	1.83272	1.83474	2.05683	1.15663	0.697546	1.69927	0.78108	1.61228	1.7419
								TH_24_T_str	low	1.96025	1.34703	1.88952	1.79674	2.16851	1.31101	1.01329	1.43797	0.836771	1.72041	1.46488
								TH_518_T1_str	low	2.56736	1.67167	1.567	1.92739	2.22166	1.96553	1.08909	1.77027	1.27856	0.877154	1.03504
								TH_85_T_str	low	1.80736	1.09724	1.55761	1.58639	1.88825	0.668622	0.778461	1.39551	0.654971	1.39048	2.02624
								TH_382_T_str	low	1.71491	1.07584	1.75383	1.83491	2.20923	0.621235	1.09414	1.63863	0.882586	1.20735	1.06268
								TH_127_T_str	low	1.65241	1.29296	1.79861	1.7438	2.02959	0.460327	1.06235	1.48575	0.869121	1.07548	1.45158
								TH_15_T_str	low	1.68085	0.948146	1.76291	1.7746	1.80455	-0.171418	0.824041	1.56522	0.63672	1.33707	1.40753
								TH_137_T_str	low	1.71026	1.18001	1.75526	1.82304	1.81974	0.846528	1.00109	1.65865	1.0478	1.57037	1.63942
								TH_304_T_str	low	1.63829	0.940767	1.59719	1.74327	1.23677	-0.200337	0.979325	1.71997	0.600402	1.5764	1.28158
								TH_404_T_str	low	1.79058	0.898394	1.6232	1.91515	1.45211	0.0519583	0.718985	1.41366	0.749703	1.75978	1.36624
								TH_235_T_str	low	1.74581	0.921774	1.69515	1.81224	1.61305	0.127933	0.926061	1.48242	0.696354	0.790371	1.13005
								TH_61_T_str	low	1.78827	0.656122	2.00789	1.96922	1.64491	0.636537	0.809209	1.50687	0.69743	1.33431	1.47906
								TH_318_T_str	low	1.6959	0.855106	1.63877	1.88673	1.04616	0.316079	0.822666	1.42701	0.724322	1.15776	1.67063
								TH_352_T_str	low	2.31943	1.7158	1.75121	1.70597	2.28206	1.82056	0.978759	1.47108	1.13315	1.06449	1.41795
								TH_PDFP-10_T_acc	high	1.9333	1.20285	1.65203	1.84801	1.73108	1.03979	0.772999	1.56232	1.09069	1.52672	1.43972
								TH_221_T_str	high	1.686	1.31535	1.88801	1.6467	1.42194	0.858109	0.935032	1.5743	0.783	1.57594	1.83206
								TH_FP31_T_acc	high	1.72998	0.800034	1.71516	1.88182	1.63602	0.565502	0.801416	1.63075	0.906518	1.17806	1.51074
								TH_359_T_acc	high	1.60029	0.815076	1.83826	1.807	1.72824	0.0227562	0.933491	1.40553	0.588869	0.891599	1.40468
								TH_116_T_str	high	1.69521	1.35478	1.63362	1.56237	1.85188	0.814147	1.052	1.51573	0.988648	1.1993	1.951
								TH_81_T_str	high	1.6195	1.00962	1.5645	1.59685	1.57198	0.719221	1.02656	1.44829	0.662695	0.948614	1.81564
								TH_18_T_str	high	1.8468	1.12289	1.72604	1.79912	2.03202	0.903761	1.03524	1.46969	1.11516	1.43348	1.97781
								TH_145_T_str	high	1.70788	1.33018	1.72334	1.80353	2.08229	0.827758	1.09695	1.6196	1.08835	1.63863	1.76038
								TH_130_T_acc	high	1.63006	1.06357	1.86584	1.90895	1.53986	0.810598	1.04474	1.62318	0.874241	1.15279	1.84865
								TH_375_T_acc	high	1.86538	1.47363	1.74131	1.85529	2.07342	1.05426	0.9557	1.61587	1.05801	1.56011	2.21542
								TH_222_T_str	high	1.7224	0.778643	1.81142	1.80658	1.96524	0.461482	0.891812	1.66763	0.779423	1.30701	1.44603
								TH_492_T_str	high	1.67808	1.13598	1.84519	1.69703	1.96095	0.268091	0.980144	1.93643	0.903805	1.55138	1.45011
								TH_285_T_acc	high	1.74867	1.1379	1.77894	1.69828	1.61457	0.188059	0.90952	1.71655	0.950334	1.55154	1.51631
								TH_236_T_str	high	1.67276	1.10916	1.8379	1.79705	1.68479	0.846346	1.06421	1.60969	1.06979	1.17989	1.90531
								TH_386_T_str	high	1.648	1.10665	1.89988	1.8805	1.95457	0.472525	0.781421	1.57797	0.763743	1.02114	1.51521
								TH_132_T_str	high	1.745	0.94281	1.66038	1.70763	1.78068	0.0220078	0.879941	1.54089	0.579407	1.21907	1.6459
								TH_37_T_str	high	1.70485	1.41274	1.78441	1.88465	2.03083	1.18357	1.10759	1.42684	1.31752	1.4149	1.29943
								TH_195_T_acc	high	1.57065	1.21876	1.8052	1.65778	1.61231	0.407465	0.985356	1.63291	0.853527	1.33348	1.75723
								TH_FP1_T_acc	high	1.65969	1.30777	1.62159	1.72369	1.70456	-0.163829	1.09876	1.47498	0.98277	1.0008	1.53747
								TH_147_T_acc	high	1.72754	1.15663	1.88814	1.84188	2.18325	0.524698	0.922281	1.54083	0.735484	0.81836	1.47041
								TH_PDFP-8_T_acc	high	2.16196	1.76316	1.30735	1.93853	1.99436	1.74357	1.41502	1.68898	1.20688	0.53377	-2
								TH_2_T_str	high	1.68372	0.982319	1.95272	1.81723	2.01566	0.540452	0.907046	1.64158	0.870276	1.61588	1.64111
								TH_494_T_str	high	2.23474	1.83997	1.45823	2.00568	2.27452	1.72154	1.19967	1.34502	1.35885	1.48952	1.49995
								TH_277_T_str	high	1.71655	1.33405	1.66273	1.7752	1.91032	0.774205	1.0401	1.69224	0.999794	1.13484	1.36851
								TH_62_T_str	high	1.80511	1.49548	1.71599	1.69081	1.64775	0.66088	0.980883	1.43804	1.06008	1.71542	1.67657
								TH_35_T_str	high	2.05624	1.48164	1.81827	2.00668	1.95104	1.47104	0.858897	1.49892	0.910389	1.12176	1.44229
								TH_FP26_T_acc	high	1.68601	1.11002	1.75517	1.80046	1.64592	0.398936	0.630607	1.5102	0.892804	1.51878	1.50187
								TH_290_T_str	high	1.73379	1.33369	1.66877	1.73874	1.78937	1.00185	1.14095	1.4748	1.1933	1.20495	1.80408
								TH_55_T_str	high	1.62286	0.830806	1.90298	1.65883	2.10284	0.428772	0.933324	1.44124	0.751799	0.849763	1.34239
								TH_401_T_acc	high	1.62991	1.4172	1.52389	1.87224	1.05512	-0.0706561	0.544461	1.06807	0.962377	1.07402	0.380379
								TH_256_T_str	high	1.635	1.0786	1.83378	1.79864	1.90224	0.973751	1.18399	1.51433	0.77179	1.0695	1.74813
								TH_205_T_acc	high	2.03897	0.569112	1.61428	1.97255	2.02987	0.850562	1.13447	1.26657	0.911019	0.667988	1.07133
								TH_142_T_str	high	1.61287	1.36007	1.84355	1.73853	1.95568	0.807945	0.872142	1.5602	0.948794	1.22737	1.36648
								TH_270_T_acc	high	1.77666	1.04538	1.60244	1.72154	1.43817	0.628666	0.906391	1.20202	0.601789	1.07227	1.72127
								TH_284_T_acc	high	1.98352	1.28599	1.71955	1.80975	1.89415	0.937257	0.787472	1.62267	1.21118	1.51672	1.8979
								TH_84_T_str	high	1.8418	1.15231	1.27765	1.75989	1.61339	1.12405	0.97964	1.20837	0.79187	0.877207	1.46455
								TH_363_T_acc	high	1.66748	1.29406	1.82523	1.7917	1.95038	0.90301	1.09953	1.52487	1.11032	1.29317	1.94751
								TH_232_T_str	high	1.68717	1.12607	1.73437	1.83583	1.6971	0.526916	0.798213	1.64602	0.818447	0.795706	1.43945
								TH_379_T2_acc	high	1.49521	0.691315	2.06316	1.85776	2.31564	0.685357	0.96801	1.40659	0.757723	0.776192	2.10689
								TH_FP13_T_acc	high	1.62935	1.07596	1.80896	1.80279	1.50936	0.380245	0.872823	1.62239	0.659209	1.03692	1.58527
								TH_64_T_str	high	1.81726	0.616946	1.7154	1.85858	1.72359	0.426316	0.939933	1.4672	0.761291	1.01703	1.08895
								TH_282_T_str	high	1.56445	1.26861	1.79658	1.68232	1.79874	0.810389	0.996641	1.54441	0.706919	0.917117	1.61666
								TH_FP22_T_acc	high	1.69127	0.987568	1.70289	1.81216	1.55794	0.628078	1.00674	1.55867	0.966515	0.885174	1.62791
								TH_377_T1_str	high	1.79665	2.4276	1.41601	1.85386	2.03549	0.84926	1.47385	1.58429	0.789341	1.63766	0.66568
								TH_40_T_str	high	1.65145	0.821598	1.9073	1.83108	2.07266	0.970697	1.22067	1.3974	0.713206	1.04478	2.20663
								TH_FP9_T_acc	high	1.79665	1.26934	1.95858	1.74715	1.92971	0.864145	1.22056	1.7728	0.634903	1.38286	1.80656
								TH_384_T1_acc	high	1.5995	0.865811	1.94369	1.70484	2.01905	0.469176	1.08266	1.57206	0.764866	0.7929	1.70868
								TH_67_T_acc	high	1.69751	0.985136	1.71201	1.74406	1.87733	0.400641	0.731134	1.60833	0.932668	1.32544	1.7241
								TH_113_T_str	high	1.51059	1.07313	1.65428	1.66871	1.71029	0.843388	1.22661	1.36077	0.541702	0.628499	1.80606
								TH_385_T_str	high	1.54212	1.53826	1.89865	1.5193	0.953348	0.459419	1.03157	1.42085	0.603387	0.978285	1.00317
								TH_157_T_acc	high	1.70872	1.04082	1.8113	1.7759	1.67885	-0.182086	0.645138	1.70506	0.860415	1.33287	2.04037
								TH_156_T_acc	high	1.68077	1.13764	1.8961	1.85773	1.82948	0.942411	1.03581	1.61137	0.787419	1.31621	1.88201
								TH_167_TTR_acc	high	1.6216	0.836107	1.63954	1.67478	2.24434	0.330302	0.809654	1.27694	1.00286	0.815909	1.98149
								TH_FP36_T_acc	high	1.64507	1.08378	1.73301	1.76286	1.64881	0.338889	0.883771	1.62828	0.572768	1.32366	1.20642
								TH_141_T_str	high	1.75513	0.861986	1.8956	1.86486	1.84153	0.755966	1.17537	1.52032	0.827839	0.835615	1.09981
								TH_361_T_str	high	1.70235	0.87444	1.87814	1.61875	1.68738	1.12896	1.35578	1.50503	1.07641	1.66234	1.39807
								TH_210_T_str	high	1.8095	1.01563	1.68398	1.94636	1.68236	0.725006	0.794095	1.68093	0.832607	0.984784	1.45754
								TH_27_T_str	high	1.80667	1.23735	1.669	1.66757	2.00852	1.14551	1.04956	1.54695	0.83241	1.23353	1.98216
								TH_118_T_str	high	1.58783	1.33009	1.60377	1.68982	1.6661	0.797014	0.712539	1.40763	0.622557	0.794809	1.76412
								TH_20_T_str	high	1.70372	1.20936	1.80542	1.70542	1.70832	0.715783	0.944716	1.799	1.04257	1.07377	1.71483
								TH_FP8_T_acc	high	1.72728	1.18964	1.73733	1.65128	1.74201	0.618228	1.20139	1.58949	0.786654	0.830443	1.24471
								TH_218_T_str	high	1.76692	1.12256	1.70108	1.71006	1.82467	0.894638	0.889884	1.50377	0.740756	1.24667	1.48829
								TH_47_T_str	high	1.64381	1.13715	1.75185	1.7785	1.85811	1.05743	1.08359	1.58757	0.791364	0.840697	1.82483
								TH_308_T_str	high	1.61129	1.11156	1.85944	1.74242	1.6666	0.743394	1.12204	1.60548	0.828854	1.13691	1.68144
								TH_347_T_str	high	1.67906	0.664701	1.80273	1.85384	1.3097	0.299522	0.900591	1.45418	0.724941	0.555749	1.83647
								TH_400_T_str	high	1.73537	1.17505	1.83596	1.79328	1.56226	0.69247	1.09507	1.53359	0.751316	1.03708	1.54945
								TH_251_T_str	high	1.64252	1.2777	1.86358	1.64348	1.84008	0.630649	1.12105	1.64909	0.854138	0.925594	1.69127
								TH_91_T_str	high	1.65073	1.11995	1.87512	1.74462	1.83634	0.920223	1.21419	1.61122	0.999049	1.61412	1.69177
								TH_ATCFP-10_T1_acc	high	1.65108	0.266729	1.71653	1.76528	1.80639	1.18367	1.14982	1.05231	0.251713	0.592308	1.7879
								TH_184_T_acc	high	1.95421	1.32065	1.80586	1.7954	2.35454	1.85269	1.41416	1.43139	1.09504	1.36414	1.23208
								TH_93_T_str	high	1.6142	0.826143	1.80462	1.7122	2.03776	0.814784	1.17288	1.36351	0.521613	1.05915	1.42944
								TH_273_T_str	high	1.6064	1.31983	1.82047	1.72431	1.89831	0.985834	1.06892	1.51621	0.781483	1.05786	1.6599
								TH_151_T_str	high	2.40222	2.06507	1.61498	1.89766	2.47359	2.0547	1.03634	1.21281	1.34352	0.81891	1.94386
								TH_381_T_str	high	1.69355	1.15432	1.90263	1.64799	1.59831	0.97923	1.18339	1.52102	0.775248	1.11956	1.62757
								TH_405_T1_str	high	1.72981	1.26668	1.85749	1.74427	2.12657	1.05461	1.19762	1.47599	0.980918	0.969842	1.75095
								TH_172_T_str	high	1.82764	1.33188	1.89646	1.79102	1.88727	1.15957	1.44287	1.52882	1.19319	1.08162	0.921472
								TH_396_T_str	high	1.50282	1.004	1.86926	1.7122	1.85018	1.02107	1.27178	1.36324	0.610078	0.594621	1.84021
								TH_316_T_acc	high	1.53519	1.06571	1.57522	1.63006	1.60121	0.665897	0.991596	1.59001	0.644168	0.859206	1.58733
								TH_370_T1_acc	high	1.57639	0.948504	1.88504	1.79234	1.33826	0.533285	0.926438	1.45943	0.766453	1.30474	1.9168
								TH_180_T_acc	high	1.80408	1.40116	1.67448	1.77694	1.78054	1.30825	1.13531	1.53987	1.15997	1.35968	1.80319
								TH_28_T_str	high	1.87848	1.24514	1.95541	1.80991	1.77401	1.17521	0.825237	1.50954	0.862906	1.03074	1.2838
								TH_281_T_str	high	1.6339	0.929735	1.85714	1.79692	2.09986	1.02458	1.19209	1.39506	0.846323	0.873213	1.56625
								TH_FP38_T_acc	high	1.56523	0.979986	1.79465	1.74005	1.69248	0.460869	0.937712	1.57014	0.586627	1.0919	1.67354
								TH_175_T_acc	high	1.68752	1.14965	1.74314	1.7915	1.94144	1.15076	0.98474	1.55779	0.688784	1.06197	1.83621
								TH_13_T_acc	high	1.31222	0.816126	1.56028	1.78055	1.83526	0.503135	0.898098	1.09222	0.55183	0.272593	1.623
								TH_497_B_str	high	1.77342	1.14683	1.81882	1.70223	2.05754	0.900558	1.24242	1.48706	1.05471	1.22908	1.55393
								TH_159_T_acc	high	1.78256	0.859051	1.88931	1.86882	2.01305	0.465837	0.733096	1.50366	0.682462	1.0526	1.31936
								TH_158_T_acc	high	1.99488	1.49863	2.03972	1.96935	2.29062	1.77486	0.625628	1.47291	1.03775	0.98509	1.82209
								TH_FP4_T_acc	high	1.64933	1.24656	1.72479	1.84275	1.751	0.666998	1.17308	1.24653	1.273	1.12526	1.9705
								TH_358_T_str	high	1.76957	1.20934	1.65635	1.73489	2.00323	1.33714	1.09807	1.22348	0.994601	1.03509	1.95224
								TH_219_T_str	high	1.61971	1.11927	1.9027	1.7085	1.83538	1.16046	1.20724	1.55824	0.892234	0.636112	1.28467
								TH_373_T_acc	high	1.65715	0.95904	1.86413	1.77586	1.88157	0.67657	1.14696	1.56796	0.771984	0.985263	1.77616
								TH_FP12_T_acc	high	1.50567	1.38743	1.7114	1.74033	1.67403	0.818885	1.19641	1.50318	0.991534	1.33597	1.75763
								TH_201_T_acc	high	1.61546	1.01178	1.93991	1.84885	1.92818	0.800587	1.1613	1.58514	0.655697	0.790754	2.1735
								TH_402_T_str	high	1.62445	1.21966	1.68814	1.78464	1.93041	0.640636	1.19318	1.72284	0.750011	1.09266	1.88701
								TH_FP20_T_acc	high	1.91008	1.26281	1.98638	1.83293	2.02961	1.35946	1.0996	1.51356	0.800322	1.2094	1.85656
								TH_14_T_acc	high	1.33035	0.787939	1.68996	1.75041	1.81872	0.354316	0.754688	1.414	0.879636	0.0424632	1.75016
								TH_FP32_T_acc	high	1.6495	1.19672	1.83346	1.76751	1.8438	0.773921	1.22092	1.55919	0.841421	1.1204	1.51775
								TH_355_T_str	high	1.52813	1.20998	1.87412	1.72732	2.01905	0.514933	1.03284	1.45874	0.650647	0.973576	2.18696
								TH_348_T_str	high	1.54943	0.823646	1.91154	1.8943	1.85556	1.14919	1.24215	1.04102	0.717077	0.724347	2.00841
								TH_125_T_str	high	1.55706	1.03009	1.55669	1.74893	1.74955	1.08685	1.13542	1.25514	0.811808	0.678927	1.65221
								TH_398_T_acc	high	1.50436	0.76784	1.86652	1.70831	1.96886	0.428138	1.04768	1.44951	0.675928	1.21783	1.75183
								TH_PDFP-1_T_acc	high	1.68921	0.65598	2.03343	1.80843	1.93277	0.676152	1.07947	1.37478	0.926443	0.703833	1.80698
								TH_185_T_acc	high	1.71194	0.861559	1.88491	1.7326	1.87623	0.742787	0.978933	1.48173	0.96911	0.87136	1.73491
								TH_110_T_acc	high	1.584	1.0774	1.92351	1.83241	1.97283	1.17145	1.15987	1.49238	0.719944	1.01375	1.86119
								TH_123_T_str	high	1.58702	0.508064	1.50158	1.73423	1.65841	1.06515	1.03581	1.20708	0.304363	0.304219	0.699406
								TH_FP39_T_acc	high	1.6186	0.960353	1.87079	1.73261	1.86815	0.607639	1.04913	1.42964	0.634033	0.896954	1.78192
								TH_176_T_str	high	1.4901	0.972597	1.81775	1.69596	1.79515	0.575434	1.12929	1.37027	0.626157	0.611049	2.05368
								TH_FP15_T_acc	high	1.47923	0.962742	1.89117	1.82581	1.8305	0.803459	1.11876	1.3457	0.523263	0.881777	1.73389
								TH_FP6_T_acc	high	1.53745	0.95749	1.87116	1.77257	1.89629	0.496016	1.06089	1.47769	0.649915	0.635641	1.57344
								TH_FP19_T_acc	high	1.7143	1.12168	1.81223	1.86715	1.92696	1.23013	0.994744	1.47145	0.773406	0.860817	2.01069
								TH_366_T_acc	high	1.42282	0.845092	1.85032	1.77225	1.74437	0.661444	1.05282	1.3342	0.238084	0.96284	1.99975
								TH_144_T_acc	high	1.88487	1.24875	1.83339	1.8592	2.08119	1.19527	0.862277	1.33158	1.10946	1.32855	2.31682
								TH_353_T_str	high	1.48192	1.18168	1.97541	1.74955	1.78935	0.841177	1.16059	1.2075	0.472486	0.235578	2.2961
								TH_FP33_T_acc	high	1.6459	1.03065	1.82157	1.76541	1.59557	0.460496	1.08561	1.53431	0.739035	1.25766	1.83717
								TH_FP28_T_acc	high	1.66289	1.16739	1.84773	1.6838	1.72131	0.536721	1.00264	1.57426	0.808773	1.35981	1.90014
								TH_150_T_str	high	1.58319	0.788713	2.03213	2.08098	2.21493	1.29587	1.44818	1.01464	0.848308	-0.319121	0.842628
								TH_134_T_acc	high	1.62044	1.17652	1.6892	1.7653	2.09224	0.640191	1.24354	1.37157	0.808747	1.03008	1.6053
								TH_493_T_str	high	1.53622	0.884766	1.92213	1.72465	1.81736	0.750358	1.24306	1.36139	0.58862	0.734171	1.97526
								TH_38_T_str	high	1.56438	0.877373	1.60159	1.71098	1.71314	0.994146	1.42001	1.13315	0.856142	0.832246	1.91226
								TH_399_T_str	high	1.5297	0.993243	1.92523	1.74742	2.16515	1.1978	1.25974	1.38038	0.650403	0.799649	1.8248
								TH_200_T_acc	high	1.64862	0.804322	1.83842	1.81257	1.72593	1.10094	1.07748	1.32225	0.820107	0.771192	2.10139
								TH_315_T_str	high	1.48091	1.01629	1.99774	1.76416	1.84509	1.13749	1.2849	1.16217	0.609313	0.396848	2.18037
								TH_155_T_acc	high	1.55653	1.22032	1.83386	1.8502	2.09417	1.08357	1.04908	1.40876	0.717542	1.00755	1.82535
								TH_154_T_acc	high	1.91799	0.847024	2.15122	2.03741	1.37548	1.51387	1.10136	1.29223	0.545099	0.340379	1.98411
								TH_FP18_T_acc	high	1.40231	1.01493	1.89702	1.79703	1.92682	0.816036	1.1415	1.45449	0.783999	0.775219	2.08925
								TH_179_T_acc	high	1.56985	0.931694	1.71879	1.85666	1.93749	1.30874	1.28343	1.18897	0.654574	0.848468	1.6022
								TH_9_T_str	high	1.6001	0.800741	1.97896	1.91191	1.59446	1.03214	1.21168	1.304	0.782007	0.741759	2.29409
								TH_259_T_acc	high	1.83098	0.963164	1.59697	1.65636	1.8217	1.25904	0.710974	1.37514	1.05232	1.19882	2.08388
								TH_178_T_acc	high	1.6676	0.970194	1.84119	1.82952	1.95534	0.940943	0.873632	1.31829	0.762893	0.977667	1.6236
								TH_153_T_acc	high	1.60483	0.93819	1.8766	1.89406	2.14781	1.21732	1.29497	1.36105	0.622323	0.473583	1.91821
								TH_FP5_T_acc	high	1.56732	0.952106	1.9393	1.80896	1.95832	0.952016	1.38068	1.30686	0.648184	0.857731	2.02265
								TH_32_T_str	high	1.51497	0.911257	1.80757	1.80742	2.00796	1.13671	1.23268	1.24456	0.688439	0.620597	1.3414
								TH_152_T_acc	high	1.64935	0.853442	1.81154	1.88456	2.03671	1.09307	1.22784	1.23844	0.679637	0.77313	1.58716
								TH_261_T_str	high	1.56532	0.771762	1.97026	1.90712	1.49882	0.501731	1.20218	1.27026	0.513449	0.460983	2.11998
								TH_168_T_acc	high	1.66329	0.805237	1.80015	1.6551	2.04088	0.617266	0.816766	1.44028	0.675537	1.41265	2.38188
								TH_224_T_str	high	1.54139	0.960932	1.91537	1.85712	2.04935	0.925673	1.08615	1.34375	0.758575	0.861908	1.71504
								TH_FP21_T_acc	high	1.57352	0.835726	1.8292	1.72664	1.69283	0.313486	1.00763	1.54444	0.662043	0.925452	1.79207

## Sheet: Fig3a
cell_id	UMAP_1	UMAP_2	cluster	TG	COL1A1	CDH5	PTPRC	CD68	CD4	CD8A	NKG7	FOXP3	CD79A	IGHG1	TPSAB1
PT3_AAACCTGAGAAACGCC-1	9.96762	-10.0321	Endothelial cell	0	0	0	0	0	0	0	0	0	0	0	0
PT3_AAACCTGAGAATGTTG-1	8.53898	4.75161	CD4 T cell	0	0	0	1	0	0	0	0	0	0	0	0
PT3_AAACCTGAGTAGCCGA-1	-11.0252	1.96358	Thyroid cell	4	0	0	0	0	0	0	0	0	0	0	0
PT3_AAACCTGAGTTCGCGC-1	-10.7143	-9.54676	Fibroblast	0	0	0	0	0	0	0	0	0	0	0	0
PT3_AAACCTGCAAGTTCTG-1	-10.6842	-6.61982	Fibroblast	0	0	0	0	0	0	0	0	0	0	0	0
PT3_AAACCTGCACCAACCG-1	-9.9904	2.54391	Thyroid cell	0	0	0	0	0	0	0	0	0	0	0	0
PT3_AAACCTGCACTGTTAG-1	-9.54723	4.13995	Thyroid cell	0	0	0	0	0	0	0	0	0	0	0	0
PT3_AAACCTGCAGGATTGG-1	-10.1361	2.54709	Thyroid cell	0	0	0	0	0	0	0	0	0	0	0	0
PT3_AAACCTGCATGTCTCC-1	-0.273056	-8.16413	Macrophage	0	0	0	9	7	3	0	0	0	0	0	0
PT3_AAACCTGGTACATGTC-1	6.36259	9.38045	CD8 T cell	0	0	0	6	0	0	6	2	0	0	0	0
PT3_AAACCTGGTGACTCAT-1	-9.5544	5.96739	Thyroid cell	20	1	0	0	0	0	0	0	0	0	0	0
PT3_AAACCTGGTGTAAGTA-1	10.0396	-9.80992	Endothelial cell	0	33	2	0	0	0	0	0	0	0	0	0
PT3_AAACCTGTCCGCATAA-1	-6.3433	5.49287	Thyroid cell	17	2	0	0	0	1	0	0	0	0	0	0
PT3_AAACCTGTCGAGAGCA-1	0.348729	-6.92092	Macrophage	0	0	0	1	0	2	0	0	0	0	0	0
PT3_AAACCTGTCGCGATCG-1	7.28745	-9.03219	Endothelial cell	0	0	1	0	0	0	0	0	0	0	0	0
PT3_AAACCTGTCGGCGCTA-1	-9.05356	6.65243	Thyroid cell	66	0	0	0	0	0	0	0	0	0	0	0
PT3_AAACCTGTCTTCAACT-1	-8.45003	4.23257	Thyroid cell	18	1	0	0	0	0	0	0	0	0	0	0
PT3_AAACGGGAGCTATGCT-1	7.25101	5.86622	CD8 T cell	0	1	0	2	0	0	3	2	0	0	0	0
PT3_AAACGGGAGGCCCTTG-1	-7.81948	7.31261	Thyroid cell	30	0	0	0	0	0	0	0	0	0	0	0
PT3_AAACGGGAGGCGATAC-1	-4.68691	-7.55604	Macrophage	0	0	0	1	6	0	0	0	0	0	0	0
PT3_AAACGGGAGGTGATAT-1	-9.94167	6.15871	Thyroid cell	14	2	0	0	0	0	0	0	0	0	0	0
PT3_AAACGGGAGTCCATAC-1	-9.45724	4.5971	Thyroid cell	6	0	0	0	0	0	0	0	0	0	0	0
PT3_AAACGGGAGTCTCGGC-1	3.50105	3.37205	CD4 T cell	0	0	0	3	0	0	0	0	0	0	0	0
PT3_AAACGGGAGTGGAGAA-1	4.05092	3.65275	CD4 T cell	0	0	0	1	0	0	0	0	0	0	0	0
PT3_AAACGGGCAAGACGTG-1	-3.99647	-8.85269	Macrophage	0	0	0	2	13	0	0	0	0	0	0	0
PT3_AAACGGGCAAGCCGTC-1	-8.19679	6.91818	Thyroid cell	21	0	0	0	0	0	0	0	0	0	0	0
PT3_AAACGGGCAAGTAGTA-1	8.7382	4.06077	CD4 T cell	0	0	0	1	0	0	0	0	0	0	0	0
PT3_AAACGGGCACATAACC-1	-8.71591	6.89107	Thyroid cell	28	0	0	0	0	0	0	0	0	0	0	0
PT3_AAACGGGCAGATGAGC-1	8.86723	-10.7164	Endothelial cell	0	0	2	0	0	0	1	0	0	0	0	0
PT3_AAACGGGCAGGAATCG-1	-10.0324	6.1263	Thyroid cell	4	2	0	0	0	0	0	0	0	0	0	0
PT3_AAACGGGCATCTCCCA-1	-3.44834	0.0831498	Mast cell	0	0	0	0	1	0	0	0	0	0	0	14
PT3_AAACGGGGTAACGACG-1	-6.88022	6.17956	Thyroid cell	19	0	0	0	0	0	0	0	0	0	0	0
PT3_AAACGGGGTAGGGTAC-1	-7.39206	6.92509	Thyroid cell	55	0	0	3	0	0	0	6	0	0	0	0
PT3_AAACGGGGTCATTAGC-1	7.19208	-9.18087	Endothelial cell	0	0	1	0	0	0	0	0	0	0	0	0
PT3_AAACGGGGTCCGAAGA-1	7.26098	-11.1725	Endothelial cell	0	1	1	0	0	0	0	0	0	0	0	0
PT3_AAACGGGGTTCAGCGC-1	2.09652	-6.29281	Macrophage	0	0	0	0	1	0	0	0	0	0	0	0
PT3_AAACGGGTCAGTTTGG-1	7.35145	-11.8216	Endothelial cell	0	1	0	1	0	0	0	0	0	0	0	0
PT3_AAACGGGTCCACGACG-1	-9.08929	-7.77778	Fibroblast	0	0	0	0	0	0	0	0	0	0	0	0
PT3_AAACGGGTCCCGGATG-1	7.30074	-11.2669	Endothelial cell	0	0	0	0	0	0	0	0	0	0	0	0
PT3_AAACGGGTCGCTTAGA-1	-10.0601	1.85581	Thyroid cell	0	2	0	0	0	0	0	0	0	0	0	0
PT3_AAACGGGTCGTTTAGG-1	-4.50164	-8.10635	Macrophage	0	3	0	1	6	0	0	0	0	0	0	0
PT3_AAACGGGTCTTAGAGC-1	7.37393	-11.6597	Endothelial cell	0	0	1	0	1	0	0	0	0	0	0	0
PT3_AAAGATGAGTTATCGC-1	-7.57327	6.47119	Thyroid cell	4	0	0	0	0	0	0	0	0	0	0	0
PT3_AAAGATGCACCTTGTC-1	-6.98712	7.34416	Thyroid cell	34	0	0	0	0	0	0	0	0	0	0	0
PT3_AAAGATGCATCAGTAC-1	-7.30124	5.99764	Thyroid cell	38	0	0	0	0	1	0	0	11	0	51	0
PT3_AAAGATGGTACCGAGA-1	0.405983	-8.33635	Macrophage	0	0	0	3	4	2	0	0	0	0	0	0
PT3_AAAGATGGTAGCAAAT-1	-10.9473	-3.96006	Fibroblast	26	486	0	0	1	0	0	0	0	0	0	0
PT3_AAAGATGGTCCTCTTG-1	6.53358	8.44433	CD8 T cell	0	0	0	3	0	0	8	8	0	0	0	0
PT3_AAAGATGGTTGTTTGG-1	-7.83212	5.80438	Thyroid cell	14	0	0	0	0	0	0	0	0	0	0	0
PT3_AAAGATGTCCACGCAG-1	11.962	-4.35858	Plasma cell	0	1	0	0	0	0	0	0	0	1	1	0
PT3_AAAGATGTCCTTCAAT-1	6.49255	9.10378	CD8 T cell	0	0	0	5	0	0	7	1	0	0	0	0
PT3_AAAGATGTCGGTTCGG-1	-3.60297	-0.086973	Mast cell	0	0	0	1	1	0	0	0	0	0	0	84
PT3_AAAGATGTCTTAGCCC-1	-9.31592	-7.66388	Fibroblast	0	1	0	0	0	0	0	0	0	0	0	0
PT3_AAAGCAAAGCCTTGAT-1	-9.88256	6.13043	Thyroid cell	25	2	0	0	0	0	0	0	0	0	0	0
PT3_AAAGCAAAGGGCTTGA-1	-9.16895	-7.63605	Fibroblast	0	6	0	0	0	3	0	0	0	0	0	0
PT3_AAAGCAAAGTGACTCT-1	0.297592	-8.15091	Macrophage	0	0	0	3	1	2	0	0	0	0	0	0
PT3_AAAGCAAGTAGAGTGC-1	-0.977615	-8.19175	Macrophage	0	1	0	0	1	0	0	0	0	0	0	0
PT3_AAAGCAAGTCAATGTC-1	-10.4645	2.51468	Thyroid cell	0	0	0	0	0	0	0	0	0	0	0	0
PT3_AAAGCAAGTCGAATCT-1	8.59766	4.68244	CD4 T cell	0	0	0	4	0	1	0	0	0	0	0	0
PT3_AAAGCAAGTCGATTGT-1	-10.5578	2.20286	Thyroid cell	1	0	0	0	1	0	0	0	0	0	0	0
PT3_AAAGCAATCATAGCAC-1	4.10469	6.63071	IFN-stimulated T cell	0	0	0	4	0	0	5	2	0	0	0	0
PT3_AAAGCAATCATCATTC-1	-10.5146	3.15923	Thyroid cell	1	0	0	0	0	0	0	0	0	0	0	0
PT3_AAAGCAATCCTAGAAC-1	7.20417	-10.6121	Endothelial cell	1	0	4	0	0	0	0	0	0	0	0	0
PT3_AAAGCAATCCTTTACA-1	-9.93003	4.63503	Thyroid cell	37	2	0	0	0	0	0	0	0	0	0	0
PT3_AAAGCAATCGAGCCCA-1	-10.4319	-9.0337	Fibroblast	1	1	0	0	0	0	0	0	0	0	0	0
PT3_AAAGCAATCGTACCGG-1	-10.6467	3.02882	Thyroid cell	1	1	0	0	1	0	0	0	0	0	0	0
PT3_AAAGCAATCGTCTGAA-1	-9.91412	-7.38462	Fibroblast	0	1	0	0	0	0	0	0	0	0	0	0
PT3_AAAGCAATCTGGAGCC-1	-0.479312	-9.19153	Macrophage	0	0	0	4	6	1	0	0	0	0	0	0
PT3_AAAGTAGAGAGTCTGG-1	-11.8607	-4.20033	Fibroblast	0	36	0	0	0	0	0	0	0	0	0	0
PT3_AAAGTAGAGATGCCAG-1	-11.2266	-9.4804	Fibroblast	0	0	0	0	0	0	0	0	0	0	0	0
PT3_AAAGTAGAGCCTTGAT-1	-3.6807	-5.85346	Macrophage	0	0	0	1	19	0	0	0	0	0	0	0
PT3_AAAGTAGAGGCAATTA-1	-7.38408	6.39919	Thyroid cell	39	2	2	0	1	0	0	0	0	0	0	0
PT3_AAAGTAGCAAACGTGG-1	-11.0366	-3.34016	Fibroblast	0	290	0	0	0	0	0	0	0	0	0	0
PT3_AAAGTAGCAAAGCAAT-1	-4.63711	-7.93508	Macrophage	0	0	0	3	0	0	0	0	0	0	0	0
PT3_AAAGTAGCAAGTCATC-1	-10.5645	3.29756	Thyroid cell	4	0	0	0	0	0	0	0	0	0	0	0
PT3_AAAGTAGCAATGACCT-1	0.220034	-8.22015	Macrophage	0	0	0	6	6	1	0	0	0	0	0	0
PT3_AAAGTAGCAATGTTGC-1	7.05182	-11.6952	Endothelial cell	0	0	1	0	0	0	0	0	0	0	0	0
PT3_AAAGTAGCACATCTTT-1	-8.39436	5.79547	Thyroid cell	31	0	0	0	0	0	0	0	0	0	0	0
PT3_AAAGTAGCACGTAAGG-1	1.61227	11.3852	NK cell	0	0	0	1	0	0	0	13	0	0	0	0
PT3_AAAGTAGCAGCCAATT-1	2.20404	2.54421	Regulatory T cell	0	1	0	5	0	7	0	1	6	0	0	0
PT3_AAAGTAGGTAAGTAGT-1	-2.37802	-7.74299	Macrophage	0	0	0	2	2	0	0	0	0	0	0	0
PT3_AAAGTAGGTTCGCGAC-1	1.60127	1.44311	Regulatory T cell	1	0	0	1	0	1	0	0	3	0	0	0
PT3_AAAGTAGTCGACGGAA-1	-7.76954	4.23106	Thyroid cell	12	1	0	0	0	0	0	0	0	0	0	0
PT3_AAAGTAGTCGCCTGAG-1	3.51078	3.24452	CD4 T cell	1	0	0	2	0	0	0	0	1	0	0	0
PT3_AAATGCCAGAAGATTC-1	-7.77796	5.45753	Thyroid cell	9	2	0	0	0	0	0	0	0	0	0	0
PT3_AAATGCCAGAGAACAG-1	-10.7441	-5.7267	Fibroblast	0	12	0	0	1	0	0	0	0	0	0	0
PT3_AAATGCCAGATGTGGC-1	4.32524	2.1937	CD4 T cell	0	0	0	3	0	1	0	0	3	0	0	0
PT3_AAATGCCAGCTTTGGT-1	4.54077	7.52501	CD8 T cell	0	1	0	4	0	1	0	3	0	0	0	0
PT3_AAATGCCAGGTTACCT-1	-6.35266	5.96301	Thyroid cell	13	1	0	0	0	0	0	0	0	0	0	0
PT3_AAATGCCAGTACGACG-1	-7.14309	5.39845	Thyroid cell	1	0	0	0	0	0	0	0	0	0	0	0
PT3_AAATGCCAGTACGCGA-1	4.38477	2.09286	CD4 T cell	1	0	0	2	0	0	0	0	1	0	0	0
PT3_AAATGCCAGTATCTCG-1	9.00711	-10.9618	Endothelial cell	0	0	0	0	0	0	0	0	0	0	0	0
PT3_AAATGCCAGTCTCGGC-1	-6.78838	6.52024	Thyroid cell	41	1	0	0	0	0	0	0	0	0	0	0
PT3_AAATGCCCAAACGCGA-1	6.99697	-9.64323	Endothelial cell	0	0	2	0	0	0	0	0	0	0	0	0
PT3_AAATGCCCAAAGTGCG-1	6.55756	9.15291	CD8 T cell	0	0	0	5	0	0	5	7	0	0	0	0
PT3_AAATGCCCAATGTTGC-1	-8.01365	6.04848	Thyroid cell	25	0	0	0	0	0	0	0	0	0	0	0
PT3_AAATGCCCAGGTTTCA-1	6.212	2.47739	CD4 T cell	0	0	0	3	0	0	0	0	0	0	0	0
PT3_AAATGCCGTGAGCGAT-1	8.5084	3.25372	CD4 T cell	0	0	0	0	0	0	0	0	0	0	0	0
PT3_AAATGCCGTGCCTTGG-1	-10.1784	2.59834	Thyroid cell	1	4	0	0	0	0	0	0	0	0	0	0
PT3_AAATGCCGTGTGACCC-1	-10.1847	2.1907	Thyroid cell	1	3	0	0	0	0	0	0	0	0	0	0
PT3_AAATGCCTCCTCGCAT-1	-11.2345	-9.44019	Fibroblast	0	3	0	0	0	0	0	0	0	0	0	0
PT3_AAATGCCTCGCTGATA-1	-9.34869	5.73731	Thyroid cell	14	1	0	0	0	0	0	0	0	0	0	0
PT3_AAATGCCTCTGGTGTA-1	-8.1692	6.85679	Thyroid cell	72	0	0	0	0	0	0	0	0	0	0	0
PT3_AAATGCCTCTGGTTCC-1	-4.55128	-8.57816	Macrophage	0	1	0	1	12	0	0	0	0	0	0	0
PT3_AACACGTAGATAGCAT-1	-8.79073	6.86863	Thyroid cell	92	2	0	0	0	0	0	0	0	0	0	0
PT3_AACACGTAGGCGCTCT-1	0.985785	-7.26174	Macrophage	0	0	0	1	3	2	0	0	0	0	0	0
PT3_AACACGTAGGGTCTCC-1	3.91483	-3.65418	B cell	0	0	0	0	0	0	0	0	0	1	0	0
PT3_AACACGTCACCCATGG-1	-7.19843	4.73235	Thyroid cell	15	0	0	0	0	0	0	0	0	0	0	0
PT3_AACACGTCACGGACAA-1	0.199112	-8.07102	Macrophage	1	0	0	5	3	0	0	0	0	0	0	0
PT3_AACACGTCAGTATCTG-1	-10.8705	1.78384	Thyroid cell	0	0	0	0	0	0	1	0	0	0	0	0
PT3_AACACGTCATACTACG-1	4.79408	-13.3123	Endothelial cell	0	0	1	0	0	0	0	0	0	0	0	0
PT3_AACACGTCATGAACCT-1	-2.70125	-7.77264	Macrophage	0	0	0	1	0	0	0	0	0	0	0	0
PT3_AACACGTGTACCCAAT-1	1.81751	1.64101	Regulatory T cell	0	0	0	2	0	0	0	0	3	0	0	1
PT3_AACACGTGTCATGCAT-1	-9.78944	5.66748	Thyroid cell	13	1	0	0	0	0	0	0	0	0	0	0
PT3_AACACGTGTCTGCCAG-1	4.2716	-7.66039	Dendritic cell	0	0	0	2	0	0	0	0	0	0	0	0
PT3_AACACGTTCACCACCT-1	-11.6167	-9.53858	Fibroblast	0	1	0	0	0	2	0	0	0	0	0	0
PT3_AACACGTTCAGAAATG-1	-1.88527	-7.59179	Macrophage	0	0	1	7	3	2	0	0	0	0	0	0
PT3_AACACGTTCCACGTTC-1	7.86733	-10.8442	Endothelial cell	0	0	2	0	0	0	0	0	0	0	0	0
PT3_AACACGTTCGGAAACG-1	-7.58171	5.5153	Thyroid cell	21	2	0	0	0	0	0	0	0	0	0	0
PT3_AACACGTTCGTTACAG-1	-9.00501	-7.62867	Fibroblast	0	5	0	0	0	0	0	0	0	0	0	0
PT3_AACACGTTCTCCGGTT-1	7.37748	-8.98732	Endothelial cell	0	0	0	0	0	0	0	0	0	0	0	0
PT3_AACCATGAGCATCATC-1	3.07311	2.24378	Regulatory T cell	0	0	0	13	0	2	0	0	5	0	0	0
PT3_AACCATGAGGACGAAA-1	6.39592	-12.611	Endothelial cell	0	0	1	0	0	1	0	0	0	0	0	0
PT3_AACCATGAGTAGCCGA-1	6.32929	9.22751	Fibroblast	0	0	0	6	0	0	2	1	0	0	0	0
PT3_AACCATGAGTTATCGC-1	-6.68517	5.7046	Thyroid cell	3	1	0	0	0	0	0	0	0	0	0	0
PT3_AACCATGAGTTGTCGT-1	-8.98906	3.97178	Thyroid cell	7	2	0	0	0	0	0	0	0	0	0	0
PT3_AACCATGCACACGCTG-1	4.63533	3.6758	CD4 T cell	0	0	0	9	0	2	0	1	0	0	0	0
PT3_AACCATGGTCACCTAA-1	-9.26509	-8.28854	Fibroblast	0	1	0	0	0	0	0	0	0	0	0	0
PT3_AACCATGGTCCCTACT-1	-0.565879	-8.80234	Macrophage	16	2	0	2	4	6	0	0	0	0	0	0
PT3_AACCATGGTTTGACAC-1	-11.0029	-3.88756	Fibroblast	0	144	0	0	1	0	0	0	0	0	0	0
PT3_AACCATGTCAGCTGGC-1	-7.43293	6.52933	Thyroid cell	23	1	0	0	0	0	0	0	0	0	0	0
PT3_AACCATGTCCCGGATG-1	-10.8026	2.14831	Thyroid cell	0	0	0	0	1	0	0	0	0	0	0	0
PT3_AACCATGTCTCAAACG-1	-1.11795	-8.22663	Macrophage	0	0	0	0	5	0	0	0	0	0	0	0
PT3_AACCGCGAGCGATCCC-1	-11.3221	-3.36801	Fibroblast	0	141	0	0	0	1	0	0	0	0	0	0
PT3_AACCGCGAGCTAAGAT-1	0.341157	-6.99334	Macrophage	0	1	0	3	5	2	0	0	0	0	0	0
PT3_AACCGCGAGTCTCAAC-1	-9.13504	6.90942	Thyroid cell	16	3	0	0	0	0	0	0	0	0	0	0
PT3_AACCGCGCAAGTTCTG-1	-6.15552	6.34962	Thyroid cell	17	2	0	0	0	0	0	0	0	0	0	0
PT3_AACCGCGCAATACGCT-1	1.27147	-8.08217	Macrophage	0	1	0	0	0	0	0	0	0	0	0	0
PT3_AACCGCGCATATACGC-1	-8.71933	4.00059	Thyroid cell	3	2	0	0	1	0	0	0	0	0	0	0
PT3_AACCGCGCATCGTCGG-1	-11.6532	-9.63561	Fibroblast	0	0	0	0	0	0	0	0	0	0	0	0
PT3_AACCGCGGTACCGTAT-1	6.97674	-11.6091	Endothelial cell	0	0	1	0	0	0	0	0	0	0	0	0
PT3_AACCGCGGTCAACTGT-1	-11.5702	-9.66288	Fibroblast	0	0	0	0	0	0	0	0	0	0	0	0
PT3_AACCGCGGTCTTCGTC-1	-3.10058	-6.94881	Macrophage	0	0	0	0	7	2	0	0	0	0	0	0
PT3_AACCGCGGTTCGGGCT-1	-8.38162	7.12879	Thyroid cell	16	1	0	0	0	0	1	1	0	0	0	0
PT3_AACCGCGTCACTCTTA-1	5.31999	-4.1183	B cell	0	0	0	1	0	0	0	0	0	6	0	0
PT3_AACCGCGTCAGTGCAT-1	-6.30984	5.65593	Thyroid cell	8	1	0	0	0	0	0	0	0	0	0	0
PT3_AACCGCGTCCCAACGG-1	-6.61429	6.1041	Thyroid cell	68	0	0	0	0	0	0	0	0	0	0	0
PT3_AACCGCGTCCCGACTT-1	7.40835	-12.0223	Endothelial cell	0	0	1	0	0	0	0	0	0	0	0	0
PT3_AACCGCGTCTAACTTC-1	-7.06727	5.9475	Thyroid cell	17	1	0	0	1	0	0	1	0	0	0	0
PT3_AACGTTGAGACTTTCG-1	-7.44392	5.6638	Thyroid cell	21	0	0	0	0	0	0	0	0	0	0	0
PT3_AACGTTGAGCGTTTAC-1	1.2309	1.81128	Regulatory T cell	0	0	0	1	0	4	0	0	10	0	0	0
PT3_AACGTTGAGGACTGGT-1	-0.657872	-9.08739	Macrophage	13	0	0	1	2	1	0	0	0	0	0	0
PT3_AACGTTGAGTCGTACT-1	-9.12199	-7.6463	Fibroblast	0	2	0	3	0	1	0	0	0	0	0	0
PT3_AACGTTGAGTGTTTGC-1	-9.09541	-8.34174	Fibroblast	0	0	0	0	0	0	0	0	0	0	0	0
PT3_AACGTTGCAATAAGCA-1	8.31172	3.15756	CD4 T cell	1	0	0	8	0	1	0	0	0	0	0	0
PT3_AACGTTGCACTCGACG-1	3.16907	1.85962	Regulatory T cell	0	0	0	1	0	1	0	0	7	0	0	0
PT3_AACGTTGCAGACACTT-1	-12.4631	-9.09582	Fibroblast	0	2	0	0	0	0	0	0	0	0	0	0
PT3_AACGTTGCAGCAGTTT-1	2.8652	3.15809	Regulatory T cell	0	0	0	0	0	1	0	1	0	0	0	0
PT3_AACGTTGCATCGATTG-1	-9.29041	5.52832	Thyroid cell	16	1	0	0	0	0	0	0	0	0	0	0
PT3_AACGTTGCATTCCTGC-1	-3.5068	0.0126117	Mast cell	0	1	0	0	1	0	0	0	0	0	0	34
PT3_AACGTTGGTAGGAGTC-1	0.998152	-8.24215	Macrophage	0	0	0	2	5	1	0	0	0	0	0	0
PT3_AACGTTGGTAGGGACT-1	-9.6993	5.26955	Thyroid cell	7	1	0	0	0	0	0	0	0	0	0	0
PT3_AACGTTGGTCAGGACA-1	-10.0266	2.93227	Thyroid cell	0	0	0	0	0	0	2	3	0	0	0	0
PT3_AACGTTGGTCCGCTGA-1	9.24068	-10.9445	Endothelial cell	0	0	2	0	0	0	0	0	0	0	0	0
PT3_AACGTTGTCACTTATC-1	0.709643	-6.98464	Macrophage	0	0	0	7	6	5	0	0	0	0	0	0
PT3_AACGTTGTCTCAAACG-1	-9.8347	-9.02628	Fibroblast	0	1	0	0	0	0	0	0	0	0	0	0
PT3_AACTCAGAGATGGCGT-1	-8.16559	5.58464	Thyroid cell	19	0	0	0	0	0	0	0	0	0	0	0
PT3_AACTCAGAGATGTCGG-1	5.41085	-13.3737	Endothelial cell	0	0	0	1	1	0	0	0	0	0	0	0
PT3_AACTCAGAGCAAATCA-1	8.1118	3.90388	CD4 T cell	0	0	0	0	0	0	0	0	0	0	0	0
PT3_AACTCAGAGGGCTCTC-1	-7.85519	7.53441	Thyroid cell	78	2	1	0	0	0	0	0	0	0	0	0
PT3_AACTCAGAGTCCGTAT-1	6.56703	7.51907	CD8 T cell	0	0	0	6	0	0	3	0	0	0	0	0
PT3_AACTCAGAGTGACTCT-1	-11.1969	-3.52033	Fibroblast	0	164	0	0	0	0	0	0	0	0	0	0
PT3_AACTCAGCACACAGAG-1	6.13262	8.47247	CD8 T cell	0	0	0	8	0	0	4	4	0	0	0	0
PT3_AACTCAGCACCTTGTC-1	8.22832	3.77937	CD4 T cell	0	0	0	1	0	1	0	1	0	0	0	0
PT3_AACTCAGCAGGTCTCG-1	-10.0621	3.72783	Thyroid cell	51	4	0	0	0	0	0	0	0	0	0	0
PT3_AACTCAGGTAGGGTAC-1	-9.64099	2.99375	Thyroid cell	2	0	0	0	0	0	0	0	0	0	0	0
PT3_AACTCAGGTCGGGTCT-1	-7.35058	7.02508	Thyroid cell	5	0	0	0	0	0	0	0	0	0	0	0
PT3_AACTCAGGTTACGCGC-1	-10.2319	4.25446	Thyroid cell	7	4	0	0	0	0	0	0	0	0	0	0
PT3_AACTCAGTCCAGTATG-1	6.94162	-10.1517	Endothelial cell	0	1	1	0	0	0	0	0	0	0	0	0
PT3_AACTCAGTCTTCAACT-1	3.2687	4.06772	IFN-stimulated T cell	0	1	0	5	0	0	0	0	1	0	0	0
PT3_AACTCCCAGACTACAA-1	-10.8138	2.32084	Thyroid cell	1	1	0	0	0	0	0	0	0	0	0	0
PT3_AACTCCCAGGAATGGA-1	8.80379	-11.0276	Endothelial cell	0	0	0	0	0	0	0	0	0	0	0	0
PT3_AACTCCCAGGCCGAAT-1	-7.41168	6.06413	Thyroid cell	22	0	0	0	0	0	0	0	0	0	0	0
PT3_AACTCCCAGTGGGTTG-1	-9.45736	5.54319	Thyroid cell	24	0	0	0	0	0	0	0	0	0	0	0
PT3_AACTCCCAGTGTCCCG-1	-10.2403	3.2211	Thyroid cell	0	8	0	0	0	0	0	0	0	0	0	0
PT3_AACTCCCCAAAGGAAG-1	6.26109	9.10374	CD8 T cell	0	0	0	1	0	0	4	2	0	0	0	0
PT3_AACTCCCCAGCCAGAA-1	-6.43643	6.63617	Thyroid cell	12	0	0	0	0	0	0	0	0	0	0	0
PT3_AACTCCCGTCGGATCC-1	0.708274	-7.9797	Macrophage	0	1	0	0	2	2	0	0	0	0	0	0
PT3_AACTCCCGTCTGCAAT-1	-11.1675	-3.53295	Fibroblast	0	57	0	0	0	0	0	0	0	0	0	0
PT3_AACTCCCTCAGGCCCA-1	3.58201	3.31314	CD4 T cell	0	0	0	3	0	1	0	0	1	0	0	0
PT3_AACTCCCTCGCTAGCG-1	-9.3442	3.879	Thyroid cell	1	0	0	0	0	0	0	0	0	0	0	0
PT3_AACTCCCTCGGTGTCG-1	8.87404	-11.1323	Endothelial cell	0	1	1	0	0	0	0	0	0	0	0	0
PT3_AACTCCCTCTCCCTGA-1	-10.0299	2.7208	Thyroid cell	0	2	0	0	0	0	0	0	0	0	0	0
PT3_AACTCCCTCTTTACAC-1	9.31246	-10.998	Endothelial cell	0	0	3	0	0	1	0	0	0	0	0	0
PT3_AACTCTTAGAATGTTG-1	-1.97528	-7.17722	Macrophage	0	0	0	4	12	1	0	0	0	0	0	0
PT3_AACTCTTAGATCACGG-1	-6.84411	6.0917	Thyroid cell	23	1	0	0	0	0	0	0	0	0	0	0
PT3_AACTCTTAGCGACGTA-1	-6.97208	7.32684	Thyroid cell	11	0	0	0	0	0	0	0	0	0	0	0
PT3_AACTCTTAGCGAGAAA-1	-0.831531	-8.82873	Macrophage	0	0	0	3	0	2	0	0	0	0	0	0
PT3_AACTCTTAGTAGGCCA-1	-8.37538	6.4596	Thyroid cell	160	1	0	0	0	0	0	0	0	0	0	0
PT3_AACTCTTCAATCAGAA-1	-8.34413	4.07143	Thyroid cell	13	1	0	0	0	0	0	0	0	0	0	0
PT3_AACTCTTCACCGAATT-1	-12.4292	-3.95666	Fibroblast	0	138	0	0	0	0	0	0	0	0	0	0
PT3_AACTCTTCAGCTCCGA-1	-1.43937	-6.2414	Macrophage	0	0	0	0	1	0	0	0	0	0	1	0
PT3_AACTCTTCAGCTGTGC-1	5.53959	-13.3152	Endothelial cell	0	0	4	0	0	0	0	0	0	0	0	0
PT3_AACTCTTCAGTGAGTG-1	5.69816	12.2173	NK cell	0	0	0	5	0	0	5	12	0	0	0	0
PT3_AACTCTTGTAAGAGAG-1	6.69999	-10.6419	Endothelial cell	1	0	2	0	0	0	0	0	0	0	0	0
PT3_AACTCTTGTATCGCAT-1	-8.93612	5.19418	Thyroid cell	10	0	0	0	0	0	0	0	0	0	0	0
PT3_AACTCTTGTCACCTAA-1	-4.03577	-8.85584	Macrophage	0	1	0	0	0	0	0	0	0	0	0	0
PT3_AACTCTTGTTCACGGC-1	-1.23563	-7.94638	Macrophage	0	0	0	3	11	1	0	0	0	0	0	0
PT3_AACTCTTTCCCGGATG-1	4.31753	-7.56959	Dendritic cell	0	0	0	2	0	3	0	0	0	0	0	0
PT3_AACTCTTTCTATCGCC-1	-7.82031	5.34603	Thyroid cell	43	0	0	0	0	0	0	0	0	0	0	0
PT3_AACTCTTTCTCTAGGA-1	-3.45163	0.0558308	Mast cell	0	0	0	1	0	0	0	0	0	0	0	21
PT3_AACTGGTAGCATGGCA-1	-3.5326	-5.08521	Macrophage	0	0	0	1	34	4	0	0	0	0	0	0
PT3_AACTGGTAGCCCAACC-1	-0.446432	-7.5426	Macrophage	0	0	0	4	11	2	0	0	0	0	0	0
PT3_AACTGGTAGCCGATTT-1	-4.33875	-4.39196	Macrophage	0	0	0	8	44	0	0	0	0	0	0	0
PT3_AACTGGTAGCTCTCGG-1	-7.72493	7.15769	Thyroid cell	31	0	0	0	0	0	0	0	0	0	0	0
PT3_AACTGGTAGGATCGCA-1	3.381	3.47748	CD4 T cell	0	1	0	2	0	3	0	0	0	0	0	0
PT3_AACTGGTAGGCTCTTA-1	12.3079	-4.34608	Plasma cell	0	0	0	0	0	0	0	0	0	0	1	0
PT3_AACTGGTAGTCCATAC-1	3.60681	3.56908	CD4 T cell	1	0	0	8	0	0	0	0	3	0	0	0
PT3_AACTGGTCAATCGAAA-1	-9.64212	3.53183	Fibroblast	0	46	0	0	2	0	0	0	0	0	0	0
PT3_AACTGGTCACAGCGTC-1	4.44687	3.68336	CD4 T cell	0	0	0	2	0	0	0	0	0	0	0	0
PT3_AACTGGTCAGCTCCGA-1	-1.23337	-7.559	Macrophage	0	0	0	4	3	0	0	0	0	0	0	0
PT3_AACTGGTGTCCAGTAT-1	-9.49641	-8.78301	Fibroblast	0	2	0	0	0	0	0	0	0	0	0	0
PT3_AACTGGTGTCCAGTTA-1	-10.8559	2.73198	Thyroid cell	1	1	0	0	1	0	0	0	0	0	0	0
PT3_AACTGGTGTGTTGAGG-1	-8.36454	4.68692	Thyroid cell	11	0	0	0	0	0	0	0	0	0	0	0
PT3_AACTGGTGTTACGGAG-1	6.81163	-11.5587	Endothelial cell	0	0	0	0	0	0	0	0	0	0	0	0
PT3_AACTGGTGTTTAAGCC-1	0.93451	-8.06296	Macrophage	0	0	0	3	4	4	0	1	0	0	0	0
PT3_AACTGGTGTTTCGCTC-1	1.05007	-8.22169	Macrophage	1	2	0	1	1	2	0	0	0	0	0	0
PT3_AACTGGTTCCCTCTTT-1	-6.96943	6.81011	Thyroid cell	65	1	0	0	0	0	0	0	0	0	0	0
PT3_AACTGGTTCGAATCCA-1	-7.45484	5.47399	Thyroid cell	9	1	0	0	0	0	0	0	0	0	0	0
PT3_AACTGGTTCGCGTTTC-1	-12.2207	-9.34284	Fibroblast	0	0	0	0	0	0	0	0	0	0	0	0
PT3_AACTGGTTCGTATCAG-1	5.81131	7.03491	CD8 T cell	0	0	0	0	0	0	2	5	0	0	0	0
PT3_AACTGGTTCGTTACGA-1	-7.8435	6.88493	Thyroid cell	20	0	0	0	0	0	0	0	0	0	0	0
PT3_AACTGGTTCTCTGCTG-1	6.65371	-12.2946	Endothelial cell	0	0	2	0	0	0	2	1	0	0	0	0
PT3_AACTGGTTCTTCGGTC-1	-9.4126	-8.66271	Fibroblast	0	1	0	0	0	0	0	0	0	0	0	0
PT3_AACTTTCAGAGCTATA-1	-10.4762	-3.59149	Fibroblast	0	41	0	0	0	0	0	0	0	0	0	0
PT3_AACTTTCAGAGTAAGG-1	-11.597	-3.64616	Fibroblast	0	663	0	0	0	0	0	0	0	0	0	0
PT3_AACTTTCAGCCACGCT-1	-9.73553	1.92266	Thyroid cell	0	0	0	0	0	0	0	0	0	0	0	0
PT3_AACTTTCAGCCCAACC-1	-8.30761	5.66836	Thyroid cell	13	0	0	0	0	0	0	0	0	0	0	0
PT3_AACTTTCAGCTGCGAA-1	-11.6262	-4.47519	Fibroblast	0	78	0	0	0	0	0	0	0	0	0	0
PT3_AACTTTCAGTGGCACA-1	-6.81716	6.89892	Thyroid cell	39	2	0	0	0	0	0	0	0	0	0	0
PT3_AACTTTCAGTGGGTTG-1	-10.6064	1.72758	Thyroid cell	0	0	0	0	1	0	0	0	0	0	0	0
PT3_AACTTTCCAAACTGCT-1	0.854671	-6.90937	Macrophage	0	0	0	6	5	6	0	0	0	0	0	0
PT3_AACTTTCCAGCTGTTA-1	-1.30353	-9.42039	Macrophage	0	0	0	11	7	6	0	0	0	0	0	0
PT3_AACTTTCGTTTGACTG-1	-8.37052	5.24566	Thyroid cell	4	1	0	0	0	0	0	0	0	0	0	0
PT3_AACTTTCGTTTGCATG-1	-8.65084	5.56403	Thyroid cell	23	0	0	0	0	0	0	0	0	0	0	0
PT3_AACTTTCTCCAAGTAC-1	-7.3193	8.40768	Thyroid cell	28	2	0	0	0	0	0	0	0	0	0	0
PT3_AACTTTCTCCATGAGT-1	-4.39698	-7.81073	Macrophage	0	1	0	2	4	2	0	0	0	0	0	0
PT3_AACTTTCTCCGGCACA-1	-0.659724	-7.56087	Macrophage	11	1	0	1	2	1	0	0	0	0	0	0
PT3_AACTTTCTCGCCAAAT-1	0.844495	-8.4275	Macrophage	0	0	0	7	1	1	0	0	0	0	0	0
PT3_AACTTTCTCTGCTGCT-1	3.05654	1.93414	Regulatory T cell	0	0	0	1	0	1	0	0	2	0	0	0
PT3_AACTTTCTCTTTAGGG-1	-9.53902	-7.38872	Fibroblast	0	34	0	0	0	0	0	0	0	0	0	0
PT3_AAGACCTAGACACGAC-1	-0.751455	-8.77085	Macrophage	0	0	0	1	2	5	0	0	0	0	0	0
PT3_AAGACCTAGAGATGAG-1	-7.9695	7.52442	Thyroid cell	46	3	0	0	0	0	0	0	0	0	0	1
PT3_AAGACCTAGAGGGATA-1	1.7352	-7.57989	Macrophage	0	0	0	2	0	3	0	0	0	0	0	0
PT3_AAGACCTAGCTGGAAC-1	-11.9994	-3.58355	Fibroblast	1	156	0	0	0	0	0	0	0	0	0	0
PT3_AAGACCTAGTCAAGCG-1	9.34554	-10.6524	Endothelial cell	0	0	3	4	0	0	5	2	0	0	0	0
PT3_AAGACCTCAAAGTCAA-1	-7.85783	7.61639	Thyroid cell	62	0	0	0	1	0	0	0	0	0	0	0
PT3_AAGACCTCAGGGTACA-1	-3.3981	-5.71419	Macrophage	0	0	0	2	11	4	0	0	0	0	0	0
PT3_AAGACCTGTACTTCTT-1	-11.1241	-3.66187	Fibroblast	0	266	0	0	1	0	0	0	1	0	0	0
PT3_AAGACCTGTAGAGGAA-1	-0.91045	-7.67126	Macrophage	0	0	0	4	18	5	0	0	0	0	0	0
PT3_AAGACCTGTATAGGTA-1	7.65287	-11.1621	Endothelial cell	0	0	1	0	0	0	0	0	0	0	0	0
PT3_AAGACCTTCGGCGGTT-1	6.55685	-11.1634	Endothelial cell	0	0	2	0	0	0	0	0	0	0	0	0
PT3_AAGACCTTCTGCCAGG-1	-4.52051	-5.23063	Macrophage	0	0	0	2	49	1	0	0	0	0	0	0
PT3_AAGACCTTCTGGTGTA-1	3.01988	10.894	NK cell	0	0	0	6	0	0	2	17	0	0	0	0
PT3_AAGACCTTCTTGACGA-1	-4.27196	-5.34296	Macrophage	0	1	1	8	87	4	0	0	0	0	0	0
PT3_AAGCCGCAGAATCTCC-1	6.553	8.84618	CD8 T cell	0	0	0	5	0	0	3	3	0	0	0	0
PT3_AAGCCGCAGACAAAGG-1	-9.83017	-7.58727	Fibroblast	1	0	0	0	0	0	0	0	0	0	0	0
PT3_AAGCCGCAGGTAAACT-1	-9.03357	-7.51497	Fibroblast	1	1	0	2	0	0	0	0	0	0	0	0
PT3_AAGCCGCAGTACACCT-1	4.554	-4.18508	B cell	0	0	0	2	0	0	0	0	0	10	1	0
PT3_AAGCCGCAGTACGACG-1	-7.2656	4.7304	Thyroid cell	21	3	0	0	0	0	0	0	0	0	0	0
PT3_AAGCCGCCAACTGGCC-1	9.7905	-10.4037	Endothelial cell	0	0	1	0	0	0	0	0	0	0	0	0
PT3_AAGCCGCCACCTATCC-1	-10.1659	1.60875	Thyroid cell	0	0	0	0	0	0	0	0	0	0	0	0
PT3_AAGCCGCCACGGTTTA-1	2.21349	2.3534	Regulatory T cell	0	0	0	0	0	3	0	0	2	0	0	0
PT3_AAGCCGCCATGCCTAA-1	-8.14202	4.81663	Thyroid cell	13	2	0	0	0	0	0	0	0	0	1	0
PT3_AAGCCGCCATTAGGCT-1	-9.95239	4.98336	Thyroid cell	21	0	0	0	0	0	0	0	0	0	0	0
PT3_AAGCCGCGTAAGAGAG-1	-9.16281	-7.78437	Fibroblast	0	5	0	0	1	2	0	0	0	0	0	0
PT3_AAGCCGCGTAGCGTGA-1	-10.3963	4.21687	Thyroid cell	10	2	0	0	0	0	0	0	0	0	0	0
PT3_AAGCCGCGTATCGCAT-1	9.72722	-10.6262	Endothelial cell	0	0	5	0	0	0	0	0	0	0	0	0
PT3_AAGCCGCGTTAGATGA-1	-10.0744	2.15252	Thyroid cell	1	0	0	0	0	0	0	0	0	0	0	0
PT3_AAGCCGCTCCACGAAT-1	-2.10459	-9.8282	Macrophage	0	0	0	3	1	0	0	0	0	0	0	0
PT3_AAGCCGCTCCAGATCA-1	-4.21736	-9.0346	Macrophage	0	0	0	2	3	1	0	0	0	0	0	0
PT3_AAGCCGCTCCCATTTA-1	-6.50792	5.28628	Thyroid cell	17	0	0	0	0	0	0	0	0	0	0	0
PT3_AAGGAGCAGACCCACC-1	-9.61608	-7.09413	Fibroblast	0	2	0	0	0	0	0	0	0	0	0	0
PT3_AAGGAGCAGCGATAGC-1	-10.7465	2.42895	Thyroid cell	0	0	0	0	1	0	0	0	0	0	0	0
PT3_AAGGAGCAGGGCTCTC-1	-6.75436	5.52738	Thyroid cell	12	0	0	0	0	0	0	0	0	0	0	0
PT3_AAGGAGCCAAACGTGG-1	-10.3859	-7.73651	Fibroblast	0	7	0	0	0	0	0	0	0	0	0	0
PT3_AAGGAGCCAATGGATA-1	-7.02181	6.27065	Thyroid cell	29	0	0	0	0	0	0	0	0	0	0	0
PT3_AAGGAGCCAGACAAAT-1	-12.6259	-4.68281	Fibroblast	0	90	0	1	0	0	0	0	0	0	0	0
PT3_AAGGAGCCATCCGCGA-1	-9.83075	3.97822	Thyroid cell	3	1	0	0	0	0	0	0	0	0	0	0
PT3_AAGGAGCCATCTCGCT-1	8.14046	-9.41455	Endothelial cell	0	0	1	0	0	0	0	0	0	0	0	0
PT3_AAGGAGCGTAACGACG-1	-2.60691	-7.31371	Macrophage	0	0	0	0	0	0	0	0	0	0	0	0
PT3_AAGGAGCGTGAGGCTA-1	7.23716	-9.14216	Endothelial cell	0	0	0	0	1	0	0	0	0	0	0	0
PT3_AAGGAGCGTGGCTCCA-1	1.32937	-7.02167	Macrophage	0	0	0	2	2	2	0	0	0	0	0	0
PT3_AAGGAGCGTTCCGTCT-1	-10.7149	1.58574	Thyroid cell	0	0	0	0	0	0	0	0	0	0	0	0
PT3_AAGGAGCGTTCTGGTA-1	-11.0652	-9.45909	Fibroblast	0	2	0	0	0	1	0	0	0	0	0	0
PT3_AAGGAGCTCAACCAAC-1	4.99567	9.02737	CD8 T cell	0	0	0	6	0	0	6	6	0	7	0	0
PT3_AAGGAGCTCCTAAGTG-1	-8.07354	5.65407	Thyroid cell	27	0	0	0	0	0	0	0	0	0	0	0
PT3_AAGGAGCTCGGTTCGG-1	-10.4218	2.09892	Thyroid cell	0	0	0	1	0	0	0	0	0	0	0	0
PT3_AAGGAGCTCTTATCTG-1	6.21924	8.76971	CD8 T cell	0	0	0	5	0	0	5	2	0	0	0	0
PT3_AAGGCAGAGAAACGAG-1	-7.24096	5.28112	Thyroid cell	48	0	0	0	0	0	0	0	0	0	0	0
PT3_AAGGCAGAGAAAGTGG-1	-1.88449	-4.02181	Macrophage	0	0	0	5	17	5	0	0	0	0	0	0
PT3_AAGGCAGAGCCAGAAC-1	-10.73	-9.46035	Fibroblast	0	0	0	0	0	2	0	0	0	0	0	0
PT3_AAGGCAGAGGAGCGTT-1	-10.68	1.71142	Thyroid cell	0	0	0	0	0	0	0	0	0	0	0	0
PT3_AAGGCAGAGGGCATGT-1	-9.47382	4.64785	Thyroid cell	10	0	0	0	0	0	0	0	0	0	0	0
PT3_AAGGCAGAGTAGATGT-1	-9.05412	-7.74857	Fibroblast	1	0	0	0	0	0	1	0	0	0	0	0
PT3_AAGGCAGAGTCGTACT-1	-7.48115	6.14206	Thyroid cell	13	0	0	0	0	0	0	0	0	0	0	0
PT3_AAGGCAGAGTGCGTGA-1	-7.82869	3.61328	Thyroid cell	0	0	0	0	0	0	0	0	0	0	0	0
PT3_AAGGCAGCAAGCCGCT-1	6.92923	-11.8493	Endothelial cell	0	0	0	0	0	0	0	0	0	0	0	0
PT3_AAGGCAGCAGACAAAT-1	1.44946	1.90754	Regulatory T cell	0	1	0	1	0	2	0	0	3	0	0	0
PT3_AAGGCAGCAGTTAACC-1	-7.06953	6.02598	Thyroid cell	26	0	0	0	0	0	0	0	0	0	0	0
PT3_AAGGCAGGTAGGAGTC-1	-8.1562	4.67827	Thyroid cell	18	0	0	0	0	0	0	0	0	0	0	0
PT3_AAGGCAGGTCAGAATA-1	-7.46542	7.31914	Thyroid cell	14	1	0	0	0	0	0	0	0	0	0	0
PT3_AAGGCAGGTCTAGCGC-1	1.80984	-7.80262	Macrophage	0	1	0	2	2	1	0	0	0	0	0	0
PT3_AAGGCAGGTTAAGAAC-1	-12.0617	-3.62777	Fibroblast	0	321	0	0	0	0	0	0	0	0	0	0
PT3_AAGGCAGGTTACGGAG-1	5.96215	2.60796	CD4 T cell	0	0	0	0	0	0	0	0	1	0	0	0
PT3_AAGGCAGTCAACCAAC-1	-0.8215	-7.90697	Macrophage	0	0	0	2	9	4	0	0	0	0	0	0
PT3_AAGGCAGTCATTTGGG-1	-7.95739	4.83543	Thyroid cell	20	0	0	0	0	0	0	0	0	0	0	0
PT3_AAGGCAGTCCTGTAGA-1	0.816198	-6.69639	Macrophage	0	0	0	3	8	1	0	0	0	0	0	0
PT3_AAGGTTCAGCTGAAAT-1	-7.39447	5.37033	Thyroid cell	48	0	0	0	0	0	0	0	0	0	0	0
PT3_AAGGTTCAGGGCTTCC-1	-11.6859	-7.8028	Fibroblast	0	0	0	0	0	0	0	0	0	0	1	0
PT3_AAGGTTCCACTGTGTA-1	-4.18761	-8.72631	Macrophage	0	0	0	0	1	1	0	0	0	0	0	0
PT3_AAGGTTCCAGCAGTTT-1	4.44158	2.73432	CD4 T cell	1	0	0	3	0	4	0	0	8	0	0	0
PT3_AAGGTTCCAGTCCTTC-1	-9.41955	2.17114	Thyroid cell	0	1	0	0	0	0	0	0	0	0	0	0
PT3_AAGGTTCGTAAATACG-1	-11.7613	-4.27255	Fibroblast	0	287	0	0	0	0	0	0	0	0	0	0
PT3_AAGGTTCGTAAGAGAG-1	-0.217081	-8.29991	Macrophage	0	0	0	3	9	7	0	2	0	0	0	0
PT3_AAGGTTCGTATCACCA-1	6.38608	8.81413	CD8 T cell	0	0	0	3	0	0	1	1	0	0	0	0
PT3_AAGGTTCGTCAGTGGA-1	-6.99951	6.45338	Thyroid cell	31	0	0	0	0	0	0	0	0	0	0	0
PT3_AAGGTTCGTGATGTGG-1	-9.44583	4.4889	Thyroid cell	6	0	0	0	0	0	0	0	0	0	0	0
PT3_AAGGTTCGTGCCTGCA-1	-9.15234	-8.06917	Fibroblast	0	2	0	0	0	0	0	0	0	0	0	0
PT3_AAGGTTCGTGGGTCAA-1	-7.05868	6.3471	Thyroid cell	21	0	0	0	0	0	0	0	0	0	0	0
PT3_AAGGTTCGTTGTCGCG-1	-10.0074	3.96288	Thyroid cell	6	4	0	0	0	0	0	0	0	0	0	0
PT3_AAGGTTCTCAGCATGT-1	-8.50271	6.92994	Thyroid cell	18	1	0	0	0	0	0	0	0	0	0	0
PT3_AAGGTTCTCATCGCTC-1	8.69941	3.77887	CD4 T cell	0	0	0	2	0	1	0	0	0	0	0	0
PT3_AAGGTTCTCCCACTTG-1	6.66208	7.79709	CD8 T cell	0	0	0	4	0	0	3	3	0	0	0	0
PT3_AAGGTTCTCCCAGGTG-1	-9.03489	2.67036	Thyroid cell	7	1	0	0	0	0	0	0	0	0	0	0
PT3_AAGGTTCTCGATCCCT-1	-7.13378	6.88596	Thyroid cell	26	0	0	0	0	0	0	0	0	0	0	0
PT3_AAGGTTCTCGCCGTGA-1	-12.4505	-4.51965	Fibroblast	0	44	0	1	0	0	0	0	0	0	0	0
PT3_AAGGTTCTCGTGGTCG-1	-8.31438	5.77508	Thyroid cell	27	1	0	0	0	0	0	0	0	0	0	0
PT3_AAGGTTCTCTTAACCT-1	-7.12414	6.16754	Thyroid cell	32	1	0	0	0	0	0	0	0	0	0	0
PT3_AAGTCTGAGAATAGGG-1	-3.47916	0.0335383	Mast cell	0	0	0	1	0	0	0	0	0	0	0	103
PT3_AAGTCTGAGCACCGTC-1	-6.98831	6.03525	Thyroid cell	61	1	0	0	0	0	0	0	0	0	0	0
PT3_AAGTCTGAGCCTATGT-1	-8.74036	3.84957	Thyroid cell	2	0	0	0	0	0	0	0	0	0	0	0
PT3_AAGTCTGAGTGTGGCA-1	8.57248	3.26313	CD4 T cell	0	0	0	2	0	0	0	0	0	0	0	0
PT3_AAGTCTGAGTTGAGAT-1	5.92996	-13.0893	Endothelial cell	0	0	1	0	0	1	0	0	0	0	0	0
PT3_AAGTCTGCAAGGACTG-1	-12.7778	-4.75259	Fibroblast	0	23	0	0	0	0	0	0	0	0	0	0
PT3_AAGTCTGCACCCAGTG-1	-10.6251	-9.08196	Fibroblast	0	3	0	0	0	0	0	0	0	0	0	0
PT3_AAGTCTGCACCGGAAA-1	4.78859	2.45854	CD4 T cell	0	0	0	1	0	0	0	0	2	0	0	0
PT3_AAGTCTGCACGCTTTC-1	5.13757	-12.806	Endothelial cell	0	0	0	0	0	0	0	0	0	0	0	0
PT3_AAGTCTGCAGACGCAA-1	1.66543	1.78258	Regulatory T cell	0	0	0	0	0	2	0	2	1	0	0	0
PT3_AAGTCTGCAGTAGAGC-1	-6.23422	5.70103	Thyroid cell	44	0	0	0	0	0	0	0	0	0	0	0
PT3_AAGTCTGCATGCTGGC-1	-9.0944	4.1254	Thyroid cell	2	0	0	0	0	0	0	0	0	0	0	0
PT3_AAGTCTGGTATTCTCT-1	-10.6011	-4.44081	Fibroblast	0	176	0	2	1	1	0	0	0	0	0	0
PT3_AAGTCTGGTGAGGGAG-1	-9.75746	2.65317	Thyroid cell	0	3	0	0	0	0	0	0	0	0	0	0
PT3_AAGTCTGTCTAGAGTC-1	-10.4543	2.88143	Thyroid cell	1	1	0	0	0	0	0	0	0	0	0	0
PT3_AAGTCTGTCTGAAAGA-1	-4.69313	-8.74981	Macrophage	0	0	0	0	1	1	0	0	0	0	0	0
PT3_AATCCAGAGCAGCGTA-1	-0.743509	-8.13489	Macrophage	0	0	0	5	2	2	0	0	0	0	1	0
PT3_AATCCAGAGTCGTTTG-1	5.4625	10.8484	CD8 T cell	0	1	0	1	0	0	0	0	0	0	0	0
PT3_AATCCAGAGTGGTAGC-1	5.10665	-4.62372	B cell	0	0	0	2	0	0	0	0	0	8	0	0
PT3_AATCCAGCAAACTGTC-1	-8.51837	5.24394	Thyroid cell	14	1	0	0	0	0	0	0	0	0	0	0
PT3_AATCCAGCACACCGCA-1	6.0494	8.77526	CD8 T cell	1	0	0	5	0	0	1	3	0	0	0	0
PT3_AATCCAGCACTTCGAA-1	-9.11484	6.52241	Thyroid cell	22	0	0	0	0	0	0	0	0	0	0	0
PT3_AATCCAGGTAGCTTGT-1	-10.594	-9.06248	Fibroblast	0	2	1	0	0	0	0	0	0	0	0	0
PT3_AATCCAGGTAGGGTAC-1	6.4414	-12.554	Endothelial cell	0	0	0	0	0	0	0	0	0	0	0	0
PT3_AATCCAGGTATTAGCC-1	6.95983	8.06201	CD8 T cell	0	0	0	8	0	0	4	5	0	0	0	0
PT3_AATCCAGGTCTTTCAT-1	-9.61215	2.20874	Thyroid cell	39	1	0	0	1	0	0	0	0	0	0	0
PT3_AATCCAGGTTAGATGA-1	8.05537	-11.1922	Endothelial cell	0	1	2	0	0	0	0	0	0	0	0	0
PT3_AATCCAGGTTTGACTG-1	-4.33575	-4.49881	Macrophage	0	1	0	5	60	1	0	0	0	0	0	0
PT3_AATCCAGTCAGCGATT-1	6.47056	-10.4011	Endothelial cell	0	0	3	0	0	0	0	0	0	0	0	0
PT3_AATCCAGTCCGAGCCA-1	7.16022	-9.12306	Endothelial cell	0	1	2	0	0	0	0	0	0	0	0	0
PT3_AATCCAGTCCGGCACA-1	0.220099	-7.28515	Macrophage	0	0	0	5	4	4	0	0	0	0	0	0
PT3_AATCCAGTCGCTTGTC-1	-7.97297	7.33497	Thyroid cell	62	0	0	0	0	1	0	0	0	0	0	0
PT3_AATCCAGTCGGCCGAT-1	-8.45973	4.62102	Thyroid cell	7	0	0	0	0	0	0	0	0	0	0	0
PT3_AATCGGTAGCAATCTC-1	-11.7724	-3.906	Fibroblast	0	135	0	0	0	0	0	0	0	0	0	0
PT3_AATCGGTAGGCAATTA-1	-7.44063	6.1956	Thyroid cell	11	0	0	0	0	0	0	0	0	0	0	0
PT3_AATCGGTAGTCATGCT-1	-7.92192	4.38066	Thyroid cell	8	0	0	0	0	0	0	0	0	0	1	0
PT3_AATCGGTAGTTGTCGT-1	7.89535	2.70541	CD4 T cell	0	0	0	0	0	0	0	0	0	0	0	0
PT3_AATCGGTCAAAGGCGT-1	-7.82627	8.24546	Thyroid cell	25	1	0	0	0	0	0	0	0	0	0	0
PT3_AATCGGTCACCAGGCT-1	-9.16733	3.96166	Thyroid cell	2	2	0	0	0	0	0	0	0	0	0	0
PT3_AATCGGTGTAATTGGA-1	-8.30984	4.69578	Thyroid cell	21	1	0	0	0	0	0	0	0	0	0	0
PT3_AATCGGTGTAGGAGTC-1	-2.01434	-8.12028	Macrophage	0	0	0	1	13	3	0	0	0	0	0	0
PT3_AATCGGTGTCTTCAAG-1	3.12061	3.18208	CD4 T cell	0	0	0	3	0	1	0	0	0	0	0	0
PT3_AATCGGTGTGAAAGAG-1	-9.41453	4.68636	Thyroid cell	3	1	0	0	0	0	0	0	0	0	0	0
PT3_AATCGGTGTGCACTTA-1	-10.1151	2.5011	Thyroid cell	0	0	0	0	0	0	0	0	0	0	0	0
PT3_AATCGGTGTGCTGTAT-1	-2.17045	-8.22776	Macrophage	0	1	0	5	6	4	0	0	0	0	0	0
PT3_AATCGGTGTTAAGTAG-1	6.41935	8.87841	CD8 T cell	0	0	0	3	0	0	5	10	0	0	0	0
PT3_AATCGGTGTTGAACTC-1	-10.1682	3.66951	Thyroid cell	9	1	0	0	0	0	0	0	0	0	0	0
PT3_AATCGGTTCGTGGACC-1	-10.5044	1.72599	Thyroid cell	3	1	0	0	0	0	0	0	0	0	0	0
PT3_AATCGGTTCTCTAAGG-1	1.78842	1.34447	Regulatory T cell	0	2	0	2	0	1	0	0	12	0	0	0
PT3_AATCGGTTCTTAGCCC-1	7.84581	-11.4335	Endothelial cell	0	1	5	0	0	0	0	0	0	0	0	0
PT3_ACACCAAAGACGCAAC-1	-1.53459	-7.48964	Macrophage	0	0	0	7	3	2	0	0	0	0	0	0
PT3_ACACCAAAGATGTGGC-1	-7.90945	6.01403	Thyroid cell	14	1	1	0	0	0	0	0	0	0	0	0
PT3_ACACCAAAGTGACATA-1	-2.06484	-6.18319	Macrophage	3	0	0	1	1	0	0	0	0	0	0	0
PT3_ACACCAACAGCTGTTA-1	-0.921005	-8.0982	Macrophage	0	0	0	8	22	0	0	0	0	0	0	0
PT3_ACACCAACATGAACCT-1	-10.6756	3.50887	Thyroid cell	6	0	0	0	0	0	0	0	0	0	0	0
PT3_ACACCAAGTAAGAGGA-1	7.13878	4.70724	CD4 T cell	0	2	0	2	0	0	2	0	0	0	0	0
PT3_ACACCAAGTAGCGATG-1	-7.4129	7.84553	Thyroid cell	47	1	0	0	0	0	0	0	0	0	0	0
PT3_ACACCAAGTCAGATAA-1	-11.3535	-4.03785	Fibroblast	0	60	0	0	0	0	0	0	0	0	0	0
PT3_ACACCAAGTCTGGTCG-1	-3.2339	-4.88302	Macrophage	0	0	0	5	65	0	0	0	0	0	0	0
PT3_ACACCAAGTGCAACGA-1	6.94935	-10.6394	Endothelial cell	0	0	2	0	0	1	0	0	0	0	0	0
PT3_ACACCAAGTTAAGAAC-1	-0.509749	-4.99946	Macrophage	0	2	0	4	4	0	0	0	0	0	0	0
PT3_ACACCAAGTTTAGGAA-1	-10.4082	3.0324	Thyroid cell	13	1	0	0	0	0	0	0	0	0	0	0
PT3_ACACCAATCAAACCAC-1	1.54725	-7.6648	Macrophage	0	0	0	4	2	1	0	0	0	0	0	0
PT3_ACACCAATCACATAGC-1	-7.55232	7.40706	Thyroid cell	72	0	1	0	0	0	0	0	0	0	0	0
PT3_ACACCAATCACCTTAT-1	-2.42025	-7.23032	Macrophage	0	0	0	8	14	3	0	0	0	0	0	0
PT3_ACACCAATCCCGACTT-1	6.11933	6.60142	CD8 T cell	0	0	0	0	0	0	1	2	0	0	0	0
PT3_ACACCAATCGGTTCGG-1	0.0541671	-7.85575	Macrophage	0	0	0	2	8	4	0	0	0	0	0	0
PT3_ACACCAATCTATCCTA-1	5.69545	2.62363	CD4 T cell	0	0	0	4	0	1	0	0	2	0	0	0
PT3_ACACCAATCTGTTGAG-1	-4.804	-4.57965	Macrophage	0	0	0	4	142	4	0	0	0	0	0	0
PT3_ACACCCTAGATGTTAG-1	6.83961	8.62334	CD8 T cell	0	0	0	8	0	0	6	7	0	0	0	0
PT3_ACACCCTAGCGCTCCA-1	7.93347	-10.974	Macrophage	0	2	4	1	4	1	0	0	0	0	0	0
PT3_ACACCCTAGCTAGCCC-1	-6.79226	6.8367	Thyroid cell	55	0	0	0	0	0	0	0	0	0	0	0
PT3_ACACCCTAGGTGCTAG-1	5.46099	7.60093	CD8 T cell	0	0	0	2	0	0	9	2	0	0	0	0
PT3_ACACCCTAGTGGTAGC-1	-0.963558	-8.24809	Macrophage	0	0	0	5	1	1	0	0	0	0	0	0
PT3_ACACCCTCAAGGACTG-1	-6.82796	4.5746	Thyroid cell	18	0	0	0	0	0	0	0	0	0	0	0
PT3_ACACCCTCACCGGAAA-1	-9.84599	1.73651	Thyroid cell	0	0	0	0	1	0	0	0	0	0	0	0
PT3_ACACCCTCACTACAGT-1	7.44891	7.58328	CD8 T cell	0	1	0	2	0	0	9	5	0	0	0	0
PT3_ACACCCTCACTGTTAG-1	6.48176	-11.6543	Endothelial cell	0	0	0	0	0	0	0	0	0	0	0	0
PT3_ACACCCTCAGATCCAT-1	3.12603	3.17355	CD4 T cell	0	0	0	0	0	1	0	0	2	0	0	0
PT3_ACACCCTCATACGCCG-1	-8.44275	4.18994	Thyroid cell	29	2	0	0	1	0	0	0	0	0	0	0
PT3_ACACCCTCATTTGCCC-1	-2.46226	-7.4567	Macrophage	0	0	0	1	6	1	0	0	0	0	0	0
PT3_ACACCCTGTCCATCCT-1	8.41092	-10.5725	Endothelial cell	0	0	1	0	0	0	0	0	0	0	0	0
PT3_ACACCCTGTGCAACGA-1	1.60944	11.2309	NK cell	0	0	0	4	0	0	3	29	0	0	0	0
PT3_ACACCCTGTGTTGAGG-1	-10.447	3.34109	Thyroid cell	1	1	0	0	0	0	0	0	0	0	0	0
PT3_ACACCCTGTTCTCATT-1	-11.4472	-3.64915	Fibroblast	0	137	0	0	0	0	0	0	0	0	0	0
PT3_ACACCCTGTTGTACAC-1	6.4409	-11.1329	Endothelial cell	0	0	0	0	0	0	0	0	0	0	0	0
PT3_ACACCCTTCATGTCCC-1	-8.38215	6.93108	Thyroid cell	19	0	0	0	0	1	0	0	0	0	0	0
PT3_ACACCCTTCCAGAAGG-1	-9.34282	-8.37655	Fibroblast	0	0	0	0	0	1	0	0	0	0	0	0
PT3_ACACCCTTCCGGCACA-1	-3.84362	-5.56511	Macrophage	0	0	0	0	0	0	0	0	0	0	0	0
PT3_ACACCGGAGCACAGGT-1	8.10017	-9.33948	Endothelial cell	0	0	1	1	0	0	0	0	0	0	0	0
PT3_ACACCGGAGGATCGCA-1	-0.0177585	-4.98749	Macrophage	0	0	0	4	1	3	0	0	0	0	0	0
PT3_ACACCGGCAAGCTGAG-1	-9.26363	-8.30346	Fibroblast	1	0	0	0	0	0	0	0	0	0	0	0
PT3_ACACCGGCACAGCGTC-1	1.0165	-7.86393	Macrophage	0	0	0	3	1	1	0	0	0	0	0	0
PT3_ACACCGGCACCTCGGA-1	5.99048	8.9923	CD8 T cell	0	0	0	2	0	0	1	2	0	0	0	0
PT3_ACACCGGCACTAAGTC-1	-10.4023	3.79841	Thyroid cell	4	1	1	0	0	0	0	0	0	0	0	0
PT3_ACACCGGGTCATACTG-1	-8.03623	-8.46793	Macrophage	0	1	0	1	3	1	0	0	0	0	0	0
PT3_ACACCGGGTCCGAGTC-1	-8.91305	4.98648	Thyroid cell	8	1	0	0	0	0	0	0	0	0	0	0
PT3_ACACCGGGTGACTACT-1	-0.800946	-7.61929	Macrophage	0	0	0	10	1	1	0	0	0	0	0	0
PT3_ACACCGGGTGTTCGAT-1	9.15468	-10.727	Endothelial cell	0	0	0	0	0	0	0	0	0	0	0	0
PT3_ACACCGGTCGACGGAA-1	0.826678	-7.28036	Macrophage	0	0	0	2	8	4	0	0	0	0	0	0
PT3_ACACCGGTCGATGAGG-1	5.98834	9.00887	CD8 T cell	1	0	0	2	0	0	7	4	0	0	0	0
PT3_ACACCGGTCGCAAGCC-1	-11.3512	-9.68194	Fibroblast	0	0	0	0	0	0	0	0	0	0	0	0
PT3_ACACCGGTCTCCGGTT-1	-10.1833	5.15068	Thyroid cell	0	0	0	0	0	0	0	0	0	0	0	0
PT3_ACACTGAAGAAGGACA-1	4.57254	6.12253	IFN-stimulated T cell	0	0	0	2	0	0	1	0	0	0	0	0
PT3_ACACTGAAGACAATAC-1	-12.2848	-3.88547	Fibroblast	0	566	0	0	1	0	0	0	0	0	0	0
PT3_ACACTGAAGAGAGCTC-1	-7.97264	4.66693	Thyroid cell	10	1	0	0	0	0	0	0	0	0	0	0
PT3_ACACTGAAGATATGCA-1	-8.75521	5.20981	Thyroid cell	31	1	0	0	0	0	0	0	0	0	0	0
PT3_ACACTGAAGCAGCCTC-1	-7.17714	7.86254	Thyroid cell	28	0	0	0	0	0	0	0	0	0	0	0
PT3_ACACTGACAAACGTGG-1	-9.98621	4.18727	Thyroid cell	3	5	0	0	0	0	0	0	0	0	0	0
PT3_ACACTGACACGCTTTC-1	-9.48949	-7.2828	Fibroblast	0	8	0	0	0	0	0	0	0	0	0	0
PT3_ACACTGACAGGATTGG-1	-8.75155	7.26365	Thyroid cell	18	0	0	0	0	0	0	0	0	0	0	0
PT3_ACACTGAGTTTAAGCC-1	6.68165	-11.1135	Endothelial cell	2	0	2	0	0	0	0	0	0	0	0	0
PT3_ACACTGATCCTAGTGA-1	-8.93128	4.48204	Thyroid cell	26	0	0	0	0	0	0	0	0	0	0	0
PT3_ACACTGATCCTCAATT-1	2.93053	2.66513	Regulatory T cell	0	1	0	1	0	2	0	0	0	0	0	0
PT3_ACAGCCGAGCAAATCA-1	-9.84031	2.94663	Thyroid cell	0	5	0	0	0	0	0	0	0	0	0	0
PT3_ACAGCCGAGCGAGAAA-1	3.98184	1.90051	CD4 T cell	0	0	0	3	0	0	0	0	0	0	0	0
PT3_ACAGCCGAGCTAACAA-1	-8.93459	6.95745	Thyroid cell	33	0	0	0	1	0	0	0	0	0	0	0
PT3_ACAGCCGAGCTAGCCC-1	6.65464	9.63244	CD8 T cell	0	0	0	1	0	0	5	2	0	0	0	0
PT3_ACAGCCGAGGGAACGG-1	-11.9495	-3.48726	Fibroblast	0	189	0	0	0	0	0	0	0	0	0	0
PT3_ACAGCCGAGGGTGTGT-1	-0.980504	-8.09206	Macrophage	0	1	0	3	4	0	0	0	0	0	0	0
PT3_ACAGCCGCACTAGTAC-1	7.79762	4.12514	CD4 T cell	0	0	0	5	0	0	0	1	0	0	0	0
PT3_ACAGCCGCAGAGTGTG-1	-2.48638	-4.22456	Macrophage	0	0	0	1	22	3	0	0	1	0	0	0
PT3_ACAGCCGCAGTCTTCC-1	-6.90227	5.18449	Thyroid cell	36	0	0	0	0	0	0	0	0	0	0	0
PT3_ACAGCCGCATCACCCT-1	1.47262	-7.72104	Macrophage	1	1	0	8	3	1	0	0	0	0	0	0
PT3_ACAGCCGGTAGCAAAT-1	-7.71042	4.7361	Thyroid cell	12	1	0	0	0	0	0	0	0	0	0	0
PT3_ACAGCCGGTCAGAGGT-1	5.82789	-13.2047	Endothelial cell	0	0	0	0	0	0	0	0	0	0	0	0
PT3_ACAGCCGGTGGCAAAC-1	7.02234	8.79058	CD8 T cell	0	0	0	1	0	0	4	5	0	0	0	0
PT3_ACAGCCGGTTCACCTC-1	-7.21047	5.70798	Thyroid cell	15	1	0	0	0	0	0	0	0	0	0	0
PT3_ACAGCCGTCAAGGCTT-1	-1.19259	-8.06922	Macrophage	0	0	0	3	2	0	6	1	0	0	0	0
PT3_ACAGCCGTCCAGAGGA-1	-12.3966	-4.45026	Fibroblast	0	113	0	0	0	0	0	0	0	0	0	0
PT3_ACAGCCGTCCCTCTTT-1	-10.6164	1.71092	Thyroid cell	1	1	0	0	0	0	0	0	0	0	0	0
PT3_ACAGCCGTCGGAAATA-1	-1.13989	-7.42015	Macrophage	0	0	0	5	4	4	0	0	0	0	0	0
PT3_ACAGCCGTCTTTACGT-1	-7.67396	3.73292	Thyroid cell	5	3	0	0	0	0	0	0	0	0	0	0
PT3_ACAGCTAAGACAGACC-1	-8.89086	5.46852	Thyroid cell	25	0	0	0	0	0	0	0	0	0	0	0
PT3_ACAGCTAAGAGACTTA-1	-10.6902	4.0643	Thyroid cell	5	2	0	0	0	0	0	0	0	0	0	0
PT3_ACAGCTAAGAGGTAGA-1	-9.29106	5.94829	Thyroid cell	27	1	0	0	0	0	0	0	0	0	0	0
PT3_ACAGCTAAGCCACTAT-1	-9.56408	4.98106	Thyroid cell	12	0	0	0	0	0	0	0	0	0	0	0
PT3_ACAGCTAAGCCTCGTG-1	-8.86077	3.93587	Thyroid cell	9	6	0	0	0	0	0	0	0	0	0	0
PT3_ACAGCTAAGCTTTGGT-1	8.93668	-11.0627	Endothelial cell	0	0	4	0	0	0	0	0	0	0	0	0
PT3_ACAGCTAAGGCAGTCA-1	0.965801	-8.12428	Macrophage	0	0	0	2	7	1	0	0	0	0	0	0
PT3_ACAGCTAAGGCATGGT-1	-7.04428	7.84102	Thyroid cell	22	1	0	0	0	0	0	0	0	0	0	0
PT3_ACAGCTAAGGCGCTCT-1	-8.17245	7.37114	Thyroid cell	19	0	0	0	0	0	0	0	0	0	0	0
PT3_ACAGCTAAGTCGTACT-1	-7.98671	7.79139	Thyroid cell	28	0	0	0	0	0	0	0	0	0	0	0
PT3_ACAGCTACAAAGGCGT-1	-8.7527	4.39077	Thyroid cell	23	2	0	0	0	0	0	0	0	0	0	0
PT3_ACAGCTACAGTCCTTC-1	-8.64976	7.00252	Thyroid cell	40	1	1	0	0	0	0	0	0	0	0	0
PT3_ACAGCTACATAGAAAC-1	-8.99179	7.10438	Thyroid cell	19	0	0	0	0	0	0	0	0	0	0	0
PT3_ACAGCTACATAGACTC-1	-10.6779	2.88082	Thyroid cell	1	0	0	0	0	0	0	0	0	0	0	0
PT3_ACAGCTAGTAAACCTC-1	-3.66027	-8.74759	Macrophage	0	0	0	0	1	1	0	0	0	0	0	0
PT3_ACAGCTAGTCCTGCTT-1	-10.0506	3.57158	Thyroid cell	3	0	0	0	0	0	0	0	0	0	0	0
PT3_ACAGCTAGTCGCCATG-1	5.45002	-4.00525	B cell	0	0	0	1	0	0	0	0	0	4	0	0
PT3_ACAGCTATCACCTCGT-1	-1.23996	-9.58905	Macrophage	0	0	0	6	9	3	0	0	0	0	0	0
PT3_ACAGCTATCAGATAAG-1	-10.1264	1.94423	Thyroid cell	1	1	0	0	0	0	0	0	0	0	0	0
PT3_ACAGCTATCAGCTCTC-1	-9.99933	2.23639	Thyroid cell	0	0	0	0	0	0	0	0	0	0	0	0
PT3_ACAGCTATCCTAGAAC-1	-10.0254	-9.04455	Fibroblast	0	1	0	0	0	0	0	0	0	0	0	0
PT3_ACAGCTATCGAATGCT-1	-7.79235	6.70396	Thyroid cell	18	0	0	0	0	0	0	0	0	0	0	0
PT3_ACATACGAGAAACGCC-1	-7.96301	6.61241	Thyroid cell	52	0	0	0	0	0	0	0	0	0	0	0
PT3_ACATACGAGGCGTACA-1	6.68048	9.16014	CD8 T cell	0	0	0	2	0	0	8	7	0	0	0	0
PT3_ACATACGAGTGAACAT-1	2.35097	2.50681	Regulatory T cell	0	0	0	10	0	5	0	1	1	1	0	0
PT3_ACATACGCAACACCCG-1	2.92044	10.9981	NK cell	0	0	0	1	0	0	4	27	0	0	0	0
PT3_ACATACGCACGAAAGC-1	5.54773	2.65437	CD4 T cell	0	1	0	2	0	0	0	0	1	0	0	0
PT3_ACATACGCACGGACAA-1	-8.21502	6.24701	Thyroid cell	21	1	0	0	1	0	0	0	0	0	0	0
PT3_ACATACGCAGATAATG-1	6.46474	8.97682	CD8 T cell	0	0	0	7	0	0	2	5	0	0	0	0
PT3_ACATACGCATGAGCGA-1	-10.0194	2.80745	Thyroid cell	17	0	0	0	1	0	0	0	0	0	0	0
PT3_ACATACGGTAAAGTCA-1	0.87926	-7.16155	Macrophage	0	0	0	3	1	5	0	0	0	0	0	0
PT3_ACATACGGTACCATCA-1	-6.2816	5.37524	Thyroid cell	17	1	0	0	0	0	0	0	0	0	0	0
PT3_ACATACGGTACCGTTA-1	-9.27674	-7.88553	Fibroblast	0	2	0	0	0	1	5	8	0	0	0	0
PT3_ACATACGGTCGACTGC-1	6.62355	-10.8776	Endothelial cell	0	0	1	0	0	0	0	0	0	0	0	0
PT3_ACATACGGTGACGCCT-1	-9.93836	2.49398	Thyroid cell	1	1	0	0	0	0	0	0	0	0	0	0
PT3_ACATACGGTTGATTGC-1	0.664044	-7.77519	Macrophage	0	0	0	5	0	1	0	0	0	0	0	0
PT3_ACATACGTCATGCATG-1	-12.1643	-8.82101	Fibroblast	0	0	0	0	0	0	0	0	0	0	0	0
PT3_ACATACGTCCAGGGCT-1	7.2772	-9.0113	Endothelial cell	0	0	0	0	0	0	0	0	0	0	0	0
PT3_ACATACGTCTGCGACG-1	-4.08513	-7.38189	Macrophage	0	0	0	0	14	1	0	0	0	0	0	0
PT3_ACATCAGAGACGCTTT-1	6.16626	8.93555	CD8 T cell	0	0	0	2	0	0	3	6	0	0	0	0
PT3_ACATCAGAGGCATGGT-1	-1.94945	-7.02683	Macrophage	0	1	0	6	13	1	0	0	0	0	0	0
PT3_ACATCAGAGGGCATGT-1	0.854883	-8.16576	Macrophage	0	0	0	3	1	1	0	1	0	0	0	0
PT3_ACATCAGAGTCAAGGC-1	-7.98026	6.59187	Thyroid cell	26	0	0	0	0	0	0	0	0	0	0	0
PT3_ACATCAGAGTTCGCAT-1	3.10395	1.7972	Regulatory T cell	0	0	0	3	0	1	0	0	2	0	0	0
PT3_ACATCAGCAAGGACAC-1	7.00474	-10.9317	Endothelial cell	2	0	0	0	0	0	0	0	0	0	0	0
PT3_ACATCAGCAAGGCTCC-1	-12.0558	-9.44285	Fibroblast	0	0	0	0	0	0	0	0	0	0	0	0
PT3_ACATCAGCAAGTAATG-1	4.59992	2.4015	CD4 T cell	0	1	0	12	0	1	0	0	12	0	0	0
PT3_ACATCAGCACATTCGA-1	2.95843	3.08435	CD4 T cell	0	0	0	4	0	0	0	0	0	0	0	0
PT3_ACATCAGCACTGTGTA-1	6.91719	-9.264	Endothelial cell	0	0	2	0	0	0	0	0	0	0	0	0
PT3_ACATCAGCAGCCTTGG-1	-7.10026	4.78916	Thyroid cell	7	0	0	0	0	0	0	0	0	0	0	0
PT3_ACATCAGCAGCTCCGA-1	-7.62058	7.25793	Thyroid cell	43	0	1	0	1	0	0	0	0	0	0	0
PT3_ACATCAGCATCTCCCA-1	4.70197	7.42808	CD8 T cell	0	0	0	2	0	0	4	4	0	0	0	0
PT3_ACATCAGCATGGTCTA-1	-7.30425	8.24029	Thyroid cell	36	0	0	0	0	0	0	0	0	0	0	0
PT3_ACATCAGGTACCGCTG-1	8.32428	3.5965	CD4 T cell	0	0	0	1	0	0	0	0	0	0	0	0
PT3_ACATCAGGTGAAGGCT-1	9.88743	-10.2303	Endothelial cell	0	0	1	0	0	0	0	0	0	0	0	0
PT3_ACATCAGGTGCACGAA-1	2.64508	3.03094	Regulatory T cell	0	0	0	2	0	3	0	0	1	0	0	0
PT3_ACATCAGGTTGCGTTA-1	-1.0408	-6.63043	Macrophage	0	0	0	1	0	1	0	0	0	0	0	0
PT3_ACATCAGTCAAGGCTT-1	-10.4656	2.17578	Thyroid cell	34	1	0	0	0	0	0	0	0	0	0	0
PT3_ACATCAGTCATGCATG-1	-10.0644	2.67525	Thyroid cell	1	0	0	0	0	0	0	0	0	0	0	0
PT3_ACATCAGTCCCATTAT-1	-10.9724	2.23321	Thyroid cell	0	0	0	0	0	0	0	0	0	0	0	0
PT3_ACATCAGTCCGTACAA-1	-10.4916	3.65653	Thyroid cell	0	3	0	0	0	0	0	0	0	0	0	0
PT3_ACATCAGTCGGAATCT-1	-11.8757	-4.10968	Fibroblast	0	477	0	0	2	0	0	0	0	0	0	0
PT3_ACATCAGTCGTTACAG-1	-10.7243	2.86862	Thyroid cell	1	1	0	0	0	0	0	0	0	0	0	0
PT3_ACATCAGTCTATCCTA-1	1.83785	11.4167	NK cell	0	0	0	4	0	0	1	32	0	0	0	0
PT3_ACATCAGTCTGAGTGT-1	-1.54735	-8.44483	Macrophage	0	0	0	2	4	5	0	0	0	0	0	0
PT3_ACATGGTAGAAGAAGC-1	0.147845	-7.8829	Macrophage	0	0	0	0	4	0	0	0	0	0	0	0
PT3_ACATGGTAGAGACTTA-1	-10.1029	-8.74058	Fibroblast	1	19	0	0	0	0	0	0	0	0	0	0
PT3_ACATGGTAGTAGGTGC-1	-0.99781	-4.91843	Macrophage	0	0	0	1	4	0	0	0	0	0	0	0
PT3_ACATGGTCAATGCCAT-1	-0.930845	-8.128	Macrophage	0	0	0	2	5	2	0	0	0	0	0	0
PT3_ACATGGTCACCAACCG-1	0.21799	-4.02685	Macrophage	0	0	0	3	4	0	0	0	0	0	0	0
PT3_ACATGGTCACCCAGTG-1	-9.70822	6.23526	Thyroid cell	10	0	0	0	0	0	0	0	0	0	0	0
PT3_ACATGGTCAGTCAGCC-1	-2.2439	-7.27525	Macrophage	0	0	0	4	5	1	0	0	0	0	0	0
PT3_ACATGGTCATGTTCCC-1	-2.98504	-4.65348	Macrophage	0	0	0	1	30	2	0	0	0	0	0	0
PT3_ACATGGTGTCTCATCC-1	-1.7518	-7.42616	Macrophage	0	0	0	4	10	1	0	0	0	0	0	0
PT3_ACATGGTTCAAACGGG-1	-4.50206	-6.43257	Macrophage	0	0	0	2	15	2	0	0	0	0	0	0
PT3_ACATGGTTCAGCCTAA-1	-8.77982	5.88626	Thyroid cell	52	2	0	0	0	0	0	0	0	0	0	0
PT3_ACATGGTTCATAAAGG-1	6.37187	-11.3004	Endothelial cell	0	0	4	0	0	0	0	0	0	0	0	0
PT3_ACATGGTTCCCTGACT-1	-9.01506	-7.95541	Fibroblast	0	0	0	0	0	0	0	0	0	0	0	0
PT3_ACATGGTTCGAGCCCA-1	3.31795	2.07429	CD4 T cell	0	0	0	0	0	0	0	0	0	0	0	0
PT3_ACATGGTTCTTCCTTC-1	-8.71268	7.73334	Thyroid cell	32	1	0	0	0	0	0	0	0	0	0	0
PT3_ACATGGTTCTTCGAGA-1	7.11308	-9.4198	Endothelial cell	0	0	1	0	0	0	0	0	0	0	0	0
PT3_ACCAGTAAGTCTCGGC-1	6.48194	-11.1403	Endothelial cell	0	0	1	0	0	0	0	0	0	0	0	0
PT3_ACCAGTAAGTGGTAAT-1	-12.6595	-4.56203	Fibroblast	0	85	0	0	0	0	0	0	0	0	0	0
PT3_ACCAGTAAGTTGTCGT-1	7.19279	-9.23131	Endothelial cell	0	0	1	0	0	0	0	0	0	0	0	0
PT3_ACCAGTACAACTTGAC-1	-8.83433	7.69769	Thyroid cell	81	1	0	0	0	0	0	0	0	0	0	0
PT3_ACCAGTACAAGGACAC-1	5.1642	2.68326	CD4 T cell	1	0	0	10	0	1	0	0	2	0	0	0
PT3_ACCAGTACAATGCCAT-1	-12.0932	-3.78197	Fibroblast	0	262	0	0	0	0	0	0	0	0	0	0
PT3_ACCAGTACACATTTCT-1	-10.8772	-5.44013	Fibroblast	0	47	0	0	0	0	0	0	0	0	0	0
PT3_ACCAGTACACCCATGG-1	-7.82508	6.5265	Thyroid cell	20	1	0	0	0	0	0	0	0	0	0	0
PT3_ACCAGTACAGCTGTAT-1	5.41375	-4.20586	B cell	0	1	0	1	1	0	0	0	0	5	0	0
PT3_ACCAGTACAGTCAGAG-1	6.7627	7.39489	CD8 T cell	0	0	0	6	0	0	7	4	0	0	0	0
PT3_ACCAGTAGTCAAGCGA-1	7.98885	2.83241	CD4 T cell	0	1	0	5	0	0	0	0	0	0	0	0
PT3_ACCAGTAGTCGACTGC-1	8.18639	-10.3946	Endothelial cell	0	0	0	0	0	0	0	0	0	0	0	0
PT3_ACCAGTAGTCTAAAGA-1	-7.72329	6.41154	Thyroid cell	30	1	0	0	0	0	0	0	0	0	0	0
PT3_ACCAGTAGTGCACCAC-1	1.02656	-6.78876	Macrophage	0	0	0	2	7	2	0	0	0	0	0	0
PT3_ACCAGTAGTGCCTTGG-1	-8.23957	6.16731	Thyroid cell	30	1	0	0	0	0	0	0	0	0	0	0
PT3_ACCAGTAGTGTGCCTG-1	-10.0337	-8.59753	Fibroblast	0	2	0	0	0	2	0	0	0	0	0	0
PT3_ACCAGTAGTTCGTCTC-1	-9.60259	5.68936	Thyroid cell	10	0	0	0	0	0	0	0	0	0	0	0
PT3_ACCAGTAGTTCGTGAT-1	8.31453	3.17486	CD4 T cell	1	0	0	4	0	2	0	0	0	0	0	0
PT3_ACCAGTATCAGTGTTG-1	-7.88676	7.71918	Thyroid cell	67	0	0	1	0	1	0	0	0	0	0	0
PT3_ACCAGTATCCGCAAGC-1	-1.14814	-7.69683	Macrophage	0	0	0	8	5	0	0	0	0	0	0	0
PT3_ACCAGTATCCGGGTGT-1	-3.42233	-5.34864	Macrophage	0	0	0	3	27	0	0	3	0	0	0	0
PT3_ACCAGTATCCTTTCGG-1	6.91569	-9.4695	Endothelial cell	0	0	0	0	0	0	0	0	0	0	0	0
PT3_ACCCACTAGAAGGTGA-1	-10.5718	2.46965	Thyroid cell	1	3	0	0	0	0	0	0	0	0	1	0
PT3_ACCCACTAGGCTATCT-1	-7.79913	6.64435	Thyroid cell	13	0	0	0	0	0	0	0	0	0	0	0
PT3_ACCCACTAGTACACCT-1	7.73118	-9.54302	Endothelial cell	0	0	0	0	0	0	0	0	0	0	0	0
PT3_ACCCACTCAAGGACTG-1	-3.08492	-7.40732	Macrophage	0	0	0	1	9	2	0	0	0	0	0	0
PT3_ACCCACTCAGACAGGT-1	5.39716	6.5458	CD8 T cell	0	0	0	1	0	0	0	1	0	0	0	0
PT3_ACCCACTCATGCCTTC-1	0.673359	-8.50716	Macrophage	1	0	0	3	5	2	0	0	0	0	0	0
PT3_ACCCACTGTATGGTTC-1	-10.0833	4.36286	Thyroid cell	1	5	0	0	0	0	0	0	0	0	0	0
PT3_ACCCACTGTCGACTGC-1	-1.1556	-8.14067	Macrophage	1	0	0	4	5	2	0	0	0	0	0	0
PT3_ACCCACTGTGGACGAT-1	-7.62514	5.7324	Thyroid cell	12	0	0	0	0	0	0	0	0	0	0	0
PT3_ACCCACTTCCCTTGCA-1	-4.23284	-9.06682	Macrophage	0	0	0	0	5	0	0	0	0	0	0	0
PT3_ACCCACTTCGTCCGTT-1	-11.7269	-3.46348	Fibroblast	1	294	0	0	1	1	0	0	0	0	0	0
PT3_ACCCACTTCTGCGACG-1	-9.99593	-9.16387	Fibroblast	0	0	0	0	0	0	0	0	0	0	0	1
PT3_ACCGTAAAGAACTGTA-1	-9.30954	-7.89209	Fibroblast	0	5	0	1	0	0	0	0	0	0	0	0
PT3_ACCGTAAAGAGTCTGG-1	5.30979	9.09151	CD8 T cell	0	0	0	6	0	0	8	1	0	0	0	0
PT3_ACCGTAAAGATCGGGT-1	-6.77653	5.28759	Thyroid cell	7	0	0	0	0	0	0	0	0	0	0	0
PT3_ACCGTAAAGCCCAATT-1	-10.0674	4.21393	Thyroid cell	0	0	0	0	0	0	0	0	0	0	0	0
PT3_ACCGTAAAGTTCCACA-1	7.38978	-10.7388	Endothelial cell	0	0	2	0	1	0	0	0	0	0	0	0
PT3_ACCGTAACAAAGGCGT-1	-0.184588	-7.17664	Macrophage	0	0	0	2	0	3	0	0	0	0	0	0
PT3_ACCGTAACAAGAGTCG-1	6.65217	-10.6637	Endothelial cell	0	0	1	0	0	0	0	0	0	0	0	0
PT3_ACCGTAACACACCGCA-1	-9.57767	-8.75635	Fibroblast	0	1	0	0	0	1	0	0	0	0	0	0
PT3_ACCGTAACACATAACC-1	-2.36604	-7.95596	Macrophage	0	0	0	4	3	0	0	0	0	0	0	0
PT3_ACCGTAACACCAGATT-1	-9.77979	3.97862	Thyroid cell	5	0	0	0	0	0	0	0	0	0	0	0
PT3_ACCGTAACACCTATCC-1	-10.7974	2.55044	Thyroid cell	0	1	0	0	0	0	0	0	0	0	0	0
PT3_ACCGTAACACGCGAAA-1	-10.1483	3.97405	Thyroid cell	38	2	0	0	0	0	0	0	0	0	0	0
PT3_ACCGTAACACTCTGTC-1	-9.55438	6.70031	Thyroid cell	34	0	0	0	0	0	0	0	0	0	0	0
PT3_ACCGTAACAGGAATCG-1	-2.51627	-9.36849	Macrophage	0	0	0	7	11	1	0	0	0	0	0	0
PT3_ACCGTAACAGGTGCCT-1	6.77397	-9.5088	Endothelial cell	0	0	0	0	0	0	0	0	0	0	0	0
PT3_ACCGTAACAGGTGGAT-1	-12.1254	-3.97754	Fibroblast	0	194	0	0	0	0	0	0	0	0	0	0
PT3_ACCGTAACATCCCATC-1	-10.6934	3.81642	Thyroid cell	0	1	0	0	0	0	0	0	0	0	0	0
PT3_ACCGTAAGTAATCACC-1	-10.7422	1.64053	Thyroid cell	0	0	0	0	0	0	0	0	0	0	0	0
PT3_ACCGTAAGTAATTGGA-1	-4.70409	-4.65504	Macrophage	0	0	0	6	44	3	0	0	0	0	0	0
PT3_ACCGTAAGTAGCGTAG-1	1.06444	-7.64092	Macrophage	0	0	0	4	3	2	0	0	0	0	0	0
PT3_ACCGTAAGTCCTCTTG-1	-10.1443	2.06471	Thyroid cell	0	1	0	0	0	0	0	0	0	0	0	0
PT3_ACCGTAAGTCTTCGTC-1	-3.41442	-8.25834	Macrophage	0	0	0	1	0	0	0	0	0	0	0	0
PT3_ACCGTAAGTGGCCCTA-1	-10.787	2.6011	Thyroid cell	0	1	0	0	0	0	0	0	0	0	0	0
PT3_ACCGTAATCATGTGGT-1	8.09859	-10.8792	Endothelial cell	0	0	0	0	0	0	0	0	0	0	0	0
PT3_ACCGTAATCCTAGGGC-1	7.71387	-11.1195	Endothelial cell	0	0	0	0	0	0	0	0	0	0	0	0
PT3_ACCGTAATCGATGAGG-1	-11.5758	-3.47091	Fibroblast	0	137	0	0	0	0	0	0	0	0	0	0
PT3_ACCTTTAAGAAGATTC-1	-7.647	4.40875	Thyroid cell	55	1	0	0	0	0	0	0	0	0	0	0
PT3_ACCTTTAAGAATTGTG-1	-0.837416	-8.76128	Macrophage	0	0	0	4	6	3	0	0	0	0	0	0
PT3_ACCTTTAAGATGGCGT-1	-1.39242	-7.92194	Macrophage	0	0	0	4	6	0	1	0	0	0	0	0
PT3_ACCTTTAAGCGTAATA-1	1.32012	-7.20311	Macrophage	1	0	0	9	0	3	0	0	0	0	0	0
PT3_ACCTTTAAGGATATAC-1	2.13974	11.109	NK cell	0	0	0	5	0	0	2	23	0	0	0	0
PT3_ACCTTTAAGGCATTGG-1	-10.9974	-9.19221	Fibroblast	0	0	0	0	0	1	0	0	0	0	0	0
PT3_ACCTTTAAGGGAACGG-1	1.88273	-7.6987	Macrophage	0	0	0	0	0	0	0	0	0	0	0	0
PT3_ACCTTTAAGGTCATCT-1	-7.56828	6.24177	Thyroid cell	74	0	0	0	0	0	0	0	0	0	0	0
PT3_ACCTTTAAGTGAATTG-1	6.38268	8.52549	CD8 T cell	0	0	0	0	0	0	8	0	0	0	0	0
PT3_ACCTTTACACCTTGTC-1	-8.0178	4.46269	Thyroid cell	48	0	0	0	0	0	0	0	0	0	0	0
PT3_ACCTTTACATAGTAAG-1	-3.57393	-5.46563	Macrophage	0	1	0	1	5	3	0	0	0	0	0	0
PT3_ACCTTTAGTACAGACG-1	-10.0666	-8.81827	Fibroblast	0	0	0	0	1	0	0	0	0	0	0	0
PT3_ACCTTTAGTACAGCAG-1	6.01129	2.4149	CD4 T cell	0	2	0	4	0	0	0	0	4	0	0	0
PT3_ACCTTTAGTAGCTTGT-1	-0.0888747	-8.22972	Macrophage	0	0	0	4	1	1	0	0	0	0	0	0
PT3_ACCTTTAGTATATGAG-1	-8.9024	3.73814	Thyroid cell	8	2	0	1	2	0	0	0	0	0	0	0
PT3_ACCTTTAGTGACTCAT-1	0.434329	-7.93649	Macrophage	0	0	0	3	6	5	0	0	0	0	0	0
PT3_ACCTTTAGTGCCTGTG-1	2.52116	10.9396	NK cell	0	1	0	2	0	0	0	5	0	0	0	0
PT3_ACCTTTAGTGTGAAAT-1	-9.05304	5.77209	Thyroid cell	9	0	0	0	0	0	0	1	0	0	0	0
PT3_ACCTTTAGTTCTGAAC-1	-1.77546	-9.45882	Macrophage	0	0	0	3	7	2	0	0	0	0	0	0
PT3_ACCTTTATCCACGAAT-1	-8.35612	7.12485	Thyroid cell	21	0	0	0	0	0	0	0	0	0	0	0
PT3_ACCTTTATCGAGAGCA-1	-7.24167	4.84438	Thyroid cell	16	1	0	0	0	0	0	0	0	0	0	0
PT3_ACCTTTATCGTCTGCT-1	-7.03562	5.22731	Thyroid cell	30	1	0	0	0	0	0	0	0	0	0	0
PT3_ACCTTTATCTTAACCT-1	5.10217	-4.09474	B cell	0	0	0	2	0	0	0	0	0	1	0	0
PT3_ACGAGCCAGACCTTTG-1	-3.8062	-5.2332	Macrophage	0	0	0	2	17	0	0	0	0	0	0	0
PT3_ACGAGCCAGCAAATCA-1	0.748829	-8.10612	Macrophage	0	0	0	6	6	0	0	0	0	0	0	0
PT3_ACGAGCCAGCCAACAG-1	-8.00084	4.39463	Thyroid cell	5	0	0	0	0	0	0	0	0	0	0	0
PT3_ACGAGCCAGCCGTCGT-1	-8.74199	3.85856	Thyroid cell	3	1	0	0	0	0	0	0	0	0	0	0
PT3_ACGAGCCAGGCAGGTT-1	5.30117	2.4699	CD4 T cell	0	1	0	3	0	1	0	0	0	0	0	0
PT3_ACGAGCCCAAGCGCTC-1	-8.98675	-7.88226	Fibroblast	0	2	0	0	0	0	0	0	0	0	0	0
PT3_ACGAGCCCACGAAAGC-1	4.20442	-7.65747	Dendritic cell	0	0	0	1	0	1	0	0	0	0	0	0
PT3_ACGAGCCCACGACTCG-1	-10.015	-6.66878	Fibroblast	0	13	0	0	0	0	0	0	0	0	0	0
PT3_ACGAGCCCAGCTGTGC-1	6.53738	8.76746	CD8 T cell	0	2	0	3	0	0	2	1	0	0	0	0
PT3_ACGAGCCCAGTCACTA-1	5.88967	8.75175	CD8 T cell	0	0	0	6	0	0	4	2	0	0	0	0
PT3_ACGAGCCCAGTGGGAT-1	-10.798	-9.55428	Fibroblast	0	0	0	0	0	2	0	0	0	0	0	0
PT3_ACGAGCCCATCCCATC-1	-7.12858	6.92283	Thyroid cell	30	3	0	0	0	0	0	0	0	0	0	0
PT3_ACGAGCCGTACTCTCC-1	-10.8924	-4.21377	Fibroblast	5	214	0	0	0	0	0	0	0	0	0	0
PT3_ACGAGCCGTCAAACTC-1	-9.31101	-7.58341	Fibroblast	0	7	0	0	0	0	0	0	0	0	0	0
PT3_ACGAGCCGTCGCTTCT-1	5.40607	8.73076	CD8 T cell	0	0	0	3	0	0	6	9	0	0	0	0
PT3_ACGAGCCGTGACCAAG-1	5.89786	8.82409	CD8 T cell	0	0	0	0	0	0	6	6	0	0	0	0
PT3_ACGAGCCGTTCAACCA-1	2.55525	2.68935	Regulatory T cell	0	1	0	1	0	2	0	2	0	0	0	0
PT3_ACGAGCCGTTTGGCGC-1	5.42286	9.46762	CD8 T cell	0	0	0	4	0	0	1	2	0	0	0	0
PT3_ACGAGCCTCCGTAGTA-1	6.65182	-9.32848	Endothelial cell	0	0	0	0	0	0	0	0	0	0	0	0
PT3_ACGAGCCTCCTCATTA-1	-6.69968	5.50529	Thyroid cell	33	1	0	0	0	0	0	0	0	0	0	0
PT3_ACGAGCCTCGCGGATC-1	-9.31338	6.35025	Thyroid cell	13	1	0	0	0	0	0	0	0	0	0	0
PT3_ACGAGCCTCTGCGACG-1	-11.5047	-9.57328	Fibroblast	0	0	0	0	0	0	0	0	0	0	0	0
PT3_ACGAGGAAGACTGGGT-1	-7.43276	8.3444	Thyroid cell	9	0	0	0	0	0	0	0	0	0	0	0
PT3_ACGAGGAAGAGCCTAG-1	3.55661	3.08606	CD4 T cell	0	0	0	2	0	1	1	2	1	0	0	0
PT3_ACGAGGAAGGGTCTCC-1	-10.3627	2.36205	Thyroid cell	0	0	0	0	0	0	0	0	0	0	0	0
PT3_ACGAGGACAAACCCAT-1	6.86577	5.503	CD8 T cell	0	0	0	2	0	0	0	0	0	0	0	0
PT3_ACGAGGACAAGGACAC-1	-2.31446	-7.76289	Macrophage	0	0	0	1	18	5	0	0	0	0	0	0
PT3_ACGAGGACAATGAAAC-1	-10.7287	2.15066	Thyroid cell	1	1	0	0	0	0	0	0	0	0	0	0
PT3_ACGAGGACACAGACAG-1	-10.9439	-3.24076	Fibroblast	0	208	0	0	0	0	0	0	0	0	0	0
PT3_ACGAGGACACGGCGTT-1	-6.44082	5.32216	Thyroid cell	40	0	0	0	0	0	0	0	0	0	0	0
PT3_ACGAGGACAGGGTTAG-1	-11.9544	-3.86599	Fibroblast	0	368	0	0	0	0	0	0	0	0	0	0
PT3_ACGAGGACAGTCACTA-1	-4.10214	-6.80095	Macrophage	0	0	0	1	23	2	0	0	0	0	0	0
PT3_ACGAGGAGTAAACACA-1	-10.0492	1.79783	Thyroid cell	2	0	0	0	2	0	0	0	0	0	0	0
PT3_ACGAGGAGTATTCGTG-1	-3.00488	-9.05674	Macrophage	0	1	0	2	4	3	0	0	0	0	0	0
PT3_ACGAGGAGTCTGATCA-1	-6.77432	6.19278	Thyroid cell	54	0	0	0	0	0	0	0	0	0	0	0
PT3_ACGAGGAGTTAAAGAC-1	-7.50344	5.60494	Thyroid cell	30	1	0	0	0	0	0	0	0	0	0	0
PT3_ACGAGGAGTTCACGGC-1	-9.36114	3.89171	Thyroid cell	9	6	0	0	0	0	0	0	0	0	0	0
PT3_ACGAGGAGTTCAGCGC-1	-6.96763	5.76278	Thyroid cell	26	0	0	0	0	0	0	0	0	0	0	0
PT3_ACGAGGAGTTCGTGAT-1	-10.347	2.85632	Thyroid cell	2	1	0	0	0	0	0	0	0	0	0	0
PT3_ACGAGGATCAGGATCT-1	1.98511	11.5515	NK cell	0	0	0	4	0	0	0	33	0	0	0	0
PT3_ACGAGGATCAGGCCCA-1	7.21114	-9.40869	Endothelial cell	1	0	0	0	0	0	0	0	0	0	0	0
PT3_ACGAGGATCCCATTAT-1	-2.69637	-4.55276	Macrophage	0	0	0	2	23	2	0	1	0	0	0	0
PT3_ACGAGGATCCTAAGTG-1	-9.84505	3.43009	Thyroid cell	0	1	0	0	0	0	0	0	0	0	0	0
PT3_ACGAGGATCCTTTACA-1	-6.79744	6.88731	Thyroid cell	40	0	0	0	0	0	0	0	0	0	0	0
PT3_ACGAGGATCGACGGAA-1	3.6276	3.03633	CD4 T cell	0	0	0	4	0	2	0	0	1	2	1	0
PT3_ACGAGGATCGCCAGCA-1	-11.1243	-9.17101	Fibroblast	0	9	0	0	0	0	0	0	0	0	0	0
PT3_ACGAGGATCGCTAGCG-1	1.12546	-7.13077	Macrophage	0	0	0	2	4	2	0	0	0	0	0	0
PT3_ACGAGGATCTCGATGA-1	-10.6988	3.15492	Thyroid cell	1	0	0	0	0	0	0	0	0	0	0	0
PT3_ACGATACAGAGACTTA-1	-4.1859	-4.73535	Macrophage	0	1	0	0	2	0	0	0	1	0	0	0
PT3_ACGATACAGCGTAATA-1	7.77204	-10.0146	Endothelial cell	1	0	1	0	0	0	0	0	0	0	0	0
PT3_ACGATACAGCTGAACG-1	-6.31053	5.74444	Thyroid cell	18	1	0	0	0	0	0	0	0	0	0	0
PT3_ACGATACCAACTTGAC-1	-10.374	4.82973	Thyroid cell	35	0	0	0	1	0	0	0	0	0	0	0
PT3_ACGATACCAATCGAAA-1	3.37207	3.37621	CD4 T cell	0	0	0	3	0	5	0	1	1	0	0	0
PT3_ACGATACCACGCCAGT-1	-12.8116	-4.54899	Fibroblast	0	68	0	0	0	0	0	0	0	0	0	0
PT3_ACGATACCAGATCTGT-1	-8.70981	6.62272	Thyroid cell	36	0	0	0	0	0	0	0	0	0	0	0
PT3_ACGATACCAGGTGCCT-1	3.29534	3.28779	CD4 T cell	0	0	0	1	0	15	0	0	0	0	0	0
PT3_ACGATACGTAGCAAAT-1	6.91953	-9.91451	Endothelial cell	3	1	0	0	0	0	0	0	0	0	0	0
PT3_ACGATACGTAGCGATG-1	-0.436878	-6.26504	Macrophage	0	0	0	2	9	3	0	0	0	0	0	0
PT3_ACGATACGTATGAATG-1	-10.5716	4.03936	Thyroid cell	10	0	0	0	0	0	0	0	0	0	0	0
PT3_ACGATACGTATTCTCT-1	-9.14784	4.32146	Thyroid cell	14	1	0	0	0	0	0	0	0	0	0	0
PT3_ACGATACGTCAACTGT-1	-8.63835	6.95169	Thyroid cell	23	0	0	0	0	0	0	0	0	0	0	0
PT3_ACGATACGTTCCGTCT-1	-8.7626	5.17594	Thyroid cell	12	1	0	0	0	0	0	0	0	0	0	0
PT3_ACGATACTCAGTACGT-1	6.91372	-9.10323	Endothelial cell	0	1	0	0	0	0	0	0	0	0	0	0
PT3_ACGATACTCCGCATCT-1	-10.3934	1.9312	Thyroid cell	0	4	0	0	0	0	0	0	0	0	0	0
PT3_ACGATACTCGCCATAA-1	-8.4246	6.07666	Thyroid cell	29	0	0	0	1	0	0	0	0	0	0	0
PT3_ACGATGTAGAACAACT-1	-10.5745	4.25179	Thyroid cell	46	2	0	0	0	0	0	0	0	0	0	0
PT3_ACGATGTAGAGAGCTC-1	8.72538	-11.0143	Endothelial cell	0	1	0	0	0	0	0	0	0	0	0	0
PT3_ACGATGTAGCCCTAAT-1	-3.52605	-5.02704	Macrophage	0	0	0	1	11	1	0	0	0	0	0	0
PT3_ACGATGTAGCGTTGCC-1	-8.59932	4.73671	Thyroid cell	4	0	0	0	0	0	0	0	0	0	0	0
PT3_ACGATGTAGCTGCCCA-1	-10.4393	3.03617	Thyroid cell	0	1	0	1	0	0	3	10	0	0	0	0
PT3_ACGATGTAGGACAGCT-1	-12.0186	-9.44725	Fibroblast	0	0	0	0	0	1	0	0	0	0	0	0
PT3_ACGATGTAGGGCTCTC-1	-2.50334	-9.32111	Macrophage	1	0	0	4	21	4	0	0	0	0	0	0
PT3_ACGATGTAGGGTTTCT-1	-10.6627	-9.08177	Fibroblast	1	0	0	0	0	0	0	0	0	0	0	0
PT3_ACGATGTCAAGGTGTG-1	-7.50267	5.34972	Thyroid cell	8	0	0	0	0	0	0	0	0	0	0	0
PT3_ACGATGTCAATCGAAA-1	4.51786	-13.4058	Endothelial cell	0	0	2	0	0	0	0	0	0	0	0	0
PT3_ACGATGTGTACCGCTG-1	-2.00902	-9.74399	Macrophage	0	0	0	2	3	4	0	0	0	0	0	0
PT3_ACGATGTGTAGAAAGG-1	-11.656	-7.65922	Fibroblast	0	3	0	0	0	0	0	0	0	0	0	0
PT3_ACGATGTGTTAAAGTG-1	-6.18902	6.49077	Thyroid cell	60	1	0	0	0	0	0	0	0	0	0	0
PT3_ACGATGTTCAGCTCTC-1	6.58255	-10.6804	Endothelial cell	0	0	3	0	0	0	0	0	0	0	0	0
PT3_ACGATGTTCATGTGGT-1	8.20431	-11.0698	Endothelial cell	0	0	2	0	0	0	0	0	0	0	0	0
PT3_ACGATGTTCCAAAGTC-1	6.69379	7.74973	CD8 T cell	0	0	0	3	0	0	2	0	0	0	0	0
PT3_ACGATGTTCTCCAGGG-1	4.56719	-13.2672	Endothelial cell	1	0	0	0	0	0	0	0	0	0	0	0
PT3_ACGATGTTCTGCGGCA-1	-0.763892	-7.92396	Macrophage	1	0	0	7	5	2	2	5	0	0	1	0
PT3_ACGCAGCAGAACTGTA-1	-7.02684	7.88523	Thyroid cell	25	0	0	0	0	0	0	0	0	0	0	0
PT3_ACGCAGCAGAATAGGG-1	-9.06119	5.60394	Thyroid cell	5	0	0	0	0	0	0	0	0	0	0	0
PT3_ACGCAGCAGTGTTAGA-1	6.81296	-10.9916	Endothelial cell	2	1	0	0	0	0	0	0	0	0	0	0
PT3_ACGCAGCCAATCGAAA-1	-4.27181	-4.71154	Macrophage	0	0	0	4	37	5	0	0	0	0	0	0
PT3_ACGCAGCCAATGTTGC-1	6.87681	9.29514	CD8 T cell	0	0	0	6	0	0	4	5	0	0	0	0
PT3_ACGCAGCCAGGAATGC-1	6.471	7.59995	CD8 T cell	0	0	0	5	0	0	4	5	0	0	0	0
PT3_ACGCAGCCAGGTCCAC-1	-8.80748	5.47301	Thyroid cell	22	3	0	0	1	0	0	0	0	0	0	0
PT3_ACGCAGCCAGGTGGAT-1	-7.2208	7.32903	Thyroid cell	22	0	0	0	0	0	0	0	0	0	0	0
PT3_ACGCAGCCAGTGACAG-1	-7.05206	7.10139	Thyroid cell	71	1	0	0	1	0	0	0	0	0	0	0
PT3_ACGCAGCCATAGGATA-1	-11.1317	-8.17464	Fibroblast	0	0	0	0	0	0	0	0	0	0	0	0
PT3_ACGCAGCCATCCGTGG-1	-10.2366	3.80769	Thyroid cell	4	0	0	0	0	0	0	0	0	0	0	0
PT3_ACGCAGCCATGGTCAT-1	-10.2701	3.58526	Thyroid cell	7	0	0	0	0	0	0	0	0	0	0	0
PT3_ACGCAGCGTTGTGGAG-1	-3.79892	-4.78363	Macrophage	0	0	0	0	7	0	0	0	0	0	0	0
PT3_ACGCAGCGTTTACTCT-1	4.11295	3.92068	CD4 T cell	0	0	0	0	0	0	0	0	0	0	0	0
PT3_ACGCAGCTCCAACCAA-1	6.70337	2.65397	CD4 T cell	1	0	0	4	0	2	0	0	0	0	0	0
PT3_ACGCAGCTCCAGAGGA-1	-9.53295	-9.02488	Fibroblast	0	4	0	0	0	0	0	0	0	0	0	0
PT3_ACGCAGCTCCTTGGTC-1	-11.5085	-4.4393	Fibroblast	0	731	0	0	2	0	0	0	0	0	0	0
PT3_ACGCAGCTCGGTTAAC-1	4.2183	-7.53586	Dendritic cell	0	0	0	0	0	0	0	0	0	0	0	0
PT3_ACGCAGCTCTTCGAGA-1	-10.7328	1.95728	Thyroid cell	0	0	0	1	0	0	0	0	3	0	0	0
PT3_ACGCCAGAGATGCCTT-1	-2.70585	-8.31614	Macrophage	0	0	0	4	11	4	0	0	0	0	0	0
PT3_ACGCCAGAGTACACCT-1	-7.09889	4.45533	Thyroid cell	29	1	0	0	0	0	0	0	0	0	0	0
PT3_ACGCCAGCACAGCGTC-1	-7.15149	6.24051	Thyroid cell	8	1	0	0	0	0	0	0	0	0	0	0
PT3_ACGCCAGCACATCCGG-1	-10.1097	1.755	Thyroid cell	27	1	0	0	1	0	0	0	0	0	0	0
PT3_ACGCCAGCACTGTTAG-1	-10.7426	3.4743	Thyroid cell	6	1	0	0	0	0	0	0	0	0	0	0
PT3_ACGCCAGCAGCATACT-1	-9.95237	2.12703	Thyroid cell	2	0	0	0	0	0	0	0	0	0	0	0
PT3_ACGCCAGCATGCTGGC-1	5.04073	-12.8339	Endothelial cell	0	0	1	0	0	0	0	0	0	0	0	0
PT3_ACGCCAGCATGGTCTA-1	9.29531	-10.8841	Endothelial cell	0	0	1	0	0	0	0	0	0	0	0	0
PT3_ACGCCAGCATGTAGTC-1	-6.41368	5.50024	Thyroid cell	23	1	0	0	0	0	0	0	0	0	0	0
PT3_ACGCCAGGTAAGTTCC-1	2.10792	1.93469	Regulatory T cell	0	0	0	3	0	0	0	0	1	0	0	0
PT3_ACGCCAGGTAGGGACT-1	-7.91823	6.51965	Thyroid cell	13	0	0	0	0	0	0	0	0	0	0	0
PT3_ACGCCAGGTCTAGTGT-1	-10.6044	1.73037	Thyroid cell	0	2	0	0	0	0	0	0	0	0	0	0
PT3_ACGCCAGGTCTTCGTC-1	9.56144	-10.1667	Endothelial cell	0	0	3	2	0	0	1	1	0	0	0	0
PT3_ACGCCAGGTGAGGGAG-1	1.75213	11.1425	NK cell	0	0	0	2	0	0	3	33	0	0	0	0
PT3_ACGCCAGGTGATGCCC-1	-6.71404	6.41888	Thyroid cell	25	0	0	1	0	0	0	0	0	0	0	0
PT3_ACGCCAGGTGCGGTAA-1	-0.127222	-7.47357	Macrophage	0	0	0	3	8	3	0	0	0	0	0	0
PT3_ACGCCAGGTGCTTCTC-1	-12.6186	-4.28405	Fibroblast	0	122	0	0	0	0	0	0	0	0	0	0
PT3_ACGCCAGTCAAAGACA-1	-7.14881	8.01694	Thyroid cell	48	2	0	2	0	0	3	4	0	0	1	0
PT3_ACGCCAGTCGCGATCG-1	-8.07262	6.83179	Thyroid cell	31	0	0	0	0	0	0	0	0	0	0	0
PT3_ACGCCGAAGAAACCGC-1	-9.4625	5.42343	Thyroid cell	2	0	0	0	0	0	0	0	0	0	0	0
PT3_ACGCCGAAGAGTGACC-1	4.14472	-7.47897	Dendritic cell	0	0	0	2	0	0	0	0	0	0	0	0
PT3_ACGCCGAAGATCTGCT-1	-10.3943	3.53682	Thyroid cell	2	1	0	0	0	0	0	0	0	0	0	0
PT3_ACGCCGAAGCCAGGAT-1	-10.1095	3.12181	Thyroid cell	10	0	0	0	0	0	0	0	0	0	0	0
PT3_ACGCCGAAGTACGCCC-1	-9.14319	-7.81088	Fibroblast	0	5	0	0	0	0	0	0	0	0	0	0
PT3_ACGCCGACACGAGAGT-1	-3.97636	-4.3276	Macrophage	0	0	1	4	39	3	0	0	0	0	0	0
PT3_ACGCCGACAGACAAAT-1	6.43375	-10.0152	Endothelial cell	0	0	5	0	0	0	0	0	0	0	0	0
PT3_ACGCCGACATCGGACC-1	-7.42992	5.42912	Thyroid cell	24	0	0	0	0	0	0	0	0	0	0	0
PT3_ACGCCGACATTCTTAC-1	-6.97037	5.55036	Thyroid cell	33	0	0	0	0	0	0	0	0	0	0	0
PT3_ACGCCGACATTGGGCC-1	5.22384	9.64107	CD8 T cell	1	0	0	2	0	0	10	4	0	0	0	0
PT3_ACGCCGAGTAAACACA-1	2.59375	2.77995	Regulatory T cell	0	0	0	3	0	5	0	0	1	0	0	0
PT3_ACGCCGAGTAGCTAAA-1	6.83666	8.85245	CD8 T cell	0	0	0	3	0	0	6	6	0	0	0	0
PT3_ACGCCGAGTTCCATGA-1	-8.19243	6.69223	Thyroid cell	12	1	0	0	0	0	0	0	0	0	0	0
PT3_ACGGAGAAGAGGTAGA-1	-6.89894	4.8628	Thyroid cell	16	0	0	0	0	0	0	0	0	0	0	0
PT3_ACGGAGAAGCTGCAAG-1	7.70282	3.02886	CD4 T cell	0	0	0	0	0	0	0	0	0	0	0	0
PT3_ACGGAGAAGTGGTAGC-1	9.91887	-9.9732	Endothelial cell	0	0	2	0	0	0	0	0	0	0	0	0
PT3_ACGGAGAAGTTACGGG-1	1.30414	-7.67315	Macrophage	0	0	0	6	1	3	0	0	0	0	0	0
PT3_ACGGAGACAAGGACAC-1	-6.97215	4.72377	Thyroid cell	9	1	0	0	1	0	0	0	0	0	0	0
PT3_ACGGAGACAATTGCTG-1	-10.2164	5.26145	Thyroid cell	13	0	0	0	0	0	0	0	0	0	0	0
PT3_ACGGAGACAGGTCTCG-1	2.90333	3.78403	IFN-stimulated T cell	0	0	0	2	0	0	0	0	6	0	0	0
PT3_ACGGAGACATTAGGCT-1	6.62809	-12.2765	Endothelial cell	0	0	1	0	0	0	0	0	0	0	0	0
PT3_ACGGAGAGTCAGATAA-1	-9.50671	-7.2101	Fibroblast	0	8	0	0	0	0	0	0	0	0	0	0
PT3_ACGGAGAGTCTTCGTC-1	-9.33261	3.9452	Thyroid cell	6	3	0	0	0	0	0	0	0	0	0	0
PT3_ACGGAGAGTGGGTATG-1	-4.25804	-4.53373	Macrophage	1	1	0	0	13	1	0	0	0	0	0	0
PT3_ACGGAGAGTTACGCGC-1	-8.29217	4.35389	Thyroid cell	6	0	0	0	0	0	0	0	0	0	0	0
PT3_ACGGAGAGTTCGAATC-1	-1.29935	-8.53791	Macrophage	0	1	0	6	6	5	0	0	0	0	0	0
PT3_ACGGAGAGTTCGTCTC-1	-1.54822	-7.94021	Macrophage	0	0	0	3	0	0	0	0	0	0	0	0
PT3_ACGGAGATCAACTCTT-1	-0.425231	-9.11038	Macrophage	0	1	0	3	1	1	0	0	0	0	0	0
PT3_ACGGAGATCACAGTAC-1	-7.40859	6.19522	Thyroid cell	10	0	0	0	0	0	0	0	0	0	0	0
PT3_ACGGAGATCACGCGGT-1	5.74058	9.92854	CD8 T cell	0	0	0	6	0	0	10	7	0	0	0	0
PT3_ACGGAGATCATGTGGT-1	4.58814	-13.4102	Endothelial cell	1	0	2	0	0	0	0	0	0	0	0	0
PT3_ACGGAGATCCCTTGTG-1	9.15287	-10.8699	Endothelial cell	0	0	2	0	0	0	0	0	0	0	0	0
PT3_ACGGCCAAGAAACGCC-1	-11.8578	-3.98435	Fibroblast	0	418	0	0	0	0	0	0	0	0	0	0
PT3_ACGGCCAAGACAGAGA-1	-10.0974	2.22996	Thyroid cell	2	6	0	0	0	0	0	0	0	0	0	0
PT3_ACGGCCAAGCTAGGCA-1	9.22724	-10.8705	Endothelial cell	0	1	4	0	0	0	0	0	0	0	0	0
PT3_ACGGCCAAGGCAGGTT-1	-9.08653	2.4332	Thyroid cell	3	1	0	1	1	0	0	0	0	0	0	0
PT3_ACGGCCAAGTCAAGCG-1	-10.5286	3.02452	Thyroid cell	6	1	0	0	1	0	0	0	0	0	0	0
PT3_ACGGCCAAGTTAGGTA-1	5.75437	8.52619	CD8 T cell	0	0	0	2	0	0	6	4	0	0	0	0
PT3_ACGGCCAAGTTCGCAT-1	-10.2947	3.57497	Thyroid cell	0	0	0	0	0	0	0	0	0	0	0	0
PT3_ACGGCCACAAACAACA-1	-8.98684	3.92214	Thyroid cell	0	1	0	0	0	0	0	0	0	0	0	0
PT3_ACGGCCACAACTGCTA-1	-1.82496	-9.88854	Macrophage	0	0	0	3	4	4	0	0	0	0	0	0
PT3_ACGGCCACAGGTCTCG-1	6.69405	-11.8922	Endothelial cell	0	0	3	0	0	0	0	0	0	0	0	0
PT3_ACGGCCACATATGCTG-1	7.47977	2.55771	CD4 T cell	0	0	0	3	0	1	0	0	2	0	0	0
PT3_ACGGCCAGTAAACACA-1	-1.00619	-8.98368	Macrophage	0	1	0	3	4	2	0	0	0	0	0	0
PT3_ACGGCCAGTAACGTTC-1	-7.86166	6.47354	Thyroid cell	36	1	0	0	0	0	0	0	0	0	0	0
PT3_ACGGCCAGTACATCCA-1	-10.6742	2.16431	Thyroid cell	1	0	0	0	2	1	0	0	0	0	0	0
PT3_ACGGCCAGTAGCCTCG-1	3.6544	11.8725	NK cell	0	0	0	4	0	0	0	14	0	0	0	0
PT3_ACGGCCAGTATTCTCT-1	7.00721	5.16984	CD8 T cell	0	0	0	4	0	0	0	0	0	0	0	0
PT3_ACGGCCAGTCAGAATA-1	-9.4552	6.58831	Thyroid cell	22	0	0	0	0	0	0	0	0	0	0	0
PT3_ACGGCCAGTCCGTGAC-1	0.608676	-7.71104	Macrophage	14	0	0	0	2	0	0	0	0	0	0	0
PT3_ACGGCCAGTGCGGTAA-1	7.75483	6.75072	CD8 T cell	0	0	0	1	0	0	3	4	0	0	0	0
PT3_ACGGCCAGTGGCCCTA-1	-4.16389	-5.73138	Macrophage	0	0	0	0	0	0	0	0	0	0	0	0
PT3_ACGGCCATCACCTTAT-1	-4.25815	-4.66289	Macrophage	0	0	0	4	39	2	0	0	0	0	0	0
PT3_ACGGCCATCGGTTAAC-1	4.71433	-3.97883	B cell	1	0	0	2	0	0	0	0	0	3	0	0
PT3_ACGGCCATCTGGCGAC-1	-9.46144	2.49371	Thyroid cell	0	2	0	0	0	0	0	0	0	0	0	0
PT3_ACGGGCTAGATACACA-1	4.00525	-3.77219	B cell	0	1	0	2	0	0	0	0	0	3	0	0
PT3_ACGGGCTAGGCTAGCA-1	-10.3067	5.07488	Thyroid cell	5	2	0	0	0	0	0	0	0	0	0	0
PT3_ACGGGCTAGGTAAACT-1	-10.9106	2.48434	Thyroid cell	4	0	0	0	0	0	0	0	0	0	0	3
PT3_ACGGGCTCACAACGTT-1	-2.06129	-9.54383	Macrophage	0	0	0	0	5	0	0	0	0	0	0	0
PT3_ACGGGCTCACAGATTC-1	5.78223	11.1474	CD8 T cell	0	0	0	4	0	0	4	4	0	0	0	0
PT3_ACGGGCTCACCAGCAC-1	7.38672	-8.99898	Endothelial cell	0	0	1	0	0	0	0	0	0	0	0	0
PT3_ACGGGCTCAGCTCGCA-1	11.3289	-4.68438	Plasma cell	0	0	0	0	0	0	0	0	0	0	1	0
PT3_ACGGGCTCATCACGTA-1	-10.3515	3.71487	Thyroid cell	22	1	0	0	0	0	0	0	0	0	0	0
PT3_ACGGGCTGTCATCGGC-1	-7.72206	5.26301	Thyroid cell	38	0	0	0	0	0	0	0	0	0	0	0
PT3_ACGGGCTGTCCGTGAC-1	-11.8699	-8.15156	Fibroblast	0	0	0	1	0	0	0	0	0	0	0	0
PT3_ACGGGCTGTGCAACTT-1	6.26914	2.67152	CD4 T cell	0	0	0	3	0	0	0	1	0	0	0	0
PT3_ACGGGCTGTGTGCCTG-1	5.78544	8.99512	CD8 T cell	0	0	0	1	0	0	5	3	0	0	0	0
PT3_ACGGGCTGTTACAGAA-1	-8.20581	6.73213	Thyroid cell	32	0	0	0	0	0	0	0	0	0	0	0
PT3_ACGGGCTGTTACCAGT-1	-3.52096	-0.00724298	Mast cell	0	1	0	0	0	0	0	0	0	0	0	20
PT3_ACGGGCTTCAGGTTCA-1	-9.24759	-8.55439	Fibroblast	0	0	0	0	0	1	0	0	0	0	0	0
PT3_ACGGGCTTCATCATTC-1	-11.5785	-5.1633	Fibroblast	0	0	0	0	0	0	0	0	0	0	0	0
PT3_ACGGGCTTCCTCTAGC-1	-9.30144	-7.65962	Fibroblast	0	16	0	0	0	1	0	0	0	0	0	0
PT3_ACGGGCTTCTATCCTA-1	-7.86351	5.70983	Thyroid cell	20	1	0	3	1	3	0	0	0	0	0	0
PT3_ACGGGTCAGACTAGGC-1	-9.53123	6.29769	Thyroid cell	35	0	0	0	0	0	0	0	0	0	0	0
PT3_ACGGGTCAGAGCAATT-1	6.87668	7.63424	CD8 T cell	0	0	0	2	0	0	7	3	0	0	0	0
PT3_ACGGGTCAGCAGGTCA-1	-11.5496	-7.64414	Fibroblast	0	2	0	0	0	0	0	0	0	0	0	0
PT3_ACGGGTCAGCTACCTA-1	4.17813	8.36311	IFN-stimulated T cell	3	0	0	6	0	0	9	11	0	0	0	0
PT3_ACGGGTCAGGGTTTCT-1	-3.42832	-5.4028	Macrophage	0	0	0	3	14	4	0	0	0	0	0	0
PT3_ACGGGTCAGTCCGTAT-1	-0.756573	-8.42458	Macrophage	0	0	0	12	4	3	0	0	0	0	0	0
PT3_ACGGGTCAGTGTCCCG-1	-10.642	1.5193	Thyroid cell	3	0	0	0	1	0	0	0	0	0	0	0
PT3_ACGGGTCCATCCTTGC-1	5.03407	9.29283	CD8 T cell	0	0	0	4	0	0	6	4	0	0	0	0
PT3_ACGGGTCCATGCGCAC-1	-10.8105	2.65846	Thyroid cell	2	4	0	0	0	0	1	0	0	0	0	0
PT3_ACGGGTCGTGACCAAG-1	0.0454795	-8.73752	Macrophage	0	0	0	0	1	0	0	0	0	0	0	0
PT3_ACGGGTCGTTCACGGC-1	-7.31184	8.27933	Thyroid cell	24	0	0	0	0	0	0	0	0	0	0	0
PT3_ACGGGTCGTTCCGTCT-1	-10.0623	2.9467	Thyroid cell	0	0	0	0	0	0	0	0	0	0	0	0
PT3_ACGGGTCGTTTGTTTC-1	-9.29497	4.68676	Thyroid cell	30	2	0	0	0	0	0	0	0	0	0	0
PT3_ACGGGTCTCAATCACG-1	-6.86284	9.47912	Thyroid cell	6	0	0	0	0	0	0	0	0	0	0	0
PT3_ACGGGTCTCTAGAGTC-1	3.21702	3.28556	CD4 T cell	0	3	0	2	0	3	0	0	4	0	0	0
PT3_ACGGGTCTCTGGTGTA-1	-7.00757	8.51535	Thyroid cell	57	0	0	0	0	0	0	0	0	0	0	0
PT3_ACGTCAAAGATCACGG-1	-1.29672	-7.72449	Macrophage	35	0	0	8	4	2	0	0	0	0	1	0
PT3_ACGTCAAAGCGATAGC-1	1.74792	11.5431	NK cell	0	0	0	0	0	0	0	26	0	0	0	0
PT3_ACGTCAAAGCTAGCCC-1	-10.4406	2.37223	Thyroid cell	7	1	0	0	1	0	0	0	0	0	0	0
PT3_ACGTCAAAGCTTATCG-1	-7.90881	6.57598	Thyroid cell	37	2	0	0	0	0	0	0	0	0	0	0
PT3_ACGTCAAAGTGCCAGA-1	-10.3875	4.21325	Thyroid cell	1	1	0	0	0	0	0	0	0	0	0	0
PT3_ACGTCAAAGTGGTAGC-1	-8.58547	6.57109	Thyroid cell	13	0	0	0	0	0	0	0	0	0	0	0
PT3_ACGTCAACAACAACCT-1	-9.24227	2.54947	Thyroid cell	4	0	0	0	0	0	0	0	0	0	0	0
PT3_ACGTCAACAACACCTA-1	-8.70548	3.83821	Thyroid cell	3	0	0	0	0	0	0	0	0	0	0	0
PT3_ACGTCAACAACGCACC-1	-8.62857	3.94516	Thyroid cell	0	3	0	0	0	0	0	0	0	0	0	0
PT3_ACGTCAACAATCCAAC-1	-8.33325	4.62105	Thyroid cell	12	0	0	1	0	0	0	0	0	0	0	0
PT3_ACGTCAACACGAAATA-1	-7.62876	4.20772	Thyroid cell	10	1	0	0	0	0	0	0	0	0	0	0
PT3_ACGTCAACACTTCTGC-1	-10.7379	3.46578	Thyroid cell	2	1	0	0	0	0	0	0	0	0	0	0
PT3_ACGTCAACAGGATTGG-1	-3.54051	0.0332873	Mast cell	0	0	0	1	0	0	0	0	0	0	0	77
PT3_ACGTCAACATCCTTGC-1	-3.452	-5.35407	Macrophage	0	0	0	4	15	5	0	0	0	0	0	0
PT3_ACGTCAAGTAGCGCTC-1	5.48799	2.66822	CD4 T cell	0	0	0	0	0	0	0	0	0	0	0	0
PT3_ACGTCAAGTGCTCTTC-1	-7.14893	5.86802	Thyroid cell	23	0	0	0	0	0	0	0	0	0	0	0
PT3_ACGTCAATCCCAGGTG-1	1.5392	-6.75167	Macrophage	1	0	0	2	4	0	0	1	0	0	0	0
PT3_ACGTCAATCCGTTGTC-1	-6.86035	9.50946	Thyroid cell	88	0	0	4	0	1	0	0	0	0	0	0
PT3_ACGTCAATCTCTAGGA-1	-9.73234	4.00972	Thyroid cell	3	5	0	0	0	0	0	0	0	0	0	0
PT3_ACGTCAATCTGGAGCC-1	-7.76155	7.48941	Thyroid cell	21	0	0	0	0	0	0	0	0	0	1	0
PT3_ACTATCTAGATGGGTC-1	5.6894	2.36758	CD4 T cell	0	0	0	2	0	1	0	0	0	0	0	0
PT3_ACTATCTAGCAGCCTC-1	0.0821044	-8.16702	Macrophage	0	0	0	1	11	4	0	0	0	0	0	0
PT3_ACTATCTAGGACGAAA-1	3.19314	3.81488	IFN-stimulated T cell	0	0	0	0	0	2	0	0	1	0	0	0
PT3_ACTATCTAGGTCGGAT-1	-0.191553	-9.12239	Macrophage	0	0	0	1	5	3	0	0	0	0	0	0
PT3_ACTATCTAGTGTACGG-1	-11.7613	-8.24825	Fibroblast	1	1	0	0	0	0	0	0	0	0	0	0
PT3_ACTATCTAGTTACGGG-1	-7.14665	6.00522	Thyroid cell	8	0	0	0	0	0	0	0	0	0	0	0
PT3_ACTATCTAGTTTAGGA-1	-12.0833	-3.5681	Fibroblast	0	185	0	0	0	0	0	0	0	0	0	0
PT3_ACTATCTAGTTTGCGT-1	-11.7586	-3.59336	Fibroblast	1	278	0	0	0	0	0	0	0	0	0	0
PT3_ACTATCTCAACTGCTA-1	-9.01931	4.65156	Thyroid cell	8	0	0	0	0	0	0	0	0	0	0	0
PT3_ACTATCTCAATAGCGG-1	-4.10479	-6.24313	Macrophage	0	0	0	7	30	1	0	0	0	0	0	0
PT3_ACTATCTCACTTGGAT-1	-2.66034	-8.50015	Macrophage	0	0	0	4	16	7	0	0	0	0	0	0
PT3_ACTATCTGTCTAGTCA-1	-4.09091	-4.28289	Macrophage	1	0	0	0	12	2	0	0	0	2	17	0
PT3_ACTATCTGTGTGACGA-1	-7.98196	8.08577	Thyroid cell	14	1	0	0	0	0	0	0	0	0	0	0
PT3_ACTATCTGTTAAGGGC-1	-8.94195	7.64913	Thyroid cell	45	0	0	0	0	0	0	0	0	0	0	0
PT3_ACTATCTTCCACGCAG-1	8.51954	4.73739	CD4 T cell	0	2	0	3	0	2	0	0	0	0	0	0
PT3_ACTATCTTCGTCCGTT-1	-2.04016	-3.67967	Macrophage	0	0	0	6	30	9	0	0	0	0	0	0
PT3_ACTATCTTCTCTGTCG-1	-0.364438	-7.09233	Macrophage	1	0	0	6	10	10	0	0	0	0	0	0
PT3_ACTGAACAGACACTAA-1	-9.20586	-8.31679	Fibroblast	0	1	0	1	2	3	0	0	1	0	0	0
PT3_ACTGAACAGACCTTTG-1	5.74321	7.01696	CD8 T cell	0	0	0	9	0	0	6	15	0	0	0	0
PT3_ACTGAACAGACTAGAT-1	-7.56265	5.61549	Thyroid cell	66	0	0	0	0	0	0	0	0	0	0	0
PT3_ACTGAACAGAGGACGG-1	10.0968	-9.77249	Endothelial cell	0	1	1	0	0	0	0	0	0	0	0	0
PT3_ACTGAACAGCGATAGC-1	-9.05754	-8.20163	Fibroblast	0	2	0	0	0	0	0	0	0	0	0	0
PT3_ACTGAACAGGCTAGGT-1	-7.30829	7.56278	Thyroid cell	44	0	0	0	0	0	0	0	0	0	0	0
PT3_ACTGAACAGGTGCAAC-1	-7.89756	4.86963	Thyroid cell	7	0	0	0	0	0	0	0	0	0	0	0
PT3_ACTGAACAGGTGTTAA-1	-8.28929	7.18178	Thyroid cell	40	2	0	0	0	0	0	0	0	0	0	0
PT3_ACTGAACCACACCGAC-1	0.834304	-7.50993	Macrophage	0	1	0	5	4	3	0	0	0	0	0	0
PT3_ACTGAACCACTGCCAG-1	-10.0525	3.55257	Thyroid cell	0	0	0	0	0	0	0	0	0	0	0	0
PT3_ACTGAACCAGACTCGC-1	-10.025	3.27198	Thyroid cell	0	0	0	0	0	0	0	0	0	0	0	0
PT3_ACTGAACCAGTTCATG-1	-12.5815	-4.38969	Fibroblast	1	299	0	0	1	0	0	0	0	0	0	0
PT3_ACTGAACTCATTCACT-1	4.56011	-13.4126	Endothelial cell	0	0	0	0	1	0	0	0	0	0	0	0
PT3_ACTGAACTCCTGTAGA-1	-9.34888	5.4003	Thyroid cell	1	1	0	0	0	0	0	0	0	0	0	0
PT3_ACTGAACTCTCATTCA-1	5.91912	-13.1788	Endothelial cell	0	1	1	0	0	0	0	0	0	0	0	0
PT3_ACTGAACTCTCCAGGG-1	-1.21088	-9.51355	Macrophage	0	0	0	5	0	2	0	0	0	0	0	0
PT3_ACTGAACTCTGGAGCC-1	7.8782	-11.1643	Endothelial cell	0	0	2	0	0	0	0	0	0	0	0	0
PT3_ACTGAGTAGACTGTAA-1	-9.8202	3.97052	Thyroid cell	0	1	0	0	0	0	0	0	0	0	0	0
PT3_ACTGAGTAGCAACGGT-1	-7.11982	5.28548	Thyroid cell	25	0	0	0	0	0	0	0	0	0	0	0
PT3_ACTGAGTAGTACATGA-1	-10.3172	4.14498	Thyroid cell	2	1	0	0	0	0	0	0	0	0	0	0
PT3_ACTGAGTAGTGACATA-1	-7.73871	7.89652	Thyroid cell	63	0	0	0	0	0	0	0	0	0	0	0
PT3_ACTGAGTAGTTCGATC-1	-9.02434	-7.58809	Fibroblast	0	2	0	0	0	0	0	0	0	0	0	0
PT3_ACTGAGTCAAGAGTCG-1	-10.7815	-5.36984	Fibroblast	1	85	0	0	1	0	0	0	0	0	0	0
PT3_ACTGAGTCAAGGCTCC-1	-1.34693	-9.7023	Macrophage	0	1	0	3	2	2	0	0	0	0	0	0
PT3_ACTGAGTCAGATGAGC-1	0.188855	-8.08766	Macrophage	0	0	0	4	4	1	1	0	0	0	0	0
PT3_ACTGAGTCATAGAAAC-1	-7.58337	7.75153	Thyroid cell	36	0	0	0	0	0	0	0	0	0	0	0
PT3_ACTGAGTGTCTCTTTA-1	-11.1436	-9.54554	Fibroblast	0	0	0	0	0	0	0	0	0	0	0	0
PT3_ACTGATGAGATGTTAG-1	3.15778	3.33631	CD4 T cell	0	0	0	5	0	4	0	1	1	0	0	0
PT3_ACTGATGAGCGTTTAC-1	6.41225	-11.8284	Endothelial cell	0	0	3	0	0	0	0	0	0	0	0	0
PT3_ACTGATGAGGAGCGAG-1	-3.804	-8.92962	Macrophage	0	0	0	1	1	0	0	0	0	0	0	0
PT3_ACTGATGAGGGAGTAA-1	6.15597	9.4683	CD8 T cell	0	0	0	6	0	0	4	6	0	0	0	0
PT3_ACTGATGAGGGTGTTG-1	-10.7666	-9.26323	Fibroblast	0	0	0	0	0	0	0	0	0	0	0	0
PT3_ACTGATGAGTCCAGGA-1	-9.1385	-8.04714	Fibroblast	0	3	0	0	0	0	0	0	0	0	0	0
PT3_ACTGATGCAACTGGCC-1	-4.65899	-8.33047	Macrophage	0	0	0	0	0	1	0	0	0	0	0	0
PT3_ACTGATGCAAGTTGTC-1	-7.73801	6.77259	Thyroid cell	54	0	0	0	0	0	0	0	0	0	0	0
PT3_ACTGATGCACACGCTG-1	-10.4113	3.96927	Thyroid cell	23	0	0	0	0	0	0	0	0	0	0	0
PT3_ACTGATGCACAGACTT-1	4.0497	2.53952	CD4 T cell	0	0	0	4	0	1	0	0	3	0	0	0
PT3_ACTGATGCACCACGTG-1	-11.0017	-9.59111	Fibroblast	0	2	0	0	0	0	0	0	0	0	0	0
PT3_ACTGATGCATGCATGT-1	-8.79776	7.19073	Thyroid cell	18	2	0	0	1	0	0	0	0	0	0	0
PT3_ACTGATGCATGGTTGT-1	0.84684	-7.51029	Macrophage	0	0	0	2	4	5	0	0	0	0	0	0
PT3_ACTGATGGTCCAGTAT-1	-10.903	2.19284	Thyroid cell	0	0	0	0	0	0	0	0	0	0	0	0
PT3_ACTGATGTCACTCCTG-1	6.6838	9.26009	CD8 T cell	0	0	0	7	0	0	6	12	0	0	0	0
PT3_ACTGATGTCATGTCCC-1	-7.26744	6.02184	Thyroid cell	13	0	0	0	0	0	0	0	0	0	0	0
PT3_ACTGATGTCCGATATG-1	-7.05082	6.484	Thyroid cell	36	0	0	0	0	0	0	0	0	0	0	0
PT3_ACTGATGTCGACGGAA-1	-10.4651	1.87172	Thyroid cell	0	0	0	0	0	0	0	0	0	0	0	0
PT3_ACTGATGTCGCGTTTC-1	5.0961	2.18706	CD4 T cell	0	0	0	1	0	0	0	0	2	0	0	0
PT3_ACTGATGTCGGATGGA-1	-11.3029	-4.68464	Fibroblast	0	392	0	0	2	0	0	1	0	0	0	0
PT3_ACTGATGTCTCAACTT-1	1.77701	-7.42992	Macrophage	0	0	0	2	6	1	0	0	0	0	0	0
PT3_ACTGCTCAGGACAGAA-1	12.2567	-4.21361	Plasma cell	0	0	0	0	0	0	1	0	0	6	219	0
PT3_ACTGCTCAGTTATCGC-1	6.27455	8.82284	CD8 T cell	0	0	0	3	0	0	6	8	0	0	0	0
PT3_ACTGCTCCAAGCCCAC-1	-10.3411	2.86355	Thyroid cell	1	0	0	0	1	0	0	0	0	0	0	0
PT3_ACTGCTCCAAGTCTAC-1	-9.87435	3.40131	Thyroid cell	2	2	0	0	0	0	0	0	0	0	0	0
PT3_ACTGCTCCATTCGACA-1	-2.13258	-7.18259	Macrophage	0	1	0	2	11	1	0	0	0	0	0	0
PT3_ACTGCTCCATTGCGGC-1	-6.45197	5.35378	Thyroid cell	16	1	0	0	0	0	0	0	0	0	0	0
PT3_ACTGCTCGTCTCCCTA-1	-10.3376	4.04238	Thyroid cell	5	2	0	0	0	0	0	0	0	0	0	0
PT3_ACTGCTCGTGCAGGTA-1	7.30736	-10.8064	Endothelial cell	0	1	2	0	0	0	0	0	0	0	0	0
PT3_ACTGCTCGTGTGGTTT-1	-8.32931	6.37875	Thyroid cell	16	1	0	0	0	0	0	0	0	0	0	0
PT3_ACTGCTCTCAATACCG-1	1.72156	-7.76209	Macrophage	0	1	0	6	7	1	0	0	0	0	0	0
PT3_ACTGCTCTCACGCGGT-1	6.87829	-10.8402	Endothelial cell	0	0	1	0	0	0	0	0	0	0	0	0
PT3_ACTGCTCTCAGCTCTC-1	6.09444	-14.6426	Endothelial cell	0	0	3	0	0	0	0	0	0	0	0	0
PT3_ACTGCTCTCAGGTAAA-1	4.89323	-4.23526	B cell	0	0	0	1	0	0	0	0	0	5	2	0
PT3_ACTGCTCTCAGTTCGA-1	7.36712	7.34341	CD8 T cell	0	0	0	1	0	0	3	2	0	0	0	0
PT3_ACTGCTCTCGCCAGCA-1	-8.78247	7.72452	Thyroid cell	45	1	0	0	0	0	0	0	0	0	0	0
PT3_ACTGTCCAGAAACCAT-1	-9.65794	4.16347	Thyroid cell	40	0	0	0	0	0	0	0	0	0	0	0
PT3_ACTGTCCAGAAGGGTA-1	-10.1504	4.75853	Thyroid cell	12	3	0	0	0	0	0	0	0	0	0	0
PT3_ACTGTCCAGACAGACC-1	6.82421	8.9373	CD8 T cell	0	0	0	2	0	0	6	2	0	0	0	0
PT3_ACTGTCCAGACCTTTG-1	-6.25137	6.15543	Thyroid cell	91	0	0	0	0	0	0	0	0	0	0	0
PT3_ACTGTCCAGAGACTAT-1	4.05845	-7.65549	Dendritic cell	0	0	0	1	0	2	0	0	0	0	0	0
PT3_ACTGTCCAGCAAATCA-1	-10.0585	5.10689	Thyroid cell	14	1	0	0	0	0	1	0	0	0	0	0
PT3_ACTGTCCAGGCAATTA-1	6.13023	7.78151	CD8 T cell	0	0	0	2	0	0	6	1	0	0	0	0
PT3_ACTGTCCCACGAAATA-1	-7.10842	4.8893	Thyroid cell	4	0	0	0	0	0	0	0	0	0	0	0
PT3_ACTGTCCCATCCCACT-1	-8.36498	6.07756	Thyroid cell	16	0	0	0	1	0	0	0	0	0	0	0
PT3_ACTGTCCGTCAACTGT-1	0.229683	-8.91317	Macrophage	0	0	0	2	9	1	0	0	0	0	0	0
PT3_ACTGTCCGTCAGAATA-1	1.34458	-8.18216	Macrophage	1	1	0	11	4	1	0	0	0	0	0	0
PT3_ACTGTCCGTCCATGAT-1	-8.60084	4.93349	Thyroid cell	1	0	0	0	0	0	0	0	0	0	0	0
PT3_ACTGTCCGTCTGCAAT-1	-9.87725	2.21494	Thyroid cell	0	2	0	0	0	0	0	0	0	0	0	0
PT3_ACTGTCCGTTGCGTTA-1	-8.49634	4.54789	Thyroid cell	21	0	0	0	2	0	0	0	0	0	0	0
PT3_ACTGTCCTCAGCGATT-1	6.46548	8.78506	CD8 T cell	0	0	0	1	0	0	4	0	0	0	0	0
PT3_ACTGTCCTCCAAATGC-1	5.88697	10.3822	CD8 T cell	0	1	0	2	0	0	12	15	1	0	0	0
PT3_ACTGTCCTCTTGCAAG-1	-8.33046	7.34697	Thyroid cell	45	0	0	0	0	0	0	0	0	0	0	0
PT3_ACTGTCCTCTTGTCAT-1	-12.772	-4.59752	Fibroblast	0	116	0	0	0	0	0	0	0	0	0	0
PT3_ACTTACTAGATCTGAA-1	-8.06455	5.31625	Thyroid cell	22	1	0	0	0	0	0	0	0	0	0	0
PT3_ACTTACTAGATGTCGG-1	-1.2584	-9.44032	Macrophage	0	0	0	0	2	1	0	0	0	0	0	0
PT3_ACTTACTAGCCGGTAA-1	5.85248	9.91429	CD8 T cell	0	0	0	6	0	0	6	2	0	0	0	0
PT3_ACTTACTAGCTATGCT-1	-9.43072	6.13455	Thyroid cell	22	0	0	0	0	0	0	0	0	0	0	0
PT3_ACTTACTAGGCCCGTT-1	-8.75726	4.02206	Thyroid cell	0	1	0	0	0	0	0	0	0	0	0	0
PT3_ACTTACTAGTGTACTC-1	3.00658	1.63082	Regulatory T cell	0	0	0	4	0	1	0	0	7	0	0	0
PT3_ACTTACTCAAGTCTGT-1	-10.8803	2.62693	Thyroid cell	2	0	0	0	0	0	0	0	0	0	0	0
PT3_ACTTACTCACACATGT-1	9.72845	-10.089	Endothelial cell	0	1	0	0	0	0	0	0	0	0	0	0
PT3_ACTTACTCACGAGAGT-1	8.52216	4.71584	CD4 T cell	0	0	0	9	0	2	0	0	0	0	0	0
PT3_ACTTACTGTAAATACG-1	-1.9105	-8.70048	Macrophage	0	1	0	4	5	5	0	0	0	0	0	0
PT3_ACTTACTGTACCGAGA-1	2.78064	3.01925	Regulatory T cell	0	0	0	1	0	2	0	1	0	0	0	0
PT3_ACTTACTGTCTCGTTC-1	-1.61886	-3.85606	Macrophage	0	0	0	4	7	3	0	1	0	0	0	0
PT3_ACTTACTGTCTGCCAG-1	-6.41229	7.03778	Thyroid cell	18	1	0	0	1	0	0	0	0	0	0	0
PT3_ACTTACTGTGTCTGAT-1	6.81285	8.51719	CD8 T cell	1	0	0	4	0	0	7	8	0	0	0	0
PT3_ACTTACTTCAGCTGGC-1	-11.4227	-7.60911	Fibroblast	0	2	0	0	0	0	0	0	0	0	0	0
PT3_ACTTACTTCATGCAAC-1	-10.0759	5.30289	Thyroid cell	5	0	0	0	0	0	0	0	0	0	0	0
PT3_ACTTACTTCCCGGATG-1	5.07174	9.48948	CD8 T cell	0	0	0	3	0	0	6	4	0	0	0	0
PT3_ACTTACTTCCTATTCA-1	-8.88262	5.50065	Thyroid cell	38	0	0	0	0	0	0	0	0	0	0	0
PT3_ACTTACTTCGCAGGCT-1	-11.0657	-3.30094	Fibroblast	1	53	0	0	0	0	0	0	0	0	0	0
PT3_ACTTACTTCTGCTGTC-1	-11.7076	-3.62016	Fibroblast	0	130	0	0	0	0	0	0	0	0	0	0
PT3_ACTTGTTAGACGCAAC-1	-9.05091	7.42282	Thyroid cell	29	0	0	0	0	0	0	0	0	0	0	0
PT3_ACTTGTTAGATCCTGT-1	6.80469	-11.3428	Endothelial cell	0	0	0	0	0	0	0	0	0	0	0	0
PT3_ACTTGTTAGCCAACAG-1	-10.4891	1.63862	Thyroid cell	0	0	0	0	0	0	0	0	0	0	0	0
PT3_ACTTGTTAGCTCCTTC-1	-0.504257	-7.15239	Macrophage	0	0	0	4	9	3	0	0	0	0	0	0
PT3_ACTTGTTAGGGTTCCC-1	-4.17895	-7.28867	Macrophage	0	0	0	0	9	2	0	0	0	0	0	0
PT3_ACTTGTTAGTCGCCGT-1	5.59613	7.26045	CD8 T cell	0	0	0	5	0	1	2	4	0	0	0	0
PT3_ACTTGTTCAAACGCGA-1	8.90796	-10.2642	Endothelial cell	0	0	0	0	0	0	0	0	0	0	0	0
PT3_ACTTGTTCACATAACC-1	9.4329	-10.8412	Endothelial cell	0	0	10	0	0	0	0	0	0	0	0	0
PT3_ACTTGTTCACCATCCT-1	-9.56891	6.27567	Thyroid cell	62	6	0	0	0	0	0	0	0	0	0	0
PT3_ACTTGTTCAGCCACCA-1	7.54633	-11.3132	Endothelial cell	0	0	0	0	0	0	0	0	0	0	0	0
PT3_ACTTGTTCATGACGGA-1	-10.1255	3.87823	Thyroid cell	5	0	0	0	0	0	0	0	0	0	0	0
PT3_ACTTGTTGTAAAGTCA-1	-10.4538	1.5513	Thyroid cell	1	0	0	5	0	3	0	0	0	0	0	0
PT3_ACTTGTTGTACACCGC-1	-10.3803	4.99494	Thyroid cell	3	2	0	0	0	0	0	0	0	0	0	0
PT3_ACTTGTTGTACTTAGC-1	-0.00770518	-6.29475	Macrophage	0	0	0	4	4	2	0	0	0	0	0	0
PT3_ACTTGTTGTAGCGCAA-1	9.34346	-10.2414	Endothelial cell	0	0	2	0	0	0	0	0	0	0	0	0
PT3_ACTTGTTGTCCGAGTC-1	2.84599	11.7164	NK cell	0	0	0	4	0	0	0	20	0	0	0	0
PT3_ACTTGTTGTTAAGATG-1	-8.99882	3.62192	Thyroid cell	1	2	0	0	0	0	0	0	0	0	0	0
PT3_ACTTGTTTCACGCATA-1	-10.5756	2.00048	Thyroid cell	6	1	0	0	1	0	0	0	0	0	0	0
PT3_ACTTGTTTCCAATGGT-1	0.695518	-7.81456	Macrophage	0	0	0	3	4	1	0	1	0	0	0	0
PT3_ACTTGTTTCCTAAGTG-1	-6.72255	9.68311	Thyroid cell	221	0	0	0	0	0	0	0	0	0	1	0
PT3_ACTTTCAAGAGCTGCA-1	-10.8836	3.33033	Thyroid cell	1	0	0	0	0	0	0	0	0	0	0	0
PT3_ACTTTCAAGCACACAG-1	6.70059	-11.0012	Endothelial cell	0	1	0	0	0	0	0	0	0	0	0	0
PT3_ACTTTCAAGGTAGCTG-1	-7.31401	6.19279	Thyroid cell	66	1	0	0	0	0	0	0	0	0	0	0
PT3_ACTTTCAAGTTCCACA-1	3.41529	3.45486	CD4 T cell	0	0	0	3	0	1	0	2	0	0	0	0
PT3_ACTTTCACACATTAGC-1	9.01557	-11.0092	Endothelial cell	1	0	3	0	0	0	0	0	0	0	0	0
PT3_ACTTTCAGTCAATACC-1	2.75072	1.28274	Regulatory T cell	0	0	0	6	0	2	0	0	3	0	0	0
PT3_ACTTTCAGTCAATGTC-1	-12.6894	-4.78753	Fibroblast	0	46	0	0	0	0	0	0	0	0	0	0
PT3_ACTTTCATCACCCTCA-1	-9.39306	4.19316	Thyroid cell	0	0	0	0	0	0	0	0	0	0	0	0
PT3_ACTTTCATCAGCACAT-1	8.13744	5.31124	CD4 T cell	0	0	0	6	0	1	11	7	0	0	0	0
PT3_ACTTTCATCCTATTCA-1	-10.7437	3.8439	Thyroid cell	3	0	0	0	0	0	0	0	0	0	0	0
PT3_ACTTTCATCGTTACAG-1	-7.83049	8.30534	Thyroid cell	44	0	5	1	0	0	0	0	0	0	0	0
PT3_ACTTTCATCTGTCTCG-1	-4.01692	-8.97396	Macrophage	0	0	0	2	6	0	0	0	0	0	0	0
PT3_ACTTTCATCTTCGGTC-1	1.66756	11.507	NK cell	0	0	0	3	0	0	0	27	0	0	0	0
PT3_AGAATAGAGACCCACC-1	-10.7204	2.23973	Thyroid cell	4	1	0	0	0	0	0	0	0	0	0	0
PT3_AGAATAGAGACCTAGG-1	-9.80534	-8.93038	Fibroblast	0	1	0	0	0	0	0	0	0	0	0	0
PT3_AGAATAGAGAGTTGGC-1	-7.10397	4.81874	Thyroid cell	2	0	0	0	0	0	0	0	0	0	0	0
PT3_AGAATAGAGGAGTCTG-1	-12.1658	-4.05391	Fibroblast	0	134	0	0	0	0	0	0	0	0	0	0
PT3_AGAATAGAGGATTCGG-1	6.51403	-11.0385	Endothelial cell	0	0	0	2	0	0	0	0	0	0	0	0
PT3_AGAATAGAGTATCGAA-1	6.98357	-9.10158	Endothelial cell	0	0	0	1	0	0	0	0	0	0	0	0
PT3_AGAATAGAGTTCGCGC-1	-10.2517	2.11071	Thyroid cell	0	0	0	0	9	0	0	0	0	0	0	0
PT3_AGAATAGCATCACAAC-1	-8.00929	4.14453	Thyroid cell	2	0	0	0	0	0	0	0	0	0	0	0
PT3_AGAATAGCATGGTAGG-1	1.31852	-7.92303	Macrophage	0	0	0	4	4	1	0	0	0	0	0	0
PT3_AGAATAGGTCTCACCT-1	-1.84824	-8.94132	Macrophage	0	0	0	7	12	3	0	0	0	0	0	0
PT3_AGAATAGGTCTGGAGA-1	4.53087	7.40065	CD8 T cell	0	0	0	8	0	0	4	8	0	0	0	0
PT3_AGAATAGGTGAGTGAC-1	-10.5574	3.78094	Thyroid cell	0	1	0	0	0	0	0	0	0	0	0	0
PT3_AGAATAGGTTCGTGAT-1	-8.89466	6.69869	Thyroid cell	24	0	0	1	0	0	0	0	0	0	0	0
PT3_AGAATAGTCGCAAACT-1	-9.56138	5.92837	Thyroid cell	10	0	0	0	0	0	0	0	0	0	0	0
PT3_AGACGTTCAAAGAATC-1	-12.8976	-4.82833	Fibroblast	0	114	0	0	0	0	0	0	0	0	0	0
PT3_AGACGTTCAACAACCT-1	-11.4813	-3.34204	Fibroblast	0	266	0	1	0	1	0	0	6	0	0	0
PT3_AGACGTTCACTTACGA-1	-9.41253	-8.62138	Fibroblast	0	0	0	0	0	0	0	0	0	0	0	0
PT3_AGACGTTCAGCTGCTG-1	9.36305	-10.9215	Endothelial cell	0	0	3	0	1	0	0	0	0	0	0	0
PT3_AGACGTTGTAGCTTGT-1	-3.49601	-0.0373782	Mast cell	0	0	0	3	2	0	0	0	0	0	0	50
PT3_AGACGTTGTAGGGTAC-1	4.80695	8.43207	IFN-stimulated T cell	0	0	0	2	0	0	4	2	0	0	0	0
PT3_AGACGTTGTCAACTGT-1	1.63763	-7.59145	Macrophage	1	0	0	2	1	5	0	0	0	0	0	0
PT3_AGACGTTGTCGAAAGC-1	-9.02654	5.73591	Thyroid cell	13	0	0	0	1	0	0	0	0	0	0	0
PT3_AGACGTTGTCGGCTCA-1	-7.09107	6.55709	Thyroid cell	17	1	1	0	0	0	0	0	0	0	0	0
PT3_AGACGTTGTGCAACTT-1	-10.1297	4.84324	Thyroid cell	1	1	0	0	0	0	0	0	0	0	0	0
PT3_AGACGTTGTGTAATGA-1	-10.1018	2.48894	Thyroid cell	2	1	0	1	1	0	0	0	0	0	0	0
PT3_AGACGTTGTTCGCGAC-1	-11.3257	-7.85219	Fibroblast	1	0	0	0	0	0	0	0	0	0	1	0
PT3_AGACGTTTCAGCCTAA-1	9.16334	-10.7839	Endothelial cell	0	0	2	0	0	0	0	0	0	0	0	0
PT3_AGACGTTTCATGTCTT-1	-9.61273	1.9969	Thyroid cell	0	0	0	0	0	0	0	0	0	0	0	0
PT3_AGACGTTTCCACGTGG-1	7.01295	-10.0633	Endothelial cell	1	1	0	0	0	0	0	0	0	0	0	0
PT3_AGACGTTTCTAACTGG-1	-10.439	2.99627	Thyroid cell	23	1	0	0	0	0	0	0	0	0	0	0
PT3_AGACGTTTCTGTTGAG-1	-1.65829	-9.68105	Macrophage	0	0	0	3	8	1	0	0	0	0	0	0
PT3_AGAGCGAAGCCACTAT-1	-3.36492	0.151249	Mast cell	0	0	0	1	1	1	0	0	0	0	0	20
PT3_AGAGCGAAGGGTATCG-1	-8.88426	6.7034	Thyroid cell	47	4	0	0	1	0	0	0	0	0	0	0
PT3_AGAGCGAAGTTAGCGG-1	-1.70037	-8.98455	Macrophage	0	3	0	2	1	0	0	0	0	0	0	0
PT3_AGAGCGACAACGCACC-1	-4.78829	-8.54389	Macrophage	0	0	0	4	6	2	0	0	0	0	0	0
PT3_AGAGCGACACTCAGGC-1	-9.772	2.63389	Thyroid cell	2	1	0	0	0	0	0	0	0	0	0	0
PT3_AGAGCGACATGAGCGA-1	6.74922	-10.6044	Endothelial cell	1	0	1	0	0	0	0	0	0	0	0	0
PT3_AGAGCGAGTAAAGGAG-1	-9.22557	-7.77179	Fibroblast	0	3	0	0	0	0	0	0	0	0	0	0
PT3_AGAGCGAGTACCCAAT-1	-4.83234	-8.23457	Macrophage	0	0	0	0	0	1	0	0	0	0	0	0
PT3_AGAGCGAGTATATGGA-1	-10.1081	2.56753	Thyroid cell	1	2	0	0	0	0	0	0	0	0	0	0
PT3_AGAGCGAGTGTTGAGG-1	7.15286	-11.3588	Endothelial cell	0	0	1	0	0	0	0	0	0	0	0	0
PT3_AGAGCGAGTTACCGAT-1	-9.46269	2.7499	Thyroid cell	0	0	0	0	0	0	0	0	0	0	0	0
PT3_AGAGCGAGTTTGGCGC-1	0.308573	-8.27455	Macrophage	0	0	0	1	2	1	0	0	0	0	0	0
PT3_AGAGCGATCAACGCTA-1	5.65068	11.4499	NK cell	0	0	0	3	0	0	4	9	0	0	0	0
PT3_AGAGCGATCACATACG-1	-7.44027	8.06719	Thyroid cell	52	1	0	0	0	0	0	0	0	0	0	0
PT3_AGAGCGATCACTGGGC-1	7.72508	-9.13693	Endothelial cell	0	0	0	0	1	0	0	0	0	0	0	0
PT3_AGAGCGATCAGCAACT-1	6.75639	-11.6931	Endothelial cell	0	0	1	0	0	0	0	0	0	0	0	0
PT3_AGAGCGATCTGCTTGC-1	9.68167	-10.4883	Endothelial cell	0	0	0	0	0	0	0	0	0	0	0	0
PT3_AGAGCTTCAATGGAAT-1	1.95126	1.85979	Regulatory T cell	0	0	0	0	0	1	0	0	4	0	0	0
PT3_AGAGCTTCACAGCCCA-1	-7.44814	6.90941	Thyroid cell	35	6	0	0	0	0	0	0	0	0	0	0
PT3_AGAGCTTCACAGGCCT-1	-11.7281	-3.78745	Fibroblast	0	405	0	0	1	0	0	0	0	0	0	0
PT3_AGAGCTTCATGACATC-1	-8.809	5.29328	Thyroid cell	47	1	0	0	0	0	0	0	0	0	0	0
PT3_AGAGCTTGTACGCTGC-1	-9.02271	5.20887	Thyroid cell	24	1	0	0	0	0	0	0	0	0	0	0
PT3_AGAGCTTGTATTCTCT-1	1.4338	-7.14992	Macrophage	0	0	0	1	5	6	0	0	0	0	0	0
PT3_AGAGCTTGTGATGTCT-1	7.12537	-9.07413	Endothelial cell	0	0	1	0	0	0	0	0	0	0	0	0
PT3_AGAGCTTGTGGGTCAA-1	-8.65826	4.7874	Thyroid cell	3	1	0	0	0	0	0	0	0	0	0	0
PT3_AGAGCTTGTTACGACT-1	0.500646	-8.58689	Macrophage	0	0	0	1	2	3	0	0	0	0	0	0
PT3_AGAGCTTGTTAGGGTG-1	6.8472	-11.3138	Endothelial cell	0	0	2	0	0	0	0	0	0	0	0	0
PT3_AGAGCTTGTTGAGGTG-1	-1.35768	-9.74376	Macrophage	0	0	0	3	0	1	0	0	0	0	0	0
PT3_AGAGCTTTCATCACCC-1	-9.05019	-7.62891	Fibroblast	0	0	0	0	0	0	0	1	0	0	0	0
PT3_AGAGCTTTCATTCACT-1	-0.974782	-8.14632	Macrophage	0	0	0	1	0	1	0	0	0	0	0	0
PT3_AGAGCTTTCCAATGGT-1	2.82942	1.95689	Regulatory T cell	0	0	0	7	0	1	0	1	1	2	0	0
PT3_AGAGCTTTCCACGCAG-1	-3.04408	-7.86438	Macrophage	0	0	0	1	0	1	0	0	0	0	0	0
PT3_AGAGCTTTCGTTGCCT-1	5.75908	9.27119	CD8 T cell	0	0	0	1	0	0	1	0	0	0	0	0
PT3_AGAGCTTTCTTACCGC-1	-0.818591	-7.85043	Macrophage	0	0	0	10	3	2	0	0	0	0	0	0
PT3_AGAGCTTTCTTGACGA-1	-8.25758	4.92687	Thyroid cell	1	2	0	3	0	0	2	2	0	0	0	0
PT3_AGAGTGGAGAAACCAT-1	-7.90966	4.94769	Thyroid cell	7	0	0	0	0	0	0	0	0	0	0	0
PT3_AGAGTGGAGCTATGCT-1	-3.58352	-0.0535868	Mast cell	0	0	0	0	1	0	0	0	0	0	0	43
PT3_AGAGTGGAGTTTGCGT-1	-7.63255	7.41157	Thyroid cell	23	0	0	0	0	0	0	0	0	0	0	0
PT3_AGAGTGGCAAACGTGG-1	8.56034	-11.0768	Endothelial cell	0	1	3	0	0	0	0	0	0	0	0	0
PT3_AGAGTGGCACCATCCT-1	-9.30817	4.97865	Thyroid cell	38	3	0	0	0	0	0	0	0	0	0	0
PT3_AGAGTGGCAGGGATTG-1	-11.8077	-9.50088	Fibroblast	0	2	0	0	0	0	0	0	0	0	0	0
PT3_AGAGTGGTCACCTCGT-1	-4.84577	-7.97377	Macrophage	0	0	0	0	7	2	0	0	0	0	0	0
PT3_AGAGTGGTCCTAAGTG-1	-8.09131	5.73844	Thyroid cell	25	2	0	0	0	0	0	1	0	0	0	0
PT3_AGAGTGGTCGCAAACT-1	-3.5273	0.0154384	Mast cell	0	0	0	1	0	1	0	0	0	0	0	78
PT3_AGAGTGGTCGGCTACG-1	-11.3595	-3.35114	Fibroblast	0	206	1	0	0	0	0	0	0	0	0	0
PT3_AGAGTGGTCGTTTAGG-1	-8.20446	5.05724	Thyroid cell	25	2	0	0	0	0	0	0	0	0	0	0
PT3_AGAGTGGTCTGGGCCA-1	4.97604	8.4734	CD8 T cell	0	1	0	4	0	0	2	4	0	0	0	0
PT3_AGAGTGGTCTGGTATG-1	-10.3015	-8.94867	Fibroblast	0	0	0	0	1	0	0	0	0	0	0	0
PT3_AGATCTGAGAAGGTTT-1	-7.17905	6.6013	Thyroid cell	40	0	0	0	0	0	0	0	0	0	0	0
PT3_AGATCTGAGGCAATTA-1	-0.670638	-8.20354	Macrophage	0	0	0	0	3	1	0	0	0	0	0	0
PT3_AGATCTGAGTGTTGAA-1	-8.56494	4.516	Thyroid cell	26	2	0	0	0	0	0	0	0	0	0	0
PT3_AGATCTGCACAACTGT-1	-8.34674	6.88627	Thyroid cell	23	0	0	0	0	0	0	0	0	0	0	0
PT3_AGATCTGCACAAGCCC-1	-7.59786	5.62278	Thyroid cell	13	0	0	0	0	0	0	0	0	0	0	0
PT3_AGATCTGCACCGAAAG-1	8.23909	3.64964	CD4 T cell	0	0	0	4	0	0	0	0	0	0	0	0
PT3_AGATCTGCAGTGGAGT-1	-2.6405	-6.82932	Macrophage	0	0	0	5	10	4	0	0	0	0	0	0
PT3_AGATCTGCATCACCCT-1	-10.6863	2.2478	Thyroid cell	0	0	0	0	0	0	0	0	0	0	0	0
PT3_AGATCTGGTCTGGTCG-1	2.44489	-7.60066	Macrophage	0	0	0	4	3	1	0	0	0	0	0	0
PT3_AGATCTGGTGATGTCT-1	-7.25038	6.73646	Thyroid cell	47	1	0	0	0	0	0	0	0	0	0	0
PT3_AGATCTGGTTCAGGCC-1	6.44388	8.24228	CD8 T cell	0	0	0	3	0	0	9	5	0	0	0	0
PT3_AGATCTGGTTCCTCCA-1	-9.71655	4.36282	Thyroid cell	5	0	0	0	0	0	0	0	0	0	0	0
PT3_AGATCTGTCGGTTAAC-1	-12.8798	-5.03801	Fibroblast	0	7	0	0	0	0	0	0	0	0	0	0
PT3_AGATCTGTCTTGAGGT-1	-3.62565	-7.81075	Macrophage	0	1	0	5	7	4	0	0	0	0	0	0
PT3_AGATCTGTCTTGCCGT-1	-12.5911	-4.40065	Fibroblast	0	119	0	0	0	0	0	0	0	0	0	0
PT3_AGATTGCAGACTCGGA-1	4.43599	-4.0449	B cell	0	0	0	2	0	0	0	0	0	9	0	0
PT3_AGATTGCAGATGTTAG-1	-9.20126	3.61351	Thyroid cell	6	1	0	0	1	0	0	0	0	0	0	0
PT3_AGATTGCAGCAACGGT-1	-8.38262	3.84107	Thyroid cell	0	1	0	0	0	0	0	0	0	0	0	0
PT3_AGATTGCAGCTCCCAG-1	4.07306	-3.6865	B cell	0	0	0	0	0	0	0	0	0	3	0	0
PT3_AGATTGCAGGCGTACA-1	4.23061	3.91684	CD4 T cell	0	0	0	1	0	0	0	2	0	0	0	0
PT3_AGATTGCAGGTAAACT-1	-9.22853	-7.94976	Fibroblast	1	1	0	2	0	0	7	1	0	0	0	0
PT3_AGATTGCAGTACCGGA-1	-0.857963	-9.26214	Macrophage	2	0	0	2	4	2	0	0	0	0	0	0
PT3_AGATTGCAGTCGAGTG-1	-10.8252	2.59779	Thyroid cell	0	3	0	0	0	0	0	0	0	0	0	0
PT3_AGATTGCCAAACCCAT-1	-9.16228	3.59331	Thyroid cell	0	28	0	0	0	0	0	0	0	0	0	0
PT3_AGATTGCCAAACTGCT-1	-7.77973	4.13961	Thyroid cell	24	0	0	0	0	0	0	0	0	0	0	0
PT3_AGATTGCCATGAGCGA-1	1.3885	-7.83252	Macrophage	0	9	0	2	2	4	0	0	0	0	0	0
PT3_AGATTGCGTAAGTAGT-1	-0.544565	-7.3859	Macrophage	0	0	0	2	8	2	0	0	0	0	0	0
PT3_AGATTGCTCACTATTC-1	4.12851	-3.82303	B cell	0	0	0	6	0	0	0	0	0	1	0	0
PT3_AGATTGCTCAGCTTAG-1	1.89926	11.5546	NK cell	0	1	0	4	0	0	0	26	0	0	0	0
PT3_AGATTGCTCCGTCAAA-1	-9.4945	-7.55285	Fibroblast	0	3	0	0	0	0	0	0	0	0	0	0
PT3_AGATTGCTCGAGCCCA-1	-9.6655	5.8564	Thyroid cell	17	1	0	0	0	0	0	0	0	0	0	0
PT3_AGATTGCTCGGTCTAA-1	-10.6827	3.08572	Thyroid cell	1	1	0	0	0	0	0	0	0	0	0	0
PT3_AGATTGCTCTGCCAGG-1	-10.8098	1.76289	Thyroid cell	2	2	0	0	0	0	0	0	0	0	0	0
PT3_AGATTGCTCTGGGCCA-1	-10.1131	3.23706	Thyroid cell	0	0	0	0	0	0	0	0	0	0	0	0
PT3_AGCAGCCAGCCATCGC-1	-0.870616	-4.57643	Macrophage	1	1	0	1	2	0	0	0	0	0	0	0
PT3_AGCAGCCAGCGATATA-1	6.92104	-9.12227	Endothelial cell	0	0	1	0	0	0	0	0	0	0	0	0
PT3_AGCAGCCAGGCTCTTA-1	-3.73544	-8.24348	Macrophage	0	0	0	4	5	3	0	0	0	0	0	0
PT3_AGCAGCCAGGTGATAT-1	8.80442	-10.48	Endothelial cell	0	0	0	0	0	0	0	0	0	0	0	0
PT3_AGCAGCCAGTGGGTTG-1	-12.3728	-9.17362	Fibroblast	0	0	0	0	0	0	0	0	0	0	0	0
PT3_AGCAGCCCACTGCCAG-1	-6.5901	6.04278	Thyroid cell	19	0	0	0	0	0	0	0	0	0	0	0
PT3_AGCAGCCCACTGTGTA-1	-1.22831	-7.4075	Macrophage	0	0	0	2	3	0	0	0	0	0	0	0
PT3_AGCAGCCCATCGACGC-1	-7.00331	6.21809	Thyroid cell	44	4	0	0	0	0	0	0	0	0	0	0
PT3_AGCAGCCGTAACGTTC-1	5.10915	-4.18706	B cell	1	0	0	1	0	0	0	0	0	7	0	0
PT3_AGCAGCCGTAATCGTC-1	2.7361	1.80054	Regulatory T cell	0	0	0	1	0	0	0	0	0	0	0	0
PT3_AGCAGCCGTACGAAAT-1	8.89993	-11.1188	Endothelial cell	0	0	2	0	0	0	0	0	0	0	0	0
PT3_AGCAGCCGTACTTGAC-1	-6.7779	5.5074	Thyroid cell	27	0	0	0	0	0	0	0	0	0	0	0
PT3_AGCAGCCTCACAACGT-1	-8.85636	5.65415	Thyroid cell	20	2	0	0	0	0	0	0	0	0	0	0
PT3_AGCAGCCTCAGCGACC-1	-7.13286	6.3545	Thyroid cell	19	0	0	0	0	0	0	0	0	0	0	0
PT3_AGCAGCCTCATAACCG-1	6.8223	9.01557	CD8 T cell	0	0	0	7	0	0	6	12	0	0	0	0
PT3_AGCAGCCTCCATGCTC-1	6.715	-10.1274	Endothelial cell	0	0	1	0	0	0	0	0	0	0	0	0
PT3_AGCAGCCTCCGTCAAA-1	-6.48145	6.24958	Thyroid cell	14	1	0	0	1	0	0	0	0	0	0	0
PT3_AGCAGCCTCCTATTCA-1	7.36266	-11.1137	Endothelial cell	0	0	2	0	0	0	0	0	0	0	0	0
PT3_AGCAGCCTCTATCGCC-1	-6.91236	6.12988	Thyroid cell	34	0	0	0	1	0	0	0	0	0	0	0
PT3_AGCAGCCTCTCGTTTA-1	2.87078	10.8327	NK cell	0	1	0	5	0	0	5	21	0	0	0	0
PT3_AGCAGCCTCTTTAGTC-1	1.22885	-7.82139	Macrophage	0	0	0	1	4	2	0	0	0	0	0	0
PT3_AGCATACAGCAATCTC-1	-7.86503	4.26767	Thyroid cell	16	1	0	0	0	0	0	0	0	0	0	0
PT3_AGCATACAGGATGGTC-1	-2.67511	-8.1399	Macrophage	0	0	0	1	2	1	0	0	0	0	0	0
PT3_AGCATACAGGGAACGG-1	7.59048	-9.12443	Endothelial cell	0	0	0	0	0	0	0	0	0	0	0	0
PT3_AGCATACCAATGGAAT-1	6.95028	9.30666	CD8 T cell	0	0	0	8	0	0	4	0	0	0	0	1
PT3_AGCATACCACGCTTTC-1	-11.4748	-4.78672	Fibroblast	0	325	0	0	0	0	0	0	0	0	0	0
PT3_AGCATACCACTAGTAC-1	-9.70663	5.86798	Thyroid cell	13	3	0	0	0	0	0	0	0	0	0	0
PT3_AGCATACCATTGTGCA-1	-6.74535	6.73806	Thyroid cell	30	1	1	0	0	0	0	0	0	0	0	0
PT3_AGCATACGTAAGGGAA-1	-6.47986	5.94002	Thyroid cell	40	3	0	0	1	0	0	0	0	0	0	0
PT3_AGCATACGTCAATACC-1	-11.5588	-3.68645	Fibroblast	0	430	0	0	1	0	0	0	0	0	1	0
PT3_AGCATACGTCATCCCT-1	-4.08271	-8.11375	Macrophage	0	0	0	2	1	0	0	0	0	0	0	0
PT3_AGCATACGTCCCGACA-1	-8.64928	4.71426	Thyroid cell	1	3	0	0	0	0	0	0	0	0	0	0
PT3_AGCATACGTGATAAGT-1	-9.92188	4.63464	Thyroid cell	10	3	0	0	0	0	0	0	0	0	0	0
PT3_AGCATACGTGCCTGGT-1	-7.79479	5.86753	Thyroid cell	28	0	0	0	0	0	0	0	0	0	0	0
PT3_AGCATACGTTCACCTC-1	-6.31224	5.69225	Thyroid cell	62	0	0	0	0	0	0	0	0	0	0	0
PT3_AGCATACGTTGCGCAC-1	9.56703	-10.7799	Endothelial cell	0	0	1	0	0	0	0	0	0	0	0	0
PT3_AGCATACTCAACCAAC-1	6.7644	9.05095	CD8 T cell	0	0	0	4	0	0	4	5	0	0	0	0
PT3_AGCATACTCCACTGGG-1	-7.34098	5.77736	Thyroid cell	22	1	0	0	0	1	0	0	0	0	0	0
PT3_AGCATACTCGTAGGAG-1	-9.82288	5.84989	Thyroid cell	64	2	0	1	1	1	0	0	0	0	0	0
PT3_AGCATACTCTCTGCTG-1	-0.205312	-8.21607	Macrophage	0	0	0	6	9	2	0	0	0	0	0	0
PT3_AGCATACTCTGATTCT-1	-8.60585	4.53183	Thyroid cell	0	3	0	0	0	0	0	0	0	0	0	0
PT3_AGCCTAAAGATGGGTC-1	6.5359	-11.5319	Endothelial cell	1	0	4	0	0	0	0	0	0	0	0	0
PT3_AGCCTAAAGGTTCCTA-1	6.98392	8.76338	CD8 T cell	0	0	0	6	1	0	9	8	0	0	0	0
PT3_AGCCTAACAATCCAAC-1	-10.4482	-6.04487	Fibroblast	0	149	0	0	1	0	0	0	0	0	0	0
PT3_AGCCTAACAGGCAGTA-1	-7.94877	4.32951	Thyroid cell	9	1	0	0	0	0	0	0	0	0	0	0
PT3_AGCCTAACAGTAGAGC-1	6.82255	9.16176	CD8 T cell	0	0	0	4	0	0	5	6	0	0	0	0
PT3_AGCCTAACAGTCTTCC-1	6.59112	-10.4582	Endothelial cell	0	0	1	0	0	0	0	0	0	0	0	0
PT3_AGCCTAACATTGGGCC-1	0.375645	-7.60002	Macrophage	0	0	0	2	6	1	0	0	0	0	0	0
PT3_AGCCTAAGTCTGCCAG-1	-9.87264	5.63908	Thyroid cell	25	1	0	0	0	0	0	0	0	0	0	0
PT3_AGCCTAAGTGAAAGAG-1	8.14368	-10.4728	Endothelial cell	0	0	0	0	0	0	0	0	0	0	0	0
PT3_AGCCTAAGTGTGGCTC-1	-6.97957	5.22344	Thyroid cell	12	0	0	0	0	0	0	0	0	0	0	0
PT3_AGCCTAATCATCTGTT-1	-1.4282	-8.09758	Macrophage	0	0	0	9	3	4	0	0	0	0	0	0
PT3_AGCCTAATCCCTAATT-1	-7.99866	5.97195	Thyroid cell	24	1	0	0	0	0	0	0	0	0	0	0
PT3_AGCGGTCAGACCTTTG-1	-8.57955	7.32884	Thyroid cell	33	1	0	0	0	0	0	0	0	0	0	0
PT3_AGCGGTCAGATCACGG-1	-8.64381	7.00022	Thyroid cell	21	1	0	0	0	0	0	0	0	0	0	0
PT3_AGCGGTCAGATGTGTA-1	-10.2227	3.6329	Thyroid cell	1	2	0	0	0	0	0	0	0	0	0	0
PT3_AGCGGTCAGCGTTCCG-1	6.70995	8.69874	CD8 T cell	0	0	0	5	0	0	4	3	0	0	0	0
PT3_AGCGGTCAGGCGATAC-1	-0.252297	-7.83658	Macrophage	0	0	1	5	4	0	0	0	0	0	0	0
PT3_AGCGGTCAGTAACCCT-1	7.12405	-11.9377	Endothelial cell	0	0	1	0	0	0	0	0	0	0	0	0
PT3_AGCGGTCAGTACGCCC-1	-2.72132	-5.60202	Macrophage	0	0	0	1	7	1	0	0	0	0	0	0
PT3_AGCGGTCAGTCGTACT-1	-2.61586	-9.05512	Macrophage	0	3	0	3	19	4	0	0	0	0	0	0
PT3_AGCGGTCCACCGAAAG-1	4.4998	7.45673	IFN-stimulated T cell	0	1	0	2	0	0	5	3	0	0	0	0
PT3_AGCGGTCCAGAGCCAA-1	-4.73013	-4.18341	Macrophage	0	1	0	1	26	0	0	0	0	0	0	0
PT3_AGCGGTCCAGCCAGAA-1	-9.96342	-8.80706	Fibroblast	0	0	0	0	0	0	0	0	0	0	0	0
PT3_AGCGGTCCATCACGAT-1	9.30409	-10.7643	Endothelial cell	0	0	1	0	0	0	0	0	0	0	0	0
PT3_AGCGGTCGTACCGCTG-1	-6.56793	4.72769	Thyroid cell	26	1	0	0	0	0	0	0	0	0	0	0
PT3_AGCGGTCGTACGCACC-1	-1.76867	-8.24143	Macrophage	0	0	0	3	1	2	0	0	0	0	0	0
PT3_AGCGGTCGTACGCTGC-1	4.85867	3.21771	CD4 T cell	0	0	0	1	0	1	0	0	0	0	0	0
PT3_AGCGGTCGTCGCTTTC-1	-9.6779	-7.8803	Fibroblast	0	4	0	0	1	1	0	0	0	0	0	0
PT3_AGCGGTCGTGAACCTT-1	-7.53629	7.95387	Thyroid cell	41	1	0	0	0	0	0	0	0	0	0	0
PT3_AGCGGTCGTTACGTCA-1	-0.605966	-7.2285	Macrophage	0	0	0	1	5	3	0	0	0	0	0	0
PT3_AGCGGTCGTTCCACGG-1	-1.65965	-8.23589	Macrophage	0	0	0	3	7	0	0	0	0	0	0	0
PT3_AGCGGTCTCACTTCAT-1	-6.5366	5.03689	Thyroid cell	6	0	0	0	0	0	0	0	0	0	0	0
PT3_AGCGGTCTCAGCTGGC-1	-3.97305	-4.93825	Macrophage	0	0	0	1	14	0	0	0	0	0	0	0
PT3_AGCGGTCTCAGTGCAT-1	-10.2589	1.63658	Thyroid cell	0	0	0	0	0	0	0	0	0	0	0	0
PT3_AGCGGTCTCCGCGTTT-1	-10.7799	-9.35897	Fibroblast	0	3	0	0	0	0	0	0	0	0	0	0
PT3_AGCGGTCTCGAATGGG-1	-8.68449	6.56208	Thyroid cell	18	1	0	0	0	0	0	0	0	0	0	0
PT3_AGCGTATAGATAGTCA-1	-11.996	-3.63229	Fibroblast	0	356	0	0	0	0	0	0	0	0	0	0
PT3_AGCGTATAGCGGCTTC-1	2.63085	1.7866	Regulatory T cell	0	0	0	2	0	1	0	0	5	0	0	0
PT3_AGCGTATAGCTACCGC-1	8.52787	3.35255	CD4 T cell	0	0	0	1	0	1	0	0	0	0	0	0
PT3_AGCGTATAGGAATTAC-1	-11.3112	-3.54239	Fibroblast	0	239	0	0	0	0	0	0	0	0	0	0
PT3_AGCGTATCAAGACACG-1	4.40166	-7.66753	Dendritic cell	0	0	0	0	0	1	0	0	0	0	0	0
PT3_AGCGTATCATCAGTAC-1	2.72184	2.92633	Regulatory T cell	0	1	0	4	0	5	0	10	0	0	0	0
PT3_AGCGTATGTCGCGTGT-1	-0.372822	-9.21681	Macrophage	0	0	0	3	1	1	0	0	0	0	0	0
PT3_AGCGTATGTGAAATCA-1	2.10608	1.32949	Regulatory T cell	0	0	0	4	0	0	0	0	3	3	0	0
PT3_AGCGTATGTGCCTGGT-1	9.9769	-9.99339	Endothelial cell	0	0	2	0	0	0	0	0	0	0	0	0
PT3_AGCGTATGTTGTACAC-1	-7.25985	7.27264	Thyroid cell	27	0	0	0	0	0	0	0	0	0	0	0
PT3_AGCGTATTCAGGCCCA-1	-9.98215	5.90754	Thyroid cell	52	0	0	0	0	0	0	0	0	0	0	0
PT3_AGCGTATTCGGAGGTA-1	-9.16641	-7.66313	Fibroblast	0	12	0	13	0	0	6	10	0	0	0	0
PT3_AGCGTATTCGGCGGTT-1	4.9606	8.68922	CD8 T cell	2	0	0	1	0	0	9	4	0	0	0	0
PT3_AGCGTATTCGTCTGAA-1	2.18122	1.37285	Regulatory T cell	0	0	0	4	0	0	0	0	8	0	0	0
PT3_AGCGTATTCTTCTGGC-1	7.16005	-11.0798	Endothelial cell	0	0	0	0	0	0	0	0	0	0	0	0
PT3_AGCGTCGAGCTGGAAC-1	-7.41156	4.62783	Thyroid cell	12	0	0	0	0	0	0	0	0	0	0	0
PT3_AGCGTCGAGGTGGGTT-1	-6.79014	5.47579	Thyroid cell	10	0	0	0	0	0	0	0	0	0	0	0
PT3_AGCGTCGCAACGATGG-1	5.84354	2.55529	CD4 T cell	0	0	0	1	0	0	0	0	0	0	0	0
PT3_AGCGTCGCAGCAGTTT-1	-7.65267	4.40069	Thyroid cell	10	2	0	0	0	0	0	0	0	0	0	0
PT3_AGCGTCGCATACTACG-1	-1.22721	-4.17965	Macrophage	5	0	1	0	7	0	0	0	0	0	0	0
PT3_AGCGTCGGTCAAGCGA-1	-10.4309	2.96126	Thyroid cell	2	1	0	0	0	0	0	0	0	0	0	0
PT3_AGCGTCGGTCTCATCC-1	5.25656	-13.2998	Endothelial cell	0	0	0	0	0	0	0	0	0	0	0	0
PT3_AGCTCCTAGCTGAACG-1	-9.79239	-8.70036	Fibroblast	3	0	0	0	1	0	0	0	0	0	0	0
PT3_AGCTCCTCAAGACGTG-1	0.0162616	-7.5591	Macrophage	1	0	0	7	6	1	0	3	0	0	0	0
PT3_AGCTCCTCAAGCGTAG-1	-3.45289	0.0484691	Mast cell	1	0	0	0	0	0	0	0	0	0	0	19
PT3_AGCTCCTCAAGTTGTC-1	-4.36797	-5.59484	Macrophage	0	2	0	1	3	1	0	0	0	0	0	0
PT3_AGCTCCTCACTCAGGC-1	0.740144	-8.3198	Macrophage	0	1	0	4	5	2	0	0	0	0	0	0
PT3_AGCTCCTCATGCTAGT-1	-8.8013	6.79357	Thyroid cell	12	1	0	0	0	0	0	0	0	0	0	0
PT3_AGCTCCTCATTGCGGC-1	-9.28201	3.44295	Thyroid cell	2	1	0	0	0	0	0	0	0	0	0	0
PT3_AGCTCCTGTATCAGTC-1	-9.6077	1.98881	Thyroid cell	0	0	0	0	1	0	0	0	0	0	0	0
PT3_AGCTCCTGTATGAATG-1	3.40374	3.45104	CD4 T cell	0	0	0	1	0	0	0	1	0	0	0	0
PT3_AGCTCCTGTCAACATC-1	3.41402	2.01962	Regulatory T cell	0	0	0	6	0	0	0	0	0	0	0	0
PT3_AGCTCCTGTCATATGC-1	-10.3553	3.29791	Thyroid cell	21	8	0	0	0	0	0	0	0	0	0	0
PT3_AGCTCCTGTCCGACGT-1	-8.8018	6.88261	Thyroid cell	59	1	0	0	0	0	0	0	0	0	0	0
PT3_AGCTCCTGTGAGGGTT-1	6.8075	-9.31425	Endothelial cell	0	1	1	0	0	0	0	0	0	0	0	0
PT3_AGCTCCTGTGTATGGG-1	-2.28495	-4.61124	Macrophage	0	0	0	0	13	2	0	0	0	0	0	0
PT3_AGCTCCTGTTATCCGA-1	-7.97011	5.11748	Thyroid cell	151	0	0	0	0	0	0	0	0	0	0	0
PT3_AGCTCCTTCACAAACC-1	0.174059	-8.17817	Macrophage	0	0	0	6	4	1	0	0	0	0	0	0
PT3_AGCTCCTTCACCACCT-1	-10.23	5.12126	Thyroid cell	71	3	1	0	0	0	0	0	0	0	0	0
PT3_AGCTCCTTCACCCGAG-1	-10.7439	-9.37853	Fibroblast	0	1	0	0	0	0	0	0	0	0	0	0
PT3_AGCTCCTTCAGTTTGG-1	2.48579	2.18265	Regulatory T cell	0	0	0	5	0	0	0	0	2	0	0	0
PT3_AGCTCCTTCGACAGCC-1	-6.67921	4.7381	Thyroid cell	50	0	0	0	0	0	0	0	0	0	0	0
PT3_AGCTCCTTCTCGATGA-1	-11.9963	-3.76863	Fibroblast	0	339	0	0	1	0	0	0	0	0	0	0
PT3_AGCTCTCAGCTCAACT-1	-6.88358	8.12546	Thyroid cell	71	0	0	0	0	0	0	0	0	0	0	0
PT3_AGCTCTCAGTTGAGTA-1	-9.2843	4.90305	Thyroid cell	23	2	0	0	0	0	0	0	0	0	0	0
PT3_AGCTCTCCAAGTACCT-1	1.18481	-8.01797	Macrophage	0	0	0	5	6	2	0	0	0	0	0	0
PT3_AGCTCTCCAATCAGAA-1	-11.1593	-3.33542	Fibroblast	0	121	0	0	1	0	0	0	0	0	0	0
PT3_AGCTCTCCATACGCCG-1	-9.34916	4.02754	Thyroid cell	19	0	0	0	0	0	0	0	0	0	0	0
PT3_AGCTCTCGTAGAAGGA-1	-3.83708	-8.74014	Macrophage	0	0	0	0	0	0	0	0	0	0	0	0
PT3_AGCTCTCGTAGAGGAA-1	-6.90365	4.66104	Thyroid cell	14	0	0	0	0	0	0	0	0	0	0	0
PT3_AGCTCTCGTCAACATC-1	-10.0655	-9.25223	Fibroblast	0	1	0	0	0	0	0	0	0	0	0	0
PT3_AGCTCTCGTCTCGTTC-1	3.15634	4.00925	IFN-stimulated T cell	0	0	0	0	0	7	0	0	1	1	0	0
PT3_AGCTCTCGTGTGGCTC-1	5.56213	-4.14572	B cell	0	0	0	3	0	0	0	0	0	1	0	0
PT3_AGCTCTCGTGTGTGCC-1	8.28442	3.88693	CD4 T cell	0	0	0	2	0	1	0	0	0	0	0	0
PT3_AGCTCTCGTTGGTTTG-1	8.23138	3.13454	CD4 T cell	1	0	0	1	0	0	0	0	0	0	0	0
PT3_AGCTCTCTCGCACTCT-1	-10.7752	2.24115	Thyroid cell	0	0	0	0	0	0	0	0	0	0	0	0
PT3_AGCTCTCTCTATCCCG-1	-9.09918	3.55055	Thyroid cell	0	3	0	0	1	0	0	0	0	0	0	0
PT3_AGCTCTCTCTGAGGGA-1	-11.0603	-9.62023	Fibroblast	0	0	0	0	0	2	0	0	0	0	0	0
PT3_AGCTCTCTCTTTAGTC-1	-9.4746	6.03209	Thyroid cell	14	0	0	0	0	0	0	0	0	0	0	0
PT3_AGCTTGAAGCTGAACG-1	-9.40472	6.35422	Thyroid cell	12	0	0	0	0	0	0	0	0	0	0	0
PT3_AGCTTGAAGTGCCAGA-1	10.0202	-9.90607	Endothelial cell	0	0	3	0	0	0	0	0	0	0	0	0
PT3_AGCTTGACAAGTTAAG-1	5.59903	-13.4926	Endothelial cell	0	0	1	0	0	0	0	1	0	0	0	0
PT3_AGCTTGACACCTCGGA-1	-10.1506	3.86071	Thyroid cell	1	1	0	0	0	0	0	0	0	0	0	0
PT3_AGCTTGACAGCTCGCA-1	-6.4104	5.67095	Thyroid cell	13	1	0	0	0	0	0	0	0	0	0	0
PT3_AGCTTGACATCACAAC-1	-1.26073	-3.96066	Macrophage	0	0	0	0	7	0	0	0	0	5	6	0
PT3_AGCTTGAGTAGATTAG-1	-8.92885	6.37235	Thyroid cell	5	0	0	0	0	0	0	0	0	0	0	0
PT3_AGCTTGAGTAGGACAC-1	-8.05436	5.42425	Thyroid cell	3	0	0	0	0	0	0	0	0	0	0	0
PT3_AGCTTGAGTCCTCCAT-1	5.75276	-13.1719	Endothelial cell	0	0	0	0	1	0	0	0	0	0	0	0
PT3_AGCTTGAGTCGCATAT-1	-9.032	-7.77356	Fibroblast	1	0	0	0	0	1	0	0	0	0	0	0
PT3_AGCTTGAGTGATGATA-1	-11.6135	-9.53613	Fibroblast	0	1	0	0	0	0	0	0	0	0	0	0
PT3_AGCTTGAGTGGTCCGT-1	-9.91054	4.06079	Thyroid cell	1	0	0	0	0	0	0	0	0	0	0	0
PT3_AGCTTGAGTGTGGTTT-1	-2.47247	-7.89103	Macrophage	21	0	0	0	5	2	0	0	0	0	0	0
PT3_AGCTTGATCAAACCAC-1	-9.05285	3.89572	Thyroid cell	1	13	0	0	0	0	0	0	0	0	0	0
PT3_AGCTTGATCAGCTCGG-1	-6.74516	6.05309	Thyroid cell	18	1	0	0	0	0	0	0	0	0	0	0
PT3_AGCTTGATCAGGCGAA-1	-9.15831	-8.09813	Fibroblast	0	2	0	0	1	0	0	0	0	0	0	0
PT3_AGCTTGATCCACGAAT-1	-12.7481	-5.33379	Fibroblast	0	8	0	0	0	0	0	0	0	0	0	0
PT3_AGCTTGATCGTTACGA-1	-8.8464	6.51996	Thyroid cell	23	1	0	7	0	1	3	0	0	0	0	0
PT3_AGCTTGATCTCGTATT-1	9.6626	-10.0878	Endothelial cell	2	0	1	0	1	0	0	0	0	0	0	0
PT3_AGCTTGATCTGGAGCC-1	-10.0741	-8.86922	Fibroblast	0	2	0	0	0	1	0	0	0	0	0	0
PT3_AGGCCACAGAAACGCC-1	6.46493	-12.731	Endothelial cell	0	0	1	0	0	0	0	0	0	0	0	0
PT3_AGGCCACAGAGTTGGC-1	-0.349543	-6.70201	Macrophage	0	0	0	3	13	1	0	0	0	0	0	0
PT3_AGGCCACAGATGTGTA-1	0.51031	-7.88716	Macrophage	0	0	0	4	6	2	2	2	0	1	0	0
PT3_AGGCCACAGGACATTA-1	8.85623	-10.4464	Endothelial cell	0	1	1	0	0	0	0	0	0	0	0	0
PT3_AGGCCACAGGACCACA-1	-9.34235	4.8172	Fibroblast	40	7	0	0	0	2	0	0	0	0	0	0
PT3_AGGCCACAGGGTCGAT-1	-10.2839	4.29304	Thyroid cell	0	0	0	0	0	0	0	0	0	0	0	0
PT3_AGGCCACCAGCCAGAA-1	-7.78688	4.68174	Thyroid cell	32	0	0	0	0	0	0	0	0	0	0	0
PT3_AGGCCACCAGGTCTCG-1	0.213127	-6.91116	Macrophage	0	1	0	5	6	0	0	0	0	0	0	0
PT3_AGGCCACCATCTATGG-1	4.23326	-3.939	B cell	0	5	1	0	0	0	0	0	0	4	0	0
PT3_AGGCCACCATGACATC-1	3.60145	3.39034	CD4 T cell	0	0	0	5	1	2	0	0	0	0	0	0
PT3_AGGCCACCATTAGGCT-1	-6.36854	5.91503	Thyroid cell	100	1	0	0	0	0	0	0	0	0	0	0
PT3_AGGCCACGTACCCAAT-1	7.50594	-9.05273	Endothelial cell	1	0	0	0	0	0	0	0	0	0	0	0
PT3_AGGCCACGTACCGGCT-1	-10.701	1.84412	Thyroid cell	0	1	0	0	0	0	0	0	0	0	0	0
PT3_AGGCCACGTTCGGCAC-1	7.37396	-9.12546	Endothelial cell	0	0	0	0	0	0	0	0	0	0	0	0
PT3_AGGCCACTCTCGTATT-1	10.6418	-4.59345	Plasma cell	0	0	0	0	0	0	0	0	0	0	11	0
PT3_AGGCCGTAGAAACCAT-1	-6.39477	6.82041	Thyroid cell	45	0	0	0	0	0	0	0	0	0	0	0
PT3_AGGCCGTAGACTCGGA-1	-1.85285	-5.04501	Macrophage	0	0	0	2	9	2	0	0	0	0	0	0
PT3_AGGCCGTAGCGCCTCA-1	-9.10939	-7.4282	Fibroblast	0	3	0	0	0	0	0	0	0	0	0	0
PT3_AGGCCGTAGCGTCAAG-1	8.76364	4.37487	CD4 T cell	0	0	0	3	0	1	0	0	0	0	0	0
PT3_AGGCCGTAGCTTTGGT-1	-2.52269	-9.35846	Macrophage	0	0	0	0	2	0	0	0	0	0	0	0
PT3_AGGCCGTAGGTTACCT-1	-1.74463	-9.40849	Macrophage	0	0	0	2	10	4	0	0	0	0	0	0
PT3_AGGCCGTAGTCCTCCT-1	5.56041	8.51549	CD8 T cell	0	1	0	2	0	0	2	4	0	0	0	0
PT3_AGGCCGTAGTGATCGG-1	-8.89725	4.08072	Thyroid cell	4	2	0	0	0	0	0	0	0	0	0	0
PT3_AGGCCGTCAACTGGCC-1	1.96481	2.64645	Regulatory T cell	0	0	0	2	0	0	0	0	5	0	0	0
PT3_AGGCCGTCACGCTTTC-1	7.04348	-9.17408	Endothelial cell	0	1	0	0	0	0	0	0	0	0	0	0
PT3_AGGCCGTCACTCTGTC-1	-3.54665	-0.00982437	Mast cell	0	1	0	0	0	0	0	0	0	0	0	44
PT3_AGGCCGTCACTGTGTA-1	-8.24316	6.26714	Thyroid cell	19	2	0	0	0	0	0	0	0	0	0	0
PT3_AGGCCGTCACTTAACG-1	-0.632633	-9.17102	Macrophage	0	0	0	5	3	2	0	0	0	0	0	0
PT3_AGGCCGTCAGCATACT-1	-3.57397	-5.35077	Macrophage	0	0	0	2	21	3	0	0	0	0	0	0
PT3_AGGCCGTCAGCGATCC-1	3.99329	-3.7727	B cell	0	0	0	0	0	0	0	0	0	5	0	0
PT3_AGGCCGTTCATCGGAT-1	1.02627	-8.22441	Macrophage	0	0	0	7	2	3	0	0	0	0	0	0
PT3_AGGCCGTTCCATGAAC-1	6.70245	8.88921	CD8 T cell	0	0	0	7	0	0	6	8	0	0	0	0
PT3_AGGCCGTTCCGTTGCT-1	-9.16734	3.75197	Thyroid cell	2	0	0	0	0	0	0	0	0	0	0	0
PT3_AGGCCGTTCCTAGTGA-1	-10.7631	-9.49269	Fibroblast	0	9	0	0	0	0	0	0	0	0	0	0
PT3_AGGGAGTAGCGTGAAC-1	6.08635	2.63453	CD4 T cell	0	0	0	0	0	0	0	0	0	0	0	0
PT3_AGGGAGTAGCTGCAAG-1	5.62095	8.8251	CD8 T cell	0	0	0	2	0	0	7	5	0	0	0	0
PT3_AGGGAGTCAAGAGTCG-1	-10.6717	2.09459	Thyroid cell	0	0	0	0	0	0	0	0	0	0	0	0
PT3_AGGGAGTCAAGCCATT-1	-2.40869	-9.57434	Macrophage	0	0	0	6	4	3	0	0	0	0	0	0
PT3_AGGGAGTCAATCACAC-1	8.79976	3.73668	CD4 T cell	0	0	0	7	0	0	0	0	0	0	0	0
PT3_AGGGAGTCACGGTAAG-1	5.46637	-11.7276	Endothelial cell	0	0	2	0	0	0	0	0	0	0	0	0
PT3_AGGGAGTCAGCGATCC-1	-10.4239	-9.38926	Fibroblast	1	1	0	0	0	1	0	0	0	0	0	0
PT3_AGGGAGTCAGGCTGAA-1	-7.94492	6.48518	Thyroid cell	36	1	0	0	0	0	0	0	0	0	0	0
PT3_AGGGAGTCATGTTCCC-1	-6.89969	4.8831	Thyroid cell	10	2	0	1	0	0	0	0	0	0	0	0
PT3_AGGGAGTCATTGGGCC-1	-4.14553	-5.08127	Macrophage	0	0	0	5	40	0	0	0	0	0	0	0
PT3_AGGGAGTGTAAGCACG-1	4.84686	-13.4002	Endothelial cell	0	0	0	0	0	0	0	0	0	0	0	0
PT3_AGGGAGTGTTACGTCA-1	5.03914	7.75725	CD8 T cell	0	0	0	0	0	0	2	4	0	0	0	0
PT3_AGGGAGTGTTCCGGCA-1	4.48306	7.70972	CD8 T cell	0	0	0	1	0	0	1	1	0	0	0	0
PT3_AGGGAGTGTTGAACTC-1	-10.4735	-8.93986	Fibroblast	0	0	0	0	0	0	0	0	0	0	0	0
PT3_AGGGAGTTCGGCGCAT-1	-7.89721	7.0887	Thyroid cell	14	0	0	0	0	0	0	0	0	0	0	0
PT3_AGGGAGTTCTCTAGGA-1	-9.62905	5.65094	Thyroid cell	33	1	0	2	0	2	0	0	1	0	0	0
PT3_AGGGAGTTCTGGTATG-1	-11.1195	-9.39362	Fibroblast	0	0	0	0	0	0	0	0	0	0	0	0
PT3_AGGGATGAGAACTGTA-1	-4.84485	-6.81534	Macrophage	0	0	0	0	0	0	0	0	0	0	0	0
PT3_AGGGATGAGAGCTATA-1	1.9638	1.31928	Regulatory T cell	0	0	0	2	0	3	0	0	1	1	0	0
PT3_AGGGATGAGGTGCACA-1	-9.38628	4.1937	Thyroid cell	16	1	0	0	0	0	0	0	0	0	0	0
PT3_AGGGATGAGTACCGGA-1	-4.66825	-5.74469	Macrophage	1	1	0	5	145	5	0	0	0	0	0	0
PT3_AGGGATGAGTCCAGGA-1	-8.79412	6.1573	Thyroid cell	36	0	0	0	0	0	0	0	0	0	0	0
PT3_AGGGATGCAAGAAGAG-1	7.60157	-11.1761	Endothelial cell	0	0	2	0	0	0	0	0	0	0	0	0
PT3_AGGGATGCAAGCGAGT-1	-3.3504	-8.30765	Macrophage	0	0	0	0	3	1	0	0	0	0	0	0
PT3_AGGGATGCACACCGAC-1	5.3245	-13.4149	Endothelial cell	0	0	0	0	0	0	0	0	0	0	0	0
PT3_AGGGATGCAGGACGTA-1	-7.13833	4.74799	Thyroid cell	1	1	0	0	0	0	0	0	0	0	0	0
PT3_AGGGATGCAGGGCATA-1	4.61786	-13.0211	Endothelial cell	0	0	0	0	0	0	0	0	0	0	0	0
PT3_AGGGATGCATATGGTC-1	-9.55301	5.77146	Thyroid cell	20	0	0	0	1	0	0	0	0	0	0	0
PT3_AGGGATGCATCAGTAC-1	-11.6172	-4.09764	Fibroblast	0	245	0	0	0	0	0	0	0	0	0	0
PT3_AGGGATGCATCCAACA-1	1.42292	-7.27621	Macrophage	0	0	0	2	6	0	0	0	0	0	0	0
PT3_AGGGATGGTAATTGGA-1	-2.59923	-6.89602	Macrophage	0	0	0	12	17	3	0	0	0	0	0	0
PT3_AGGGATGGTATGGTTC-1	8.5537	-11.2441	Endothelial cell	1	0	0	0	0	1	0	0	0	0	0	0
PT3_AGGGATGGTTACGGAG-1	6.66995	-9.93423	Endothelial cell	0	0	0	0	0	0	0	0	0	0	0	0
PT3_AGGGATGGTTGCCTCT-1	-9.67435	-8.56614	Fibroblast	0	1	0	0	0	0	0	0	0	0	0	0
PT3_AGGGATGTCACATGCA-1	-7.3987	6.44619	Thyroid cell	20	2	0	0	1	0	0	0	0	0	0	0
PT3_AGGGATGTCGGAAACG-1	3.49904	3.47018	CD4 T cell	0	0	0	7	0	0	0	2	0	0	0	0
PT3_AGGGATGTCGGAGGTA-1	-3.03381	-6.43328	Macrophage	0	0	0	2	11	3	0	0	0	0	0	0
PT3_AGGGATGTCTCAACTT-1	-11.3115	-3.46846	Fibroblast	0	98	0	0	2	0	0	0	0	0	1	0
PT3_AGGGTGAAGACTACAA-1	5.94301	9.39246	CD8 T cell	0	0	0	3	1	0	13	10	0	0	0	0
PT3_AGGGTGAAGCGACGTA-1	-7.37042	5.45376	Thyroid cell	39	3	0	0	0	0	0	0	0	0	0	0
PT3_AGGGTGAAGCGATATA-1	-10.6493	2.63988	Thyroid cell	1	0	0	0	0	0	0	0	0	0	0	0
PT3_AGGGTGAAGCGATTCT-1	0.969329	-8.16976	Macrophage	1	1	0	5	5	3	0	0	0	0	0	0
PT3_AGGGTGAAGCGTGAGT-1	5.3625	7.74763	CD8 T cell	3	0	0	2	0	0	3	3	0	0	0	0
PT3_AGGGTGAAGGAGTACC-1	-8.57136	5.53513	Thyroid cell	7	0	0	0	0	0	0	0	0	0	0	0
PT3_AGGGTGAAGGGATACC-1	-1.58283	-9.44346	Macrophage	0	0	0	1	4	1	0	0	0	0	0	0
PT3_AGGGTGAAGGGCTCTC-1	0.213708	-7.37311	Macrophage	0	0	0	5	6	0	0	0	0	0	0	0
PT3_AGGGTGAAGTACGCCC-1	5.98318	8.2056	CD8 T cell	0	0	0	0	0	0	2	7	0	0	0	0
PT3_AGGGTGACAGCATGAG-1	6.76889	9.24958	CD8 T cell	0	0	0	4	0	0	6	3	0	0	0	0
PT3_AGGGTGACAGGGAGAG-1	5.61416	7.8117	CD8 T cell	0	1	0	1	0	0	6	2	0	0	0	0
PT3_AGGGTGACAGGGTATG-1	-12.6362	-5.10137	Fibroblast	0	20	0	0	1	0	0	0	0	0	0	0
PT3_AGGGTGACATTGTGCA-1	-4.21643	-4.88913	Macrophage	0	1	0	3	51	2	0	0	0	0	0	0
PT3_AGGGTGAGTCATATCG-1	7.28716	-10.9421	Endothelial cell	0	0	0	0	0	0	0	0	0	0	0	0
PT3_AGGGTGAGTCCTAGCG-1	-4.95609	-8.39827	Macrophage	0	0	0	0	0	0	0	0	0	0	0	0
PT3_AGGGTGAGTGGTCCGT-1	2.42776	2.39527	Regulatory T cell	0	1	0	1	1	3	0	0	1	0	0	0
PT3_AGGGTGAGTGTCGCTG-1	-1.41301	-9.81685	Macrophage	0	0	0	0	0	0	0	0	0	0	0	0
PT3_AGGGTGAGTGTGTGCC-1	-10.2605	2.67698	Thyroid cell	0	0	0	0	0	0	0	0	0	0	0	0
PT3_AGGGTGAGTTCCACGG-1	-9.95647	3.76098	Thyroid cell	17	0	0	0	0	0	0	0	0	0	0	0
PT3_AGGGTGAGTTCCACTC-1	-8.06912	3.58705	Thyroid cell	6	1	0	0	0	0	0	0	0	0	0	0
PT3_AGGGTGAGTTGAACTC-1	-9.2304	4.73785	Thyroid cell	1	2	0	0	0	0	0	0	0	0	0	0
PT3_AGGGTGAGTTGATTGC-1	4.67184	2.00576	CD4 T cell	0	1	0	0	0	0	0	1	2	0	0	0
PT3_AGGGTGATCAAAGTAG-1	-10.3492	3.33593	Thyroid cell	0	5	0	0	0	0	0	0	0	0	0	0
PT3_AGGGTGATCAGCTTAG-1	-6.45983	5.56132	Thyroid cell	18	1	0	0	0	0	0	0	0	0	0	0
PT3_AGGGTGATCATGTGGT-1	-1.24805	-9.55125	Macrophage	0	0	0	5	7	3	0	0	0	0	0	0
PT3_AGGGTGATCCGCGTTT-1	-9.62087	6.55441	Thyroid cell	69	0	0	0	0	0	0	0	0	0	0	0
PT3_AGGGTGATCGCGCCAA-1	-4.6308	-5.32063	Macrophage	0	0	0	2	23	1	0	0	0	0	0	0
PT3_AGGGTGATCTTCGGTC-1	5.78511	11.2013	CD8 T cell	0	0	0	5	0	0	0	4	0	0	0	0
PT3_AGGGTGATCTTGTTTG-1	-8.13299	6.95167	Thyroid cell	11	0	0	1	0	0	0	0	0	0	0	0
PT3_AGGTCATAGAATTGTG-1	-10.6922	2.16748	Thyroid cell	0	0	0	0	0	0	0	0	0	0	0	0
PT3_AGGTCATAGAGCCCAA-1	3.0597	3.75741	IFN-stimulated T cell	1	0	0	0	1	0	0	0	1	0	0	0
PT3_AGGTCATAGCACACAG-1	-8.63035	5.00174	Thyroid cell	65	0	0	0	2	1	0	0	0	0	0	0
PT3_AGGTCATAGCTGGAAC-1	4.33528	2.19261	CD4 T cell	0	0	0	0	0	0	0	0	0	0	0	0
PT3_AGGTCATAGGCACATG-1	4.22671	-3.86063	B cell	0	0	0	0	0	0	0	0	0	1	0	0
PT3_AGGTCATAGTTGTAGA-1	-7.44676	8.22028	Thyroid cell	51	0	0	0	0	0	0	0	0	0	0	0
PT3_AGGTCATCAAACGCGA-1	9.77907	-10.2644	Endothelial cell	0	0	0	0	0	0	0	0	0	0	0	0
PT3_AGGTCATCAAGCCGCT-1	-10.6725	-3.68012	Fibroblast	0	78	0	0	1	0	0	0	0	0	0	0
PT3_AGGTCATCAATCACAC-1	-11.3846	-9.36387	Fibroblast	0	2	0	0	0	0	0	0	0	0	0	0
PT3_AGGTCATCAATGGTCT-1	6.8491	-12.1852	Endothelial cell	1	0	0	0	0	0	0	0	0	0	0	0
PT3_AGGTCATCACAACGTT-1	6.02823	-13.1117	Endothelial cell	0	0	0	0	0	0	0	0	0	0	0	0
PT3_AGGTCATCAGTATAAG-1	9.21328	-10.935	Endothelial cell	0	0	1	4	0	2	0	1	0	0	0	0
PT3_AGGTCATCATATACCG-1	8.37313	-11.1506	Endothelial cell	0	0	4	0	0	0	0	0	0	0	0	0
PT3_AGGTCATCATCCTAGA-1	-9.26952	-8.27668	Fibroblast	0	9	0	6	0	2	0	0	4	0	0	0
PT3_AGGTCATGTACATCCA-1	-9.95014	2.74641	Thyroid cell	1	0	0	0	0	0	0	0	0	0	0	0
PT3_AGGTCATGTGCGGTAA-1	-9.36436	-8.1094	Fibroblast	0	0	0	0	0	0	0	0	0	0	0	0
PT3_AGGTCATGTTATTCTC-1	7.95666	-9.28213	Endothelial cell	0	0	3	0	0	0	0	0	0	0	0	0
PT3_AGGTCATTCAAGATCC-1	-7.03682	8.56012	Thyroid cell	27	0	0	0	0	0	0	0	0	0	0	0
PT3_AGGTCATTCCCTTGTG-1	7.75848	-11.6186	Endothelial cell	0	0	2	0	0	0	0	0	0	0	0	0
PT3_AGGTCATTCGCACTCT-1	-0.680095	-9.46371	Macrophage	0	0	0	2	8	1	0	0	0	1	0	0
PT3_AGGTCATTCGCAGGCT-1	-11.8672	-3.514	Fibroblast	0	226	0	0	0	0	0	0	0	0	0	0
PT3_AGGTCCGAGACCTAGG-1	-3.7907	-6.32295	Macrophage	0	1	0	3	25	2	0	0	0	0	0	0
PT3_AGGTCCGAGGTGCTTT-1	9.81552	-10.3702	Endothelial cell	0	0	0	0	1	0	0	0	0	0	0	0
PT3_AGGTCCGCACACCGCA-1	-9.74197	6.25056	Thyroid cell	18	0	0	0	0	0	0	0	0	0	0	0
PT3_AGGTCCGCAGGTGGAT-1	-7.82359	6.84075	Thyroid cell	37	0	0	0	0	0	0	0	0	0	0	0
PT3_AGGTCCGCATCCTTGC-1	-9.00892	5.0454	Thyroid cell	65	1	0	0	0	0	0	0	0	0	0	0
PT3_AGGTCCGGTCAGGACA-1	6.71792	8.79607	CD8 T cell	0	0	0	5	0	0	6	6	0	0	0	0
PT3_AGGTCCGGTCGCCATG-1	-8.44721	6.88192	Thyroid cell	49	0	0	0	0	0	0	0	0	0	0	0
PT3_AGGTCCGGTTCCCGAG-1	-2.00543	-9.54453	Macrophage	0	0	0	2	2	3	0	0	0	0	0	0
PT3_AGGTCCGTCAGATAAG-1	-6.89498	9.50175	Thyroid cell	110	1	0	0	0	0	0	0	0	0	0	0
PT3_AGGTCCGTCATAAAGG-1	2.40357	2.62769	Regulatory T cell	0	1	0	2	0	6	0	0	1	0	0	0
PT3_AGGTCCGTCCAATGGT-1	-10.5273	1.82503	Thyroid cell	1	0	0	0	1	0	0	0	0	0	0	0
PT3_AGGTCCGTCGCATGAT-1	7.03747	7.61534	CD8 T cell	0	0	0	5	0	0	5	5	0	0	0	0
PT3_AGGTCCGTCGCCAAAT-1	0.644862	-8.56325	Macrophage	0	0	0	6	1	0	0	0	0	0	0	0
PT3_AGGTCCGTCGGCGCAT-1	6.52104	9.24068	CD8 T cell	0	1	0	1	0	0	5	6	0	0	0	0
PT3_AGGTCCGTCTACCTGC-1	-10.2521	5.47892	Thyroid cell	18	0	0	0	0	0	0	0	0	0	0	0
PT3_AGGTCCGTCTCCTATA-1	-10.5997	1.69289	Thyroid cell	1	0	0	0	0	0	0	0	0	0	0	0
PT3_AGTAGTCAGACGCACA-1	9.69583	-10.6895	Endothelial cell	0	0	4	0	0	0	0	0	0	0	0	0
PT3_AGTAGTCAGAGTGAGA-1	1.68514	1.64315	Regulatory T cell	0	0	0	1	0	1	0	0	2	2	0	0
PT3_AGTAGTCAGCAATATG-1	-3.56138	-0.0218756	Mast cell	0	0	0	1	0	0	0	0	0	0	0	62
PT3_AGTAGTCAGCCTATGT-1	7.22696	-8.98572	Endothelial cell	2	0	0	0	0	0	0	0	0	0	0	0
PT3_AGTAGTCAGGCAGGTT-1	-8.10153	4.51512	Thyroid cell	22	3	0	0	0	0	0	0	0	0	0	0
PT3_AGTAGTCAGTGGGTTG-1	6.68053	8.40932	CD8 T cell	0	0	0	2	0	0	4	6	0	0	0	0
PT3_AGTAGTCAGTTCGCAT-1	-12.5418	-8.9713	Fibroblast	0	0	0	0	0	0	0	0	0	0	0	0
PT3_AGTAGTCAGTTTGCGT-1	-1.12098	-8.13332	Macrophage	1	1	0	5	3	2	0	0	0	0	0	0
PT3_AGTAGTCCAAGTAATG-1	-8.82209	6.19941	Thyroid cell	10	1	0	0	0	0	0	0	0	0	0	0
PT3_AGTAGTCCACTACAGT-1	-1.74114	-7.7636	Macrophage	0	0	0	2	4	3	0	0	0	0	0	0
PT3_AGTAGTCCAGACTCGC-1	-8.85561	5.1773	Thyroid cell	10	0	0	0	0	0	0	0	0	0	0	0
PT3_AGTAGTCCATGCCTAA-1	-10.1646	2.66162	Thyroid cell	2	0	0	0	0	0	0	0	0	0	0	0
PT3_AGTAGTCGTGGTAACG-1	-9.73187	1.98777	Thyroid cell	0	0	0	1	0	0	0	0	0	0	0	0
PT3_AGTAGTCGTTTAGCTG-1	9.59759	-10.7862	Endothelial cell	0	0	4	0	0	0	0	0	0	0	0	0
PT3_AGTAGTCTCACTTATC-1	6.36578	-11.3321	Endothelial cell	0	0	0	0	0	0	0	0	0	0	0	0
PT3_AGTAGTCTCGTCTGAA-1	4.19972	2.07349	CD4 T cell	0	0	0	6	0	1	0	0	1	0	0	0
PT3_AGTAGTCTCTGTTTGT-1	-10.3909	4.45269	Thyroid cell	18	5	0	0	1	0	0	0	0	0	0	0
PT3_AGTCTTTAGAGCTGCA-1	-9.96883	4.73366	Thyroid cell	8	0	1	0	0	0	0	0	0	0	0	0
PT3_AGTCTTTCAAAGCGGT-1	7.49103	-11.4107	Endothelial cell	0	0	0	0	0	0	0	0	0	0	0	0
PT3_AGTCTTTCAAGCTGAG-1	-10.9008	-9.67353	Fibroblast	0	1	0	0	0	0	0	0	0	0	0	0
PT3_AGTCTTTCATGGGAAC-1	6.23761	8.71665	CD8 T cell	0	0	0	5	0	0	4	1	0	0	0	0
PT3_AGTCTTTGTAATAGCA-1	-8.07162	8.11621	Thyroid cell	22	0	0	0	0	0	0	0	0	0	0	0
PT3_AGTCTTTGTACCGCTG-1	-3.78771	-6.59083	Macrophage	0	0	0	0	5	2	0	0	0	0	0	0
PT3_AGTCTTTGTAGTACCT-1	-11.3746	-4.03789	Fibroblast	1	41	0	0	0	0	0	0	0	0	0	0
PT3_AGTCTTTGTCCGACGT-1	-10.1943	3.35172	Thyroid cell	23	4	0	1	0	0	0	0	0	0	0	0
PT3_AGTCTTTGTCGGCTCA-1	6.9153	8.52742	CD8 T cell	0	0	0	2	0	0	3	3	0	0	0	0
PT3_AGTCTTTGTGCTAGCC-1	-8.08218	3.59863	Thyroid cell	4	0	0	0	0	0	0	0	0	0	0	0
PT3_AGTCTTTGTTCGTGAT-1	6.75069	-9.89692	Endothelial cell	0	0	0	0	0	0	0	0	0	0	0	0
PT3_AGTCTTTGTTGAACTC-1	-4.55341	-4.49764	Macrophage	0	0	0	4	41	0	0	0	0	0	0	0
PT3_AGTCTTTGTTGATTCG-1	2.03507	11.1636	NK cell	0	0	0	5	0	0	9	25	0	0	0	0
PT3_AGTCTTTGTTGGACCC-1	7.45691	-11.1266	Endothelial cell	0	0	0	0	0	0	0	0	0	0	0	0
PT3_AGTCTTTTCTCTAGGA-1	-7.75332	7.36564	Thyroid cell	51	0	0	0	0	0	0	0	0	0	0	0
PT3_AGTGAGGAGCCAGAAC-1	7.55348	-9.17962	Endothelial cell	1	0	0	0	0	0	0	0	0	0	0	0
PT3_AGTGAGGAGCTATGCT-1	7.02506	-11.0465	Endothelial cell	0	0	5	0	1	0	0	0	0	0	0	0
PT3_AGTGAGGAGTGTGAAT-1	-10.7723	2.81419	Thyroid cell	0	2	0	0	0	0	0	0	0	0	0	0
PT3_AGTGAGGCAGATAATG-1	-10.4362	-8.81514	Fibroblast	1	2	0	0	0	0	0	0	0	0	0	0
PT3_AGTGAGGGTACCAGTT-1	-9.49551	3.61851	Thyroid cell	2	10	0	0	0	0	0	0	0	0	0	0
PT3_AGTGAGGGTACCGGCT-1	0.403545	-7.11793	Macrophage	1	0	0	4	1	1	0	0	0	0	0	0
PT3_AGTGAGGGTCGCTTTC-1	-6.78807	6.14672	Thyroid cell	27	0	0	0	0	0	0	0	0	0	0	0
PT3_AGTGAGGGTGTGACCC-1	2.76195	2.78518	Regulatory T cell	0	0	0	6	0	1	0	0	0	0	0	0
PT3_AGTGAGGGTGTGACGA-1	-12.5654	-4.94324	Fibroblast	0	15	0	0	0	0	0	0	0	0	0	0
PT3_AGTGAGGGTTCAGACT-1	5.57833	8.88794	CD8 T cell	0	0	0	11	0	0	6	7	0	0	0	0
PT3_AGTGAGGTCATCTGTT-1	-9.35209	3.7338	Thyroid cell	41	3	0	0	0	0	0	0	0	0	0	0
PT3_AGTGAGGTCGGCCGAT-1	-8.49802	4.91473	Thyroid cell	25	3	0	0	0	0	0	0	0	0	0	0
PT3_AGTGGGAAGCAGGTCA-1	8.91683	-11.1326	Endothelial cell	0	0	1	0	0	0	0	0	0	0	0	0
PT3_AGTGGGAAGCCACCTG-1	0.84293	-8.41814	Macrophage	0	0	0	1	2	2	0	0	0	0	0	0
PT3_AGTGGGACAATCAGAA-1	-8.58378	7.81556	Thyroid cell	24	0	0	0	0	0	0	0	0	0	0	0
PT3_AGTGGGACACAAGCCC-1	1.81425	-6.90728	Macrophage	1	0	0	2	3	2	0	0	0	0	0	0
PT3_AGTGGGACACACGCTG-1	-9.08912	2.77254	Thyroid cell	0	1	0	0	0	0	0	0	0	0	0	0
PT3_AGTGGGACAGATCTGT-1	-10.1167	1.92525	Thyroid cell	2	0	0	0	0	0	0	0	0	0	0	0
PT3_AGTGGGACATTATCTC-1	9.56553	-10.7426	Endothelial cell	0	1	1	0	0	0	0	0	0	0	0	0
PT3_AGTGGGACATTCTCAT-1	0.760262	-8.00906	Macrophage	0	0	0	2	6	1	0	0	0	0	0	0
PT3_AGTGGGAGTCCGTGAC-1	-6.67883	5.28221	Thyroid cell	9	2	0	0	0	0	0	0	1	0	0	0
PT3_AGTGGGAGTCTAAACC-1	-9.88241	6.47066	Thyroid cell	13	1	0	0	0	0	0	0	0	0	0	0
PT3_AGTGGGAGTGTCGCTG-1	3.04871	3.1198	CD4 T cell	0	1	0	0	0	1	0	1	0	0	0	0
PT3_AGTGGGATCAACGGGA-1	0.412459	-7.48918	Macrophage	0	0	0	4	2	3	0	0	0	0	0	0
PT3_AGTGGGATCACTATTC-1	-6.55812	4.9214	Thyroid cell	15	1	0	0	0	0	0	0	0	0	0	0
PT3_AGTGGGATCCACTGGG-1	3.41121	3.35115	CD4 T cell	0	0	0	2	0	0	0	0	0	0	0	0
PT3_AGTGGGATCCGCATAA-1	-9.43425	-8.70169	Fibroblast	0	2	0	0	0	0	0	0	0	0	0	0
PT3_AGTGGGATCCGCTGTT-1	-8.90692	5.17515	Thyroid cell	14	0	0	6	0	0	1	1	0	0	0	0
PT3_AGTGGGATCGCACTCT-1	8.67586	-11.2107	Endothelial cell	0	0	0	0	0	0	0	0	0	0	0	0
PT3_AGTGGGATCTGCTGCT-1	-10.7676	1.61345	Thyroid cell	0	0	0	0	0	0	0	0	0	0	0	0
PT3_AGTGTCAAGTCAAGCG-1	-4.20853	-9.07556	Macrophage	0	0	0	0	3	1	0	0	0	0	0	0
PT3_AGTGTCAAGTGGTAGC-1	-11.8624	-8.00984	Fibroblast	0	0	0	0	0	0	0	0	0	0	0	0
PT3_AGTGTCACAGGATCGA-1	-7.87446	6.6584	Thyroid cell	16	0	0	0	0	0	0	0	0	0	0	0
PT3_AGTGTCACATGGTCAT-1	-10.0058	4.41535	Thyroid cell	10	0	0	0	0	0	0	0	0	0	0	0
PT3_AGTGTCAGTACACCGC-1	-3.54522	-0.0391319	Mast cell	0	0	0	2	0	0	0	0	0	0	0	79
PT3_AGTGTCAGTCTCCATC-1	3.60537	3.46988	CD4 T cell	0	0	0	0	0	0	0	0	0	0	0	0
PT3_AGTGTCAGTTATCACG-1	6.80577	8.9398	CD8 T cell	0	0	0	9	0	0	5	4	0	0	0	0
PT3_AGTGTCAGTTCATGGT-1	5.36381	11.975	NK cell	0	4	0	3	0	0	1	2	0	0	0	0
PT3_AGTGTCATCAACGGCC-1	8.08656	2.93845	CD4 T cell	0	0	0	3	0	0	0	0	0	0	0	0
PT3_AGTGTCATCATCTGTT-1	6.04779	8.84632	CD8 T cell	0	0	0	2	0	0	1	1	0	0	0	0
PT3_AGTGTCATCATTGCCC-1	1.88197	-6.98	Macrophage	0	0	0	1	5	0	0	0	0	0	0	0
PT3_AGTGTCATCGTAGATC-1	7.48915	-9.04439	Endothelial cell	0	0	0	0	0	0	0	0	0	0	0	0
PT3_AGTGTCATCGTCGTTC-1	-3.55604	-0.0369768	Mast cell	0	1	0	3	1	0	0	0	0	0	0	84
PT3_AGTTGGTAGACTGTAA-1	-10.6677	1.68194	Thyroid cell	1	0	0	0	0	0	0	0	0	0	0	0
PT3_AGTTGGTAGATGTCGG-1	-9.16077	4.0266	Thyroid cell	3	1	0	0	0	0	0	0	0	0	0	0
PT3_AGTTGGTCAAGGTTCT-1	-1.72444	-9.13073	Macrophage	0	0	0	4	7	4	0	0	0	0	0	0
PT3_AGTTGGTCAAGTTCTG-1	1.26768	-8.21255	Macrophage	0	0	0	3	1	1	0	0	0	0	0	0
PT3_AGTTGGTCAGCATGAG-1	1.71917	-7.74073	Macrophage	0	0	0	3	1	0	0	0	0	0	0	0
PT3_AGTTGGTCAGCGAACA-1	5.6848	8.8119	CD8 T cell	1	1	1	1	0	0	9	4	0	0	0	0
PT3_AGTTGGTCAGCTCCGA-1	3.99195	2.76148	Regulatory T cell	0	0	0	3	0	1	0	0	1	0	0	0
PT3_AGTTGGTCATGAGCGA-1	9.28685	-10.3986	Endothelial cell	1	0	3	0	1	0	0	0	0	0	0	0
PT3_AGTTGGTGTAAGAGGA-1	-10.8264	1.6418	Thyroid cell	5	0	0	0	1	0	0	0	0	0	0	0
PT3_AGTTGGTGTATCAGTC-1	6.60688	9.1051	CD8 T cell	0	0	0	3	0	0	5	8	0	0	0	0
PT3_AGTTGGTGTCGCTTTC-1	7.36918	-11.7224	Endothelial cell	1	0	1	0	0	0	0	0	0	0	0	0
PT3_AGTTGGTGTTCCGTCT-1	-10.5771	-9.42058	Fibroblast	0	0	0	0	0	0	0	0	0	0	0	0
PT3_AGTTGGTGTTGCTCCT-1	7.13481	8.39398	CD8 T cell	0	0	0	3	0	0	6	10	0	0	0	0
PT3_AGTTGGTTCACAACGT-1	-12.0227	-4.1518	Fibroblast	0	92	0	0	0	0	0	0	0	0	0	0
PT3_AGTTGGTTCCACGACG-1	-12.6938	-4.94978	Fibroblast	0	114	0	0	0	0	0	0	0	0	0	0
PT3_AGTTGGTTCCCTTGTG-1	-12.6472	-4.31608	Fibroblast	0	205	1	0	0	0	0	0	0	0	0	0
PT3_AGTTGGTTCTGCGACG-1	6.65906	-10.5452	Endothelial cell	0	0	1	0	0	0	0	0	0	0	0	0
PT3_ATAACGCAGACTAGAT-1	-11.8994	-8.65576	Fibroblast	1	6	0	0	0	0	0	0	0	0	0	0
PT3_ATAACGCAGGACAGAA-1	-11.8209	-7.97538	Fibroblast	0	0	0	3	0	1	0	0	1	0	0	0
PT3_ATAACGCAGGTGGGTT-1	1.7138	11.35	NK cell	0	0	0	4	0	0	0	22	0	0	0	0
PT3_ATAACGCAGTAGCGGT-1	-9.48901	-8.28085	Fibroblast	0	0	0	0	0	0	0	0	0	0	0	1
PT3_ATAACGCCACCTATCC-1	7.83191	3.23678	CD4 T cell	0	0	0	1	0	1	0	0	0	0	0	0
PT3_ATAACGCCATCCTAGA-1	7.334	-9.03323	Endothelial cell	0	1	1	3	0	0	0	0	0	3	1	1
PT3_ATAACGCCATCTACGA-1	6.43672	-11.6556	Endothelial cell	0	0	4	0	0	0	0	0	0	0	0	0
PT3_ATAACGCGTACCGAGA-1	-6.86978	5.07673	Thyroid cell	53	0	0	0	0	0	0	0	0	0	1	0
PT3_ATAACGCGTTGCGCAC-1	-6.13313	6.03198	Thyroid cell	27	0	0	0	0	0	0	0	0	0	0	0
PT3_ATAACGCTCCACTCCA-1	-10.2627	-8.56565	Fibroblast	0	3	0	0	0	0	0	0	0	0	0	0
PT3_ATAACGCTCTGGTTCC-1	-10.3018	-9.08631	Fibroblast	1	0	0	0	0	1	0	0	0	0	0	0
PT3_ATAACGCTCTTCTGGC-1	-8.73638	5.7531	Thyroid cell	10	0	0	0	0	0	0	0	0	0	0	0
PT3_ATAAGAGAGGACCACA-1	6.6515	9.40491	CD8 T cell	0	0	0	6	0	0	5	4	0	0	0	0
PT3_ATAAGAGAGGTGCTTT-1	7.08908	7.7141	CD8 T cell	0	0	0	4	0	0	2	4	0	0	0	0
PT3_ATAAGAGAGTGTACTC-1	-4.86129	-6.87675	Macrophage	0	0	0	1	9	0	0	0	0	0	0	0
PT3_ATAAGAGCAACGATCT-1	-6.43085	5.78285	Thyroid cell	41	1	0	0	0	0	0	0	0	1	0	0
PT3_ATAAGAGCAATAGCAA-1	1.48153	2.06274	Regulatory T cell	0	0	0	2	0	0	0	0	0	0	0	0
PT3_ATAAGAGCAATGACCT-1	5.0171	-4.54905	B cell	1	0	0	1	0	0	0	0	0	2	0	0
PT3_ATAAGAGCACAAGACG-1	-10.4617	2.38636	Thyroid cell	0	0	1	0	0	0	0	0	0	0	0	0
PT3_ATAAGAGCACAGACAG-1	-10.5011	1.76643	Thyroid cell	0	0	0	0	0	0	0	0	0	0	0	0
PT3_ATAAGAGCACATGTGT-1	4.47351	-13.3494	Endothelial cell	0	0	0	0	0	0	0	0	0	0	0	0
PT3_ATAAGAGCACGGACAA-1	-7.92943	4.0782	Thyroid cell	6	1	0	0	0	0	0	0	0	0	0	0
PT3_ATAAGAGCATAAAGGT-1	0.562906	-8.74936	Macrophage	0	0	0	6	3	3	0	0	0	0	0	0
PT3_ATAAGAGCATTCCTGC-1	4.36507	3.63782	CD4 T cell	0	0	0	5	0	0	0	0	0	0	0	0
PT3_ATAAGAGGTCTCCCTA-1	-6.88323	4.7044	Thyroid cell	3	1	0	0	0	0	0	0	0	0	0	0
PT3_ATAAGAGGTTGGAGGT-1	-9.96534	2.90596	Thyroid cell	0	0	0	0	0	0	0	0	0	0	0	0
PT3_ATAAGAGTCAAACCAC-1	-11.0806	-3.37289	Fibroblast	0	109	0	0	1	0	0	0	0	0	0	0
PT3_ATAAGAGTCACAATGC-1	0.0104752	-8.79168	Macrophage	0	0	0	2	5	1	0	0	0	0	0	0
PT3_ATAAGAGTCAGAAATG-1	7.84684	-10.79	Endothelial cell	0	0	1	0	0	0	0	0	0	0	0	0
PT3_ATAAGAGTCAGCTCGG-1	4.96998	8.84559	CD8 T cell	0	1	0	3	0	0	1	1	0	0	0	0
PT3_ATAAGAGTCCACGACG-1	0.0950156	-8.21284	Macrophage	0	0	0	3	2	2	0	0	0	0	0	0
PT3_ATAAGAGTCGCGGATC-1	5.74975	8.52473	CD8 T cell	1	0	0	4	0	0	4	1	0	0	0	0
PT3_ATAAGAGTCGCTTAGA-1	9.40092	-10.7836	Endothelial cell	0	0	2	0	0	0	0	0	0	0	0	0
PT3_ATAAGAGTCGGTTCGG-1	-9.02032	-8.32031	Fibroblast	0	2	0	0	0	0	0	0	0	0	0	0
PT3_ATAGACCAGCGAGAAA-1	9.44252	-10.7816	Endothelial cell	0	0	1	0	0	0	0	0	0	0	0	0
PT3_ATAGACCAGGACATTA-1	-0.46399	-5.00849	Macrophage	0	0	0	3	3	3	0	0	0	0	0	0
PT3_ATAGACCAGGTAAACT-1	-8.70615	4.78776	Thyroid cell	15	0	0	0	0	0	0	0	0	0	0	0
PT3_ATAGACCCAAGCGAGT-1	-2.65536	-7.44248	Macrophage	0	0	0	5	2	0	0	0	0	0	0	0
PT3_ATAGACCCACTTCTGC-1	-4.882	-7.67748	Macrophage	0	0	0	2	12	2	0	0	0	0	0	0
PT3_ATAGACCCAGCCTTGG-1	5.49944	-4.02595	B cell	1	0	0	0	0	0	0	0	0	3	0	0
PT3_ATAGACCCAGGATTGG-1	5.37797	8.72497	CD8 T cell	1	0	0	0	0	0	5	1	0	0	0	0
PT3_ATAGACCCAGGTCCAC-1	6.03554	8.85484	CD8 T cell	0	1	0	4	0	0	8	4	0	0	0	0
PT3_ATAGACCCAGTCGATT-1	-9.32515	6.33087	Thyroid cell	21	1	1	0	0	0	0	0	0	0	0	0
PT3_ATAGACCCATGGTAGG-1	7.52082	3.65789	CD4 T cell	0	0	0	3	0	1	0	0	0	0	0	0
PT3_ATAGACCCATTGGTAC-1	-11.7349	-3.77211	Fibroblast	0	93	0	0	0	0	0	0	0	0	0	0
PT3_ATAGACCGTACGAAAT-1	3.23101	1.65611	Regulatory T cell	0	0	0	4	0	1	0	0	8	1	0	0
PT3_ATAGACCGTGAAAGAG-1	-11.966	-3.64985	Fibroblast	0	220	0	0	1	0	0	0	0	0	0	0
PT3_ATAGACCGTGGTCCGT-1	7.00554	-9.27865	Endothelial cell	0	0	2	0	0	0	0	0	0	0	0	0
PT3_ATAGACCTCTGGCGTG-1	6.83095	7.2947	CD8 T cell	0	0	0	2	0	0	5	4	0	0	0	0
PT3_ATAGACCTCTTATCTG-1	-10.0277	-9.18949	Fibroblast	0	0	0	0	0	1	0	0	0	0	0	0
PT3_ATAGACCTCTTGTACT-1	-8.96635	-7.58028	Fibroblast	0	0	0	0	0	0	0	0	0	0	0	0
PT3_ATCACGAAGAAACCAT-1	-1.47315	-4.07382	Macrophage	1	0	0	1	15	3	0	0	0	0	0	0
PT3_ATCACGAAGATACACA-1	-6.74816	6.15384	Thyroid cell	36	0	0	0	0	0	0	0	0	0	0	0
PT3_ATCACGAAGCCGCCTA-1	3.50786	3.46946	CD4 T cell	1	0	0	3	0	1	0	3	2	0	0	0
PT3_ATCACGAAGGCCCTTG-1	-10.7462	-9.43643	Fibroblast	0	3	0	0	0	0	0	0	0	0	0	0
PT3_ATCACGAAGTATCTCG-1	-9.25916	6.95029	Thyroid cell	30	0	0	0	0	0	0	0	0	0	0	0
PT3_ATCACGAAGTTGAGTA-1	-8.72597	5.27723	Thyroid cell	35	0	0	0	0	0	0	0	0	0	0	0
PT3_ATCACGACAAGTCATC-1	-9.11378	5.30583	Thyroid cell	10	0	0	0	0	0	0	0	0	0	0	0
PT3_ATCACGACATGCCACG-1	-4.42192	-3.9425	Macrophage	0	0	0	1	95	1	0	0	0	0	0	0
PT3_ATCACGAGTAAACACA-1	8.54182	-11.3253	Endothelial cell	0	0	1	0	0	0	0	0	0	0	0	0
PT3_ATCACGAGTCATTAGC-1	-1.89033	-7.96533	Macrophage	0	0	0	1	3	0	0	0	0	0	0	0
PT3_ATCACGAGTCCTCTTG-1	5.57655	2.47519	CD4 T cell	0	0	0	3	0	2	0	0	3	0	0	0
PT3_ATCACGAGTCGCTTCT-1	8.96021	-10.4967	Endothelial cell	0	0	5	0	0	0	0	0	0	0	0	0
PT3_ATCACGAGTTATCGGT-1	-10.4668	2.55411	Thyroid cell	1	0	0	0	0	0	0	0	0	0	0	0
PT3_ATCACGAGTTCCACTC-1	-8.14176	5.06457	Thyroid cell	9	0	0	0	0	0	0	0	0	0	0	0
PT3_ATCACGATCATCGATG-1	-8.25162	4.10024	Thyroid cell	19	2	0	0	0	0	0	0	0	0	0	0
PT3_ATCACGATCCAATGGT-1	-11.921	-9.48253	Fibroblast	0	0	0	0	1	0	0	0	0	0	0	0
PT3_ATCACGATCCGCGCAA-1	-3.76989	-6.28133	Macrophage	0	1	0	3	17	3	0	0	0	0	0	0
PT3_ATCACGATCGAGGTAG-1	-4.9433	-7.09948	Macrophage	0	0	0	0	1	0	0	0	0	0	0	0
PT3_ATCATCTAGCGGCTTC-1	-2.48462	-8.64197	Macrophage	0	0	0	2	5	5	0	0	0	0	0	0
PT3_ATCATCTAGGAATTAC-1	-4.56307	-4.88593	Macrophage	0	0	0	2	92	3	0	0	0	0	0	0
PT3_ATCATCTAGTTACGGG-1	1.46156	-7.62738	Macrophage	0	0	0	3	10	2	0	0	0	0	0	0
PT3_ATCATCTAGTTAGGTA-1	3.05572	3.2053	CD4 T cell	0	1	0	6	1	3	0	0	2	0	0	0
PT3_ATCATCTCACAGGAGT-1	3.40499	3.33976	CD4 T cell	1	0	0	2	0	2	0	0	2	0	0	0
PT3_ATCATCTCACATGGGA-1	7.15383	-11.4321	Endothelial cell	0	0	1	0	0	0	0	0	0	0	0	0
PT3_ATCATCTCACGAAGCA-1	-9.7291	5.83275	Thyroid cell	12	2	0	0	0	0	0	0	0	0	0	0
PT3_ATCATCTCAGCTGGCT-1	-3.47794	-5.93395	Macrophage	1	0	0	2	17	4	0	0	0	0	0	0
PT3_ATCATCTCATAAGACA-1	-9.46574	-8.5788	Fibroblast	1	0	0	0	0	0	0	0	0	0	0	0
PT3_ATCATCTGTATAGTAG-1	-6.79598	7.72188	Thyroid cell	27	0	0	0	0	0	0	0	0	0	0	0
PT3_ATCATCTGTGCAGACA-1	-10.1767	-7.6744	Fibroblast	0	0	0	0	0	2	0	0	0	0	1	0
PT3_ATCATCTGTGCAGTAG-1	6.91377	7.84992	CD8 T cell	1	0	0	4	0	0	10	11	0	0	0	0
PT3_ATCATCTGTTAGATGA-1	-8.31036	5.64885	Thyroid cell	19	1	0	0	0	0	0	0	0	0	0	0
PT3_ATCATCTGTTTGCATG-1	-10.6559	2.97308	Thyroid cell	1	0	0	0	0	0	0	0	0	0	0	0
PT3_ATCATCTTCAATAAGG-1	4.33564	-7.59944	Dendritic cell	0	0	0	1	0	3	0	0	0	0	0	0
PT3_ATCATCTTCAGTGCAT-1	-10.5954	3.25531	Thyroid cell	1	2	0	0	0	0	0	0	0	0	0	0
PT3_ATCATCTTCCAGGGCT-1	5.29371	-13.3316	Endothelial cell	0	0	0	0	0	0	0	0	0	0	0	0
PT3_ATCATCTTCCTAGGGC-1	-11.9548	-9.20913	Fibroblast	0	2	0	0	0	1	0	0	0	0	0	0
PT3_ATCATCTTCGGACAAG-1	1.74553	-6.92922	Macrophage	0	0	0	1	9	3	0	0	0	0	0	0
PT3_ATCATCTTCGGCTACG-1	-8.4739	3.65352	Thyroid cell	2	6	0	0	0	0	0	0	0	0	0	0
PT3_ATCATCTTCTGCTGTC-1	6.38323	-10.4944	Endothelial cell	0	1	1	0	0	0	0	0	0	0	0	0
PT3_ATCATGGAGAGCAATT-1	-10.8869	2.234	Thyroid cell	0	1	0	0	0	0	0	0	0	0	0	0
PT3_ATCATGGAGCCACCTG-1	-1.60903	-7.70368	Macrophage	0	0	0	2	4	0	0	0	0	0	0	0
PT3_ATCATGGAGGACTGGT-1	-6.23531	6.10599	Thyroid cell	31	0	0	0	0	0	0	0	0	0	0	0
PT3_ATCATGGAGGGATGGG-1	-7.41136	4.44376	Thyroid cell	3	1	0	0	0	0	0	0	0	0	0	0
PT3_ATCATGGAGTTCGCAT-1	-8.00424	6.67794	Thyroid cell	25	0	0	0	0	0	0	0	0	0	0	0
PT3_ATCATGGCAACACCCG-1	6.09103	9.65282	CD8 T cell	1	0	0	4	0	0	5	8	0	0	0	0
PT3_ATCATGGCAAGTCTAC-1	-11.9473	-3.8898	Fibroblast	0	348	0	0	3	0	0	0	0	0	0	0
PT3_ATCATGGCACGAGAGT-1	-8.17317	6.15728	Thyroid cell	40	0	0	0	0	0	0	0	0	0	0	0
PT3_ATCATGGCATCTCCCA-1	1.11291	-6.75041	Macrophage	0	0	0	3	4	0	0	0	0	0	0	0
PT3_ATCATGGCATTTCAGG-1	3.27253	3.06829	CD4 T cell	0	0	0	3	0	2	0	0	0	0	17	0
PT3_ATCATGGGTACGCACC-1	-11.6153	-3.90457	Fibroblast	0	164	0	0	0	0	0	0	0	0	0	0
PT3_ATCATGGGTAGATTAG-1	8.53696	3.56411	CD4 T cell	0	0	0	4	0	1	0	0	1	0	0	0
PT3_ATCATGGGTGCATCTA-1	2.25388	10.9634	NK cell	0	0	0	0	0	0	2	11	0	0	0	0
PT3_ATCATGGTCACAGTAC-1	-7.38292	3.91996	Thyroid cell	18	0	0	0	0	0	0	0	0	0	0	0
PT3_ATCATGGTCCAAAGTC-1	-3.96056	-7.81936	Macrophage	31	0	0	2	3	4	0	0	0	0	0	0
PT3_ATCATGGTCCGTTGTC-1	7.10624	-11.5219	Endothelial cell	0	0	1	0	0	0	0	0	0	0	0	0
PT3_ATCATGGTCCTGCCAT-1	-9.91564	6.0128	Thyroid cell	37	2	0	0	0	0	0	0	0	0	0	0
PT3_ATCATGGTCGTTGACA-1	-9.75069	2.66942	Thyroid cell	0	0	0	0	0	0	0	0	0	0	0	0
PT3_ATCCACCAGCAATATG-1	8.06536	5.61062	CD4 T cell	0	0	0	3	0	0	5	3	0	0	0	0
PT3_ATCCACCAGCCATCGC-1	-6.3175	5.98173	Thyroid cell	52	1	0	0	0	0	0	0	0	0	0	0
PT3_ATCCACCAGCCGGTAA-1	-10.5262	3.86851	Thyroid cell	1	0	0	0	0	0	0	0	0	0	0	0
PT3_ATCCACCAGCTGTCTA-1	-0.98112	-9.47089	Macrophage	0	0	0	7	6	2	0	0	0	0	0	0
PT3_ATCCACCAGCTGTTCA-1	4.37087	-3.56226	B cell	0	0	0	1	0	0	0	0	0	0	0	0
PT3_ATCCACCAGGATTCGG-1	-9.7725	5.02679	Thyroid cell	5	3	0	0	0	0	0	0	0	0	0	0
PT3_ATCCACCAGTACACCT-1	-9.76935	4.44818	Thyroid cell	5	3	0	0	0	0	0	0	0	0	0	0
PT3_ATCCACCCAACGCACC-1	-10.5227	2.10202	Thyroid cell	0	1	0	0	1	0	0	0	0	0	0	0
PT3_ATCCACCCACGAAACG-1	-10.44	-3.61786	Fibroblast	0	25	0	0	0	0	0	0	0	0	0	0
PT3_ATCCACCCAGGTCGTC-1	2.92748	2.45983	CD4 T cell	0	5	0	4	0	0	0	0	1	0	0	0
PT3_ATCCACCCATAAGACA-1	-10.2908	3.09476	Thyroid cell	1	2	0	0	1	0	0	0	0	0	0	0
PT3_ATCCACCCATTACGAC-1	-10.4194	-4.21123	Fibroblast	9	139	0	0	0	0	0	0	0	0	0	0
PT3_ATCCACCGTAAGTAGT-1	-7.97508	6.98465	Thyroid cell	38	0	0	0	0	0	0	0	0	0	0	0
PT3_ATCCACCGTATCACCA-1	0.747357	-7.52827	Macrophage	1	1	0	1	11	1	0	0	0	0	0	0
PT3_ATCCACCGTCACCCAG-1	-8.18132	5.3724	Thyroid cell	8	0	0	0	0	0	0	0	0	0	0	0
PT3_ATCCACCGTCGACTGC-1	2.93527	11.7212	NK cell	0	0	0	3	0	0	1	18	0	0	0	0
PT3_ATCCACCGTGGCAAAC-1	-10.9002	1.89661	Thyroid cell	1	0	0	0	0	0	0	0	0	0	0	0
PT3_ATCCACCGTTCCACTC-1	-8.27022	3.82438	Thyroid cell	2	8	0	0	0	0	0	0	0	0	0	0
PT3_ATCCACCGTTTGACTG-1	0.633965	-6.72281	Macrophage	0	0	0	3	4	1	0	0	0	0	0	0
PT3_ATCCACCTCACCCGAG-1	-9.42752	-7.82043	Fibroblast	0	4	0	0	0	0	0	0	0	0	0	0
PT3_ATCCACCTCACGACTA-1	-1.47039	-9.51618	Macrophage	0	1	0	2	8	0	0	0	0	0	0	0
PT3_ATCCACCTCATGTAGC-1	-12.7167	-4.52228	Fibroblast	0	340	0	0	2	0	0	0	0	0	0	0
PT3_ATCCACCTCCTTTACA-1	8.88348	-10.4466	Endothelial cell	0	0	2	14	0	0	12	3	0	0	1	0
PT3_ATCCACCTCGTCCGTT-1	-9.28899	-8.13942	Fibroblast	3	0	0	0	0	0	0	0	0	0	0	0
PT3_ATCCGAAAGAACAACT-1	5.33829	-13.4715	Endothelial cell	0	0	3	0	0	0	0	0	0	0	0	0
PT3_ATCCGAAAGATATACG-1	2.16483	1.47409	Regulatory T cell	0	0	0	6	0	1	0	0	3	0	0	0
PT3_ATCCGAAAGCCAGGAT-1	-9.64588	-8.50834	Fibroblast	1	0	0	0	0	0	0	0	0	0	0	0
PT3_ATCCGAAAGCGCCTTG-1	5.3265	3.15397	CD4 T cell	1	0	0	6	0	0	0	0	0	0	0	0
PT3_ATCCGAAAGGCAATTA-1	-10.3869	2.38008	Thyroid cell	0	0	0	0	0	0	0	0	0	0	0	0
PT3_ATCCGAAAGGTGCAAC-1	-10.9679	-3.77286	Fibroblast	9	330	0	0	0	0	0	0	0	0	0	0
PT3_ATCCGAAAGTGTACCT-1	0.167423	-8.23003	Macrophage	0	0	0	3	8	1	0	0	0	0	0	0
PT3_ATCCGAACAAGAAAGG-1	6.40664	-10.4068	Endothelial cell	0	0	3	0	0	0	0	0	0	0	0	0
PT3_ATCCGAACAATGCCAT-1	-10.0173	4.25011	Thyroid cell	8	10	0	0	0	0	0	0	0	0	0	0
PT3_ATCCGAACACAGGAGT-1	-6.85227	8.01339	Thyroid cell	10	2	0	0	0	0	0	0	0	0	0	0
PT3_ATCCGAACACCTCGGA-1	6.43661	-11.4448	Endothelial cell	0	1	0	0	0	0	0	0	0	0	0	0
PT3_ATCCGAACAGGAATCG-1	-3.55485	0.0844911	Mast cell	0	0	0	0	0	1	0	0	0	0	0	42
PT3_ATCCGAACATACGCCG-1	-2.58457	-9.60171	Macrophage	0	0	0	2	5	0	0	0	0	0	0	0
PT3_ATCCGAACATATGGTC-1	-7.61942	7.87641	Thyroid cell	43	0	0	0	0	0	0	0	0	0	0	0
PT3_ATCCGAAGTAGCAAAT-1	-11.9358	-3.49802	Fibroblast	0	95	0	0	0	0	0	0	0	0	0	0
PT3_ATCCGAAGTAGGCTGA-1	-4.51437	-4.41882	Macrophage	0	0	0	2	44	0	0	0	0	0	0	0
PT3_ATCCGAAGTGAAGGCT-1	8.04344	2.72256	CD4 T cell	0	0	0	3	0	0	0	1	0	0	0	0
PT3_ATCCGAATCCACGACG-1	-7.12266	5.32924	Thyroid cell	8	1	0	0	0	0	0	0	0	0	0	0
PT3_ATCCGAATCCGGGTGT-1	9.46108	-10.5649	Endothelial cell	0	0	2	0	0	0	0	0	0	0	0	0
PT3_ATCCGAATCTCGCTTG-1	-4.2658	-9.08948	Macrophage	0	0	0	0	1	1	0	1	0	0	0	0
PT3_ATCCGAATCTCGGACG-1	-1.43609	-8.29426	Macrophage	0	1	0	1	5	1	0	0	0	0	0	0
PT3_ATCCGAATCTTCGAGA-1	3.17794	3.28506	CD4 T cell	0	45	0	11	2	4	0	1	0	0	0	0
PT3_ATCGAGTAGAAACCGC-1	1.88099	2.35633	Regulatory T cell	0	0	0	3	0	3	0	1	3	0	0	0
PT3_ATCGAGTAGTACGACG-1	-9.15063	5.24657	Thyroid cell	19	0	0	0	0	0	0	0	0	0	0	0
PT3_ATCGAGTAGTACGTTC-1	5.9191	8.64634	CD8 T cell	0	1	0	1	0	0	3	1	0	0	0	0
PT3_ATCGAGTCAACTGCTA-1	4.89859	2.75785	CD4 T cell	0	0	0	3	0	0	0	0	2	0	0	0
PT3_ATCGAGTCACAGCGTC-1	-7.59045	6.42747	Thyroid cell	8	0	0	0	0	0	0	0	0	0	0	0
PT3_ATCGAGTCACCTGGTG-1	7.42998	-9.33596	Endothelial cell	0	0	1	0	0	0	0	0	0	0	0	0
PT3_ATCGAGTCACTGTGTA-1	1.75163	1.52468	Regulatory T cell	1	0	0	3	0	2	0	0	7	0	0	0
PT3_ATCGAGTCAGACGCCT-1	-9.34075	-7.71506	Fibroblast	0	1	0	0	0	0	0	0	0	0	0	0
PT3_ATCGAGTCAGCTGGCT-1	-7.03059	4.7137	Thyroid cell	3	2	0	0	0	0	0	0	0	0	0	0
PT3_ATCGAGTCAGTCGTGC-1	-10.2359	-9.29385	Fibroblast	0	2	0	0	0	0	0	0	0	0	0	0
PT3_ATCGAGTCATCCCACT-1	-7.83134	5.51029	Thyroid cell	7	0	0	0	0	0	0	0	0	0	0	0
PT3_ATCGAGTGTCCGCTGA-1	4.84434	-4.29577	B cell	0	0	0	1	0	0	0	0	0	3	0	0
PT3_ATCGAGTTCTCCAGGG-1	8.46924	3.39137	CD4 T cell	0	0	0	2	0	2	0	0	0	0	0	0
PT3_ATCGAGTTCTCCTATA-1	-7.16021	8.1526	Thyroid cell	18	5	0	0	0	0	0	0	0	0	0	0
PT3_ATCTACTAGAGTACCG-1	-11.1334	-5.14214	Fibroblast	0	213	0	0	0	1	0	0	0	0	0	0
PT3_ATCTACTAGAGTCTGG-1	-11.9416	-9.26271	Fibroblast	0	1	0	1	0	0	0	0	0	0	0	0
PT3_ATCTACTAGCAAATCA-1	-6.88471	7.72537	Thyroid cell	59	3	0	0	0	0	0	0	0	0	0	0
PT3_ATCTACTAGCGTGAGT-1	-1.71986	-9.44045	Macrophage	0	0	0	3	2	0	0	0	0	0	0	0
PT3_ATCTACTAGGGTGTGT-1	7.05863	-10.682	Endothelial cell	0	0	0	0	0	0	0	0	0	0	0	0
PT3_ATCTACTAGTATCGAA-1	-10.7669	-9.53415	Fibroblast	2	1	0	0	0	0	0	0	0	0	0	0
PT3_ATCTACTAGTTAGGTA-1	-7.32417	6.75076	Thyroid cell	62	1	0	0	0	0	0	0	0	0	0	0
PT3_ATCTACTCAATGGAAT-1	-9.48511	4.10151	Thyroid cell	0	0	0	0	0	0	0	0	0	0	0	0
PT3_ATCTACTCACCGAAAG-1	-3.55066	-0.038039	Mast cell	0	0	0	2	1	0	0	0	0	0	0	110
PT3_ATCTACTCAGATCCAT-1	1.21168	1.7905	Regulatory T cell	0	1	0	5	0	2	0	0	3	0	0	0
PT3_ATCTACTCAGGATCGA-1	-9.14145	5.62634	Thyroid cell	31	2	0	0	0	0	0	0	0	0	0	0
PT3_ATCTACTCATGCAATC-1	3.18014	2.67427	Regulatory T cell	0	1	0	4	0	0	0	0	0	0	0	0
PT3_ATCTACTCATGTAAGA-1	-10.3045	5.16032	Thyroid cell	19	0	0	0	0	0	0	0	0	0	0	0
PT3_ATCTACTGTACGAAAT-1	1.09525	-7.09267	Macrophage	0	0	0	6	4	1	0	1	0	0	0	0
PT3_ATCTACTGTCAAAGCG-1	-3.89612	-8.77035	Macrophage	0	1	0	0	0	1	0	0	0	0	0	0
PT3_ATCTACTGTCATATCG-1	-3.77065	-5.23618	Macrophage	0	1	0	3	17	0	0	0	0	0	0	0
PT3_ATCTACTGTGGGTATG-1	-0.622523	-4.47436	Macrophage	0	0	0	0	1	0	0	0	0	0	0	0
PT3_ATCTACTGTGTGAATA-1	9.09501	-9.79792	Endothelial cell	0	0	0	0	0	0	0	0	0	0	0	0
PT3_ATCTACTGTTCGTGAT-1	-6.88174	6.76552	Thyroid cell	47	1	0	1	0	0	0	0	0	0	0	0
PT3_ATCTACTGTTGTCGCG-1	-10.6193	3.00268	Thyroid cell	0	1	1	0	0	0	0	0	0	0	0	0
PT3_ATCTACTGTTGTGGCC-1	-1.18349	-9.756	Macrophage	0	0	0	2	1	1	0	0	0	0	0	0
PT3_ATCTACTTCACCTTAT-1	-9.40549	-7.65639	Fibroblast	0	15	0	0	1	0	0	0	0	0	0	0
PT3_ATCTACTTCATCGATG-1	-10.4465	1.67419	Thyroid cell	0	0	0	0	0	0	0	0	0	0	0	0
PT3_ATCTACTTCCAAACTG-1	9.81593	-10.2521	Endothelial cell	0	0	8	0	0	0	0	0	0	0	0	0
PT3_ATCTACTTCCAATGGT-1	-10.198	3.6336	Thyroid cell	0	0	0	0	0	0	0	0	0	0	0	0
PT3_ATCTACTTCGAATGCT-1	-3.60009	0.0215939	Mast cell	0	0	0	5	1	0	0	0	0	0	0	141
PT3_ATCTACTTCTGCGGCA-1	5.22626	8.17302	CD8 T cell	0	1	0	3	0	0	6	3	0	0	0	0
PT3_ATCTACTTCTGTCTAT-1	-10.7337	3.25327	Thyroid cell	0	0	0	0	0	0	0	0	0	0	0	0
PT3_ATCTGCCCACCAGTTA-1	6.74388	9.06864	CD8 T cell	0	0	0	3	0	0	4	7	0	0	0	0
PT3_ATCTGCCCACTACAGT-1	-1.68733	-9.53255	Macrophage	1	0	0	0	9	1	0	0	0	0	0	0
PT3_ATCTGCCCAGATCTGT-1	-8.4847	5.51319	Thyroid cell	20	1	0	0	0	0	0	0	0	0	0	0
PT3_ATCTGCCCATGATCCA-1	-10.2338	3.46317	Thyroid cell	0	0	0	0	0	0	0	0	0	0	0	0
PT3_ATCTGCCCATTGGTAC-1	-6.43594	5.21719	Thyroid cell	39	0	0	0	0	0	0	0	0	0	0	0
PT3_ATCTGCCGTAGCTAAA-1	4.13365	-7.51848	Dendritic cell	0	0	1	1	0	1	0	0	0	0	0	0
PT3_ATCTGCCGTGCTCTTC-1	5.56566	9.79363	CD8 T cell	0	0	0	5	0	0	11	6	0	0	0	0
PT3_ATCTGCCGTGCTTCTC-1	-10.2719	2.7725	Thyroid cell	2	0	0	0	0	0	0	0	0	0	0	0
PT3_ATCTGCCGTTGTCTTT-1	-12.1634	-3.49442	Fibroblast	2	231	0	0	0	0	0	0	0	0	0	0
PT3_ATCTGCCTCAACGGCC-1	2.17544	1.113	Regulatory T cell	0	0	0	3	0	1	0	0	4	3	1	0
PT3_ATCTGCCTCCACGACG-1	3.23679	3.16992	CD4 T cell	0	0	0	1	0	0	0	0	5	0	0	0
PT3_ATCTGCCTCGTAGATC-1	-11.8453	-8.21109	Fibroblast	0	1	0	0	0	0	0	0	0	0	0	0
PT3_ATCTGCCTCGTGGACC-1	0.934767	-8.13627	Macrophage	0	0	0	10	5	3	7	6	0	0	0	0
PT3_ATCTGCCTCTCGTTTA-1	-9.93021	4.06638	Thyroid cell	3	1	0	0	0	0	0	0	0	0	0	0
PT3_ATGAGGGAGAAAGTGG-1	-3.65913	-4.64303	Macrophage	0	0	0	3	25	1	0	0	0	0	0	0
PT3_ATGAGGGAGACTAGAT-1	-7.58745	7.84368	Thyroid cell	61	0	0	0	0	0	0	0	0	0	0	0
PT3_ATGAGGGAGAGCTGGT-1	8.86303	-10.4546	Endothelial cell	0	0	0	0	0	0	0	0	0	0	0	0
PT3_ATGAGGGAGCCCAATT-1	-0.185272	-6.96637	Macrophage	0	0	0	3	6	0	0	0	0	0	0	0
PT3_ATGAGGGAGGCCGAAT-1	-9.90954	3.72499	Thyroid cell	1	0	0	0	0	0	0	0	0	2	0	0
PT3_ATGAGGGAGGTACTCT-1	-10.5075	2.71569	Thyroid cell	0	2	0	0	1	0	0	0	0	0	0	0
PT3_ATGAGGGCAAACTGCT-1	0.0468818	-8.82324	Macrophage	0	0	0	2	3	1	0	0	0	0	0	0
PT3_ATGAGGGCAAGCTGAG-1	-11.8079	-8.14167	Fibroblast	0	3	0	0	0	0	0	0	0	0	0	0
PT3_ATGAGGGCACTCAGGC-1	3.69264	11.081	NK cell	0	0	0	2	0	0	5	17	0	0	0	0
PT3_ATGAGGGGTTCCCGAG-1	-11.9469	-3.65044	Fibroblast	0	345	0	0	0	0	0	0	0	0	0	0
PT3_ATGAGGGTCGTTGCCT-1	-1.04755	-7.13819	Macrophage	0	0	0	1	1	0	0	0	0	0	0	0
PT3_ATGAGGGTCTTGGGTA-1	-9.0477	-8.21675	Fibroblast	0	4	0	0	0	1	0	0	0	0	0	0
PT3_ATGCGATAGACTAGGC-1	5.0684	2.24487	CD4 T cell	0	0	0	1	0	1	0	0	0	0	0	0
PT3_ATGCGATAGCCCAATT-1	-10.804	-3.67006	Fibroblast	0	221	0	0	0	0	0	0	0	0	0	0
PT3_ATGCGATAGCGTGAAC-1	8.72039	-11.0631	Endothelial cell	0	1	0	0	0	0	0	0	0	0	0	0
PT3_ATGCGATAGGACAGAA-1	-10.1876	2.32382	Thyroid cell	5	2	1	1	0	0	0	1	0	0	0	0
PT3_ATGCGATAGTAGATGT-1	-10.0818	2.28025	Thyroid cell	6	3	0	0	0	0	0	0	0	0	0	0
PT3_ATGCGATCAATTGCTG-1	-3.38255	-8.52873	Macrophage	0	0	0	3	13	1	0	0	0	0	0	0
PT3_ATGCGATCACCCTATC-1	2.9181	1.50568	Regulatory T cell	0	0	0	4	0	0	0	0	9	0	0	0
PT3_ATGCGATCACGAAACG-1	-9.02999	7.50846	Thyroid cell	29	1	0	0	0	0	0	0	0	0	0	0
PT3_ATGCGATCATAACCTG-1	2.66502	1.5161	Regulatory T cell	0	0	0	5	0	1	0	0	4	0	0	0
PT3_ATGCGATGTCCGAACC-1	-10.9408	2.11164	Thyroid cell	0	0	0	0	0	0	0	0	0	0	0	0
PT3_ATGCGATGTCGGCTCA-1	-10.5388	-3.59437	Fibroblast	0	33	0	0	0	0	0	0	0	0	0	0
PT3_ATGCGATGTCTGCCAG-1	1.73173	1.51317	Regulatory T cell	2	0	0	1	0	1	0	0	4	0	0	0
PT3_ATGCGATTCAACGGCC-1	4.00868	-7.55421	Dendritic cell	0	0	2	9	1	2	0	0	0	0	0	0
PT3_ATGCGATTCCAACCAA-1	-8.60157	4.44266	Thyroid cell	2	0	0	1	0	0	0	0	0	0	0	0
PT3_ATGCGATTCCGCATAA-1	-6.76336	4.7619	Thyroid cell	1	0	0	0	0	0	0	0	0	0	0	0
PT3_ATGCGATTCCTTTCGG-1	-10.6226	-9.27157	Fibroblast	0	1	0	0	0	0	0	0	0	0	0	0
PT3_ATGGGAGAGACCTAGG-1	7.82363	-11.3051	Endothelial cell	0	0	0	0	0	0	0	0	0	0	0	0
PT3_ATGGGAGAGAGACGAA-1	-10.3688	1.77397	Thyroid cell	3	0	0	0	0	1	0	0	0	0	0	0
PT3_ATGGGAGAGCGAAGGG-1	-8.55329	3.68475	Thyroid cell	0	0	0	0	0	0	0	0	0	0	0	0
PT3_ATGGGAGAGCTGCCCA-1	4.10511	2.06711	CD4 T cell	0	0	1	2	0	0	0	0	2	0	0	0
PT3_ATGGGAGCACCGAATT-1	-9.68967	2.77682	Thyroid cell	0	0	0	0	0	0	0	0	0	0	0	0
PT3_ATGGGAGCACCTCGTT-1	7.64478	-10.7932	Endothelial cell	0	0	0	0	0	0	0	0	0	0	0	0
PT3_ATGGGAGCACTACAGT-1	-4.41413	-7.786	Macrophage	0	0	0	2	4	0	0	0	0	0	0	0
PT3_ATGGGAGCAGCGAACA-1	6.8584	-11.2519	Endothelial cell	0	0	0	0	0	0	0	0	0	0	0	0
PT3_ATGGGAGCATCCTAGA-1	-8.58337	6.21181	Thyroid cell	23	0	0	0	0	0	0	0	0	0	0	0
PT3_ATGGGAGCATTATCTC-1	-0.638908	-9.09105	Macrophage	0	0	0	5	2	4	0	0	0	0	0	0
PT3_ATGGGAGGTAGCGTGA-1	-9.54854	4.07853	Thyroid cell	1	0	0	0	0	0	0	0	0	0	0	0
PT3_ATGGGAGGTATAGGTA-1	9.57786	-10.5985	Endothelial cell	0	0	2	0	0	0	0	0	0	0	0	0
PT3_ATGGGAGGTCAGAAGC-1	-11.4816	-9.41989	Fibroblast	0	0	0	0	0	0	0	0	0	0	0	0
PT3_ATGGGAGGTCCGAGTC-1	-7.50219	4.82146	Thyroid cell	22	0	0	0	0	0	0	0	0	0	0	0
PT3_ATGGGAGGTGAACCTT-1	-11.5694	-7.88748	Fibroblast	0	2	0	0	0	0	0	0	0	0	0	0
PT3_ATGGGAGGTGCCTGGT-1	-11.8956	-8.11952	Fibroblast	0	9	0	0	0	0	0	0	0	0	0	0
PT3_ATGGGAGGTGGGTATG-1	-8.12528	3.71575	Thyroid cell	8	0	0	0	0	0	0	0	0	0	0	0
PT3_ATGGGAGGTTCGCGAC-1	-10.397	2.94837	Thyroid cell	12	1	0	0	1	0	0	0	0	0	0	0
PT3_ATGGGAGTCCTCATTA-1	-7.42476	5.60266	Thyroid cell	18	0	0	0	0	0	0	0	0	0	0	0
PT3_ATGTGTGAGAAAGTGG-1	-6.8563	7.29193	Thyroid cell	59	1	0	0	0	0	0	0	0	0	0	0
PT3_ATGTGTGAGATGCCTT-1	-8.58464	3.85089	Thyroid cell	81	1	0	0	2	0	0	0	0	0	0	0
PT3_ATGTGTGAGCTAGGCA-1	-6.60366	5.21179	Thyroid cell	33	0	0	0	0	0	0	0	0	0	0	0
PT3_ATGTGTGAGGAATTAC-1	-9.07462	5.83186	Thyroid cell	91	0	0	0	0	0	0	0	0	0	0	0
PT3_ATGTGTGAGGGATCTG-1	7.05333	-9.13597	Endothelial cell	0	0	0	0	0	0	0	0	0	0	0	0
PT3_ATGTGTGAGTCTTGCA-1	-3.8993	-5.04009	Macrophage	1	1	0	4	39	9	0	0	0	0	0	0
PT3_ATGTGTGAGTTACGGG-1	-3.49808	0.0205674	Mast cell	0	0	0	1	0	0	0	0	0	0	0	75
PT3_ATGTGTGAGTTGCAGG-1	11.6586	-4.19371	Plasma cell	0	0	0	0	0	0	0	0	0	1	0	0
PT3_ATGTGTGCAATGGAGC-1	13.0961	-3.58335	Plasma cell	1	0	0	0	0	0	0	0	0	0	14	0
PT3_ATGTGTGCACCAGATT-1	-11.9386	-3.63711	Fibroblast	0	276	0	0	1	0	0	0	0	0	0	0
PT3_ATGTGTGCAGACGCTC-1	-9.72921	3.97394	Thyroid cell	19	0	0	0	0	0	0	0	0	0	0	0
PT3_ATGTGTGCAGATCCAT-1	-11.421	-9.48491	Fibroblast	0	1	0	0	0	2	0	0	0	0	0	0
PT3_ATGTGTGGTAGCGCAA-1	-1.62083	-9.82904	Macrophage	0	0	0	1	4	1	0	0	0	0	0	0
PT3_ATGTGTGGTAGGGTAC-1	-9.97607	4.15697	Thyroid cell	0	0	0	0	0	0	0	0	0	0	0	0
PT3_ATGTGTGGTAGTAGTA-1	-10.3783	2.95974	Thyroid cell	0	3	0	0	0	0	0	0	0	0	0	0
PT3_ATGTGTGGTCATATCG-1	-9.16789	3.43648	Thyroid cell	21	1	0	0	0	0	0	0	0	0	0	0
PT3_ATGTGTGGTCTAGCGC-1	-11.6846	-9.46006	Fibroblast	0	1	0	0	0	0	0	0	0	0	0	0
PT3_ATGTGTGGTCTCAACA-1	5.36242	-12.9804	Endothelial cell	0	0	0	0	0	0	0	0	0	0	0	0
PT3_ATGTGTGGTGGTGTAG-1	-6.40397	6.04814	Thyroid cell	77	1	0	0	0	0	0	0	0	0	0	0
PT3_ATGTGTGGTTAGTGGG-1	2.9737	1.53308	Regulatory T cell	0	0	0	3	0	1	0	0	3	1	0	0
PT3_ATGTGTGGTTTCGCTC-1	6.37573	9.04468	CD8 T cell	0	0	0	4	0	0	9	5	0	0	0	0
PT3_ATGTGTGTCAGCTGGC-1	1.47953	-7.87996	Macrophage	0	0	0	2	3	2	0	0	0	0	0	0
PT3_ATGTGTGTCTGATACG-1	-1.18775	-7.20908	Macrophage	0	0	0	3	1	1	0	0	0	0	0	0
PT3_ATGTGTGTCTGCTGTC-1	-7.782	6.9833	Thyroid cell	16	3	0	0	0	0	0	0	0	0	0	0
PT3_ATGTGTGTCTTGCATT-1	-8.04369	5.99858	Thyroid cell	34	1	0	0	0	0	0	0	0	0	0	0
PT3_ATTACTCAGTTGAGAT-1	-8.20632	6.53265	Thyroid cell	17	0	0	0	0	0	0	0	0	0	0	0
PT3_ATTACTCCAACGATGG-1	-10.1413	5.25326	Thyroid cell	60	1	0	0	0	1	0	0	0	0	0	0
PT3_ATTACTCCACCTCGGA-1	-6.35222	5.78545	Thyroid cell	54	0	0	0	0	0	0	0	0	0	0	0
PT3_ATTACTCCACGACTCG-1	-6.75449	5.87957	Thyroid cell	20	1	0	0	0	0	0	0	0	0	0	0
PT3_ATTACTCCACTGCCAG-1	-7.42183	4.23804	Thyroid cell	7	0	0	0	0	0	0	0	0	0	0	0
PT3_ATTACTCCACTTAACG-1	4.70086	-13.4901	Endothelial cell	0	0	0	0	0	0	0	0	0	0	0	0
PT3_ATTACTCCAGCTATTG-1	-10.2076	3.60851	Thyroid cell	0	1	0	0	0	0	0	0	0	0	0	0
PT3_ATTACTCGTAAGTAGT-1	-2.45766	-9.55289	Macrophage	0	0	0	0	5	0	0	0	0	0	0	0
PT3_ATTACTCGTTCGTGAT-1	-1.31184	-7.37485	Macrophage	0	2	0	1	5	4	0	0	0	0	0	0
PT3_ATTACTCTCAACGCTA-1	-10.1669	3.47878	Thyroid cell	25	3	0	0	0	0	0	0	0	0	1	0
PT3_ATTACTCTCACTTACT-1	-6.31715	5.67859	Thyroid cell	26	2	0	0	0	0	0	0	0	0	0	0
PT3_ATTACTCTCCGTTGTC-1	-8.31903	5.58436	Thyroid cell	5	1	0	0	0	0	0	0	0	0	0	0
PT3_ATTATCCAGACTTGAA-1	6.60632	-10.719	Endothelial cell	0	0	2	0	0	0	0	0	0	0	0	0
PT3_ATTATCCAGAGAGCTC-1	-8.46873	4.79421	Thyroid cell	7	6	0	0	0	0	0	0	0	0	0	0
PT3_ATTATCCAGATGGGTC-1	-9.94725	4.98459	Thyroid cell	17	1	0	0	0	0	0	0	0	0	0	0
PT3_ATTATCCAGGATGCGT-1	-6.21386	6.00387	Thyroid cell	32	1	0	0	0	0	0	0	0	0	0	0
PT3_ATTATCCAGGGCACTA-1	10.4634	-4.40154	Plasma cell	1	0	0	1	0	0	0	0	0	2	0	0
PT3_ATTATCCAGTGGGTTG-1	6.99221	7.61906	CD8 T cell	0	0	0	8	0	0	5	2	0	0	0	0
PT3_ATTATCCAGTGTGAAT-1	-6.99964	7.77503	Thyroid cell	28	1	0	0	0	0	0	0	0	0	0	0
PT3_ATTATCCAGTTCGATC-1	6.58999	-10.0959	Endothelial cell	0	0	0	0	0	0	0	0	0	0	0	0
PT3_ATTATCCCAATAACGA-1	5.68984	-13.2666	Endothelial cell	0	1	1	0	0	0	0	0	0	0	0	0
PT3_ATTATCCCACGACTCG-1	8.70392	-10.6218	Endothelial cell	0	0	1	0	0	0	0	0	0	0	0	0
PT3_ATTATCCCAGACAAAT-1	-3.69955	-4.92539	Macrophage	0	0	0	2	29	1	0	0	0	0	0	0
PT3_ATTATCCCAGATCGGA-1	-6.8051	5.33378	Thyroid cell	18	0	0	0	0	0	0	0	0	0	0	0
PT3_ATTATCCCAGCTATTG-1	-10.7608	1.585	Thyroid cell	1	0	0	0	0	0	0	0	0	0	0	0
PT3_ATTATCCCAGTAACGG-1	-9.79818	4.76699	Thyroid cell	22	1	0	0	0	0	0	0	0	0	0	0
PT3_ATTATCCCATGTAGTC-1	-6.95751	5.42248	Thyroid cell	6	3	0	0	0	0	0	0	0	0	0	0
PT3_ATTATCCGTAACGCGA-1	6.50523	2.56061	CD4 T cell	0	0	0	3	0	0	0	0	0	0	0	0
PT3_ATTATCCGTACCGAGA-1	6.17695	2.5538	CD4 T cell	0	0	0	1	0	0	0	0	0	0	0	0
PT3_ATTATCCGTATGGTTC-1	-8.16592	6.78433	Thyroid cell	12	0	0	0	0	0	0	0	0	0	0	0
PT3_ATTATCCGTCATGCCG-1	0.42036	-7.21635	Macrophage	0	0	0	4	2	0	0	0	0	0	0	0
PT3_ATTATCCGTCTGCGGT-1	6.84143	-11.102	Endothelial cell	1	0	1	0	0	0	0	0	0	0	0	0
PT3_ATTATCCGTTACGACT-1	-3.06768	-8.10437	Macrophage	0	1	0	3	11	3	0	0	0	0	0	0
PT3_ATTATCCGTTATGTGC-1	6.73621	-11.9552	Endothelial cell	0	0	2	0	1	0	0	0	0	0	0	0
PT3_ATTATCCTCCACTCCA-1	-9.41824	6.1095	Thyroid cell	42	3	0	0	0	0	0	0	0	0	0	0
PT3_ATTATCCTCGAACGGA-1	-8.18196	6.61688	Thyroid cell	7	0	0	0	0	0	0	0	0	0	0	0
PT3_ATTATCCTCTCGATGA-1	-9.45037	7.15765	Thyroid cell	44	2	0	0	1	0	0	0	0	0	0	0
PT3_ATTATCCTCTTCGAGA-1	6.41349	-12.4098	Endothelial cell	0	0	0	0	0	1	0	0	0	0	0	0
PT3_ATTCTACAGCGTCAAG-1	-10.9187	2.0472	Thyroid cell	1	0	0	0	1	0	0	0	0	0	0	0
PT3_ATTCTACAGTACGCGA-1	8.45485	-10.7218	Endothelial cell	0	0	2	0	0	0	0	1	0	0	0	0
PT3_ATTCTACAGTATTGGA-1	-10.7893	2.3125	Thyroid cell	0	0	0	0	0	0	0	0	0	0	0	0
PT3_ATTCTACAGTGATCGG-1	8.75402	3.92081	CD4 T cell	0	0	0	2	0	0	0	0	0	0	0	0
PT3_ATTCTACAGTTGTCGT-1	5.74357	-4.17333	B cell	0	0	0	5	0	0	0	0	0	3	0	0
PT3_ATTCTACCAATGGATA-1	-12.5537	-5.17275	Fibroblast	0	8	0	0	0	0	0	0	0	0	0	0
PT3_ATTCTACCACAGCCCA-1	-9.21546	5.67633	Thyroid cell	4	3	0	0	0	0	0	0	0	0	0	0
PT3_ATTCTACCACGAAATA-1	2.2702	2.29218	Regulatory T cell	0	0	0	3	0	0	0	0	0	0	0	0
PT3_ATTCTACCACTAGTAC-1	-10.8432	2.27913	Thyroid cell	0	0	1	0	0	0	0	0	0	0	0	0
PT3_ATTCTACCAGGCTCAC-1	-4.27378	-8.8847	Macrophage	0	1	0	1	2	4	0	0	0	0	0	0
PT3_ATTCTACGTCTAAAGA-1	6.10642	8.33593	CD8 T cell	0	0	0	4	0	0	5	10	0	0	0	0
PT3_ATTCTACGTGCACCAC-1	4.84362	2.75596	CD4 T cell	0	0	0	2	0	0	0	0	2	0	0	0
PT3_ATTCTACGTGCGCTTG-1	-8.28425	5.54545	Thyroid cell	12	1	0	0	0	0	0	0	0	0	0	0
PT3_ATTCTACGTTCGTCTC-1	-3.50591	0.00120916	Mast cell	0	0	0	2	0	0	0	0	0	0	0	27
PT3_ATTCTACGTTGTGGAG-1	-7.08289	5.44129	Thyroid cell	12	0	0	0	0	0	0	0	0	0	0	0
PT3_ATTCTACTCACCTCGT-1	6.77375	6.57986	CD8 T cell	0	0	0	7	1	0	2	6	0	0	0	0
PT3_ATTGGACAGTCCGTAT-1	-8.67411	4.42057	Thyroid cell	1	1	0	0	0	0	0	0	0	0	0	0
PT3_ATTGGACAGTCCTCCT-1	2.24346	1.917	Regulatory T cell	0	0	0	3	0	0	0	0	4	0	0	0
PT3_ATTGGACCAACTGCGC-1	-9.64835	6.30006	Thyroid cell	18	0	0	0	0	0	0	0	0	0	0	0
PT3_ATTGGACCAAGGACTG-1	7.8499	-10.9674	Endothelial cell	1	0	0	0	0	0	0	0	0	0	0	0
PT3_ATTGGACCAAGTCTAC-1	0.0579463	-7.30656	Macrophage	0	0	0	2	5	1	0	0	0	0	0	0
PT3_ATTGGACCACGAAACG-1	-4.97968	-7.07343	Macrophage	0	2	0	0	2	0	0	0	0	0	0	0
PT3_ATTGGACCAGCTCGAC-1	4.61531	8.35331	CD8 T cell	0	1	0	3	0	0	5	13	0	0	0	0
PT3_ATTGGACCATCCTAGA-1	-10.4763	1.63125	Thyroid cell	0	0	0	0	1	0	0	0	0	0	0	0
PT3_ATTGGACGTCTAGTGT-1	-0.635225	-7.61964	Macrophage	0	0	0	4	0	1	0	0	0	0	0	0
PT3_ATTGGACGTGATGTCT-1	-12.8069	-4.69756	Fibroblast	0	75	0	0	0	0	0	0	0	0	0	0
PT3_ATTGGACGTGGTCCGT-1	-7.29475	6.4213	Thyroid cell	24	0	0	0	0	0	0	0	0	0	0	0
PT3_ATTGGACGTTCGGCAC-1	1.12938	-8.1763	Macrophage	0	0	0	7	1	0	0	0	0	0	0	0
PT3_ATTGGACGTTTAGGAA-1	-10.9395	-9.45702	Fibroblast	0	1	0	0	0	1	0	0	0	0	0	0
PT3_ATTGGACTCGCGTTTC-1	6.95035	8.90731	CD8 T cell	0	0	0	4	0	0	5	1	0	0	0	0
PT3_ATTGGACTCGTCTGAA-1	4.83795	-13.1699	Endothelial cell	0	0	2	0	0	0	0	0	0	0	0	0
PT3_ATTGGTGAGATCTGCT-1	-6.89389	4.83589	Thyroid cell	26	1	0	0	0	0	0	0	0	0	0	0
PT3_ATTGGTGAGGGTCTCC-1	3.61033	3.45979	CD4 T cell	1	1	0	0	0	1	0	0	0	0	0	0
PT3_ATTGGTGAGTACATGA-1	-11.4568	-3.66221	Fibroblast	0	72	0	0	0	0	0	0	0	0	0	0
PT3_ATTGGTGAGTCTCCTC-1	7.38814	-11.666	Endothelial cell	9	0	3	0	0	0	0	0	0	0	0	0
PT3_ATTGGTGAGTGCCATT-1	5.91213	8.59111	CD8 T cell	0	0	0	0	0	0	5	7	0	0	0	0
PT3_ATTGGTGCAACACCTA-1	-12.7669	-5.17961	Fibroblast	1	33	0	1	0	0	0	0	0	0	0	0
PT3_ATTGGTGCATCATCCC-1	-10.1161	-6.59919	Fibroblast	0	7	0	0	0	0	0	0	0	0	0	0
PT3_ATTGGTGGTATTACCG-1	6.47606	-10.2237	Endothelial cell	0	0	6	0	0	0	0	0	0	0	0	0
PT3_ATTGGTGGTCCAGTGC-1	0.478632	-8.73931	Macrophage	0	0	0	1	6	1	0	0	0	0	0	0
PT3_ATTGGTGGTCGGCTCA-1	-6.45436	5.58007	Thyroid cell	45	3	0	0	0	0	0	0	0	0	0	0
PT3_ATTGGTGGTCTACCTC-1	-3.40082	-4.74979	Macrophage	1	0	0	2	4	0	0	0	0	0	0	0
PT3_ATTGGTGGTGACAAAT-1	-7.93912	3.9953	Thyroid cell	12	0	0	0	0	0	0	0	0	1	0	0
PT3_ATTGGTGTCAGCGATT-1	12.2691	-4.22963	Plasma cell	0	0	0	0	0	0	0	0	0	5	55	0
PT3_ATTGGTGTCATCGGAT-1	-11.7846	-7.67291	Fibroblast	0	0	0	0	0	1	0	0	0	0	0	0
PT3_ATTGGTGTCCAAACAC-1	-2.07654	-9.35402	Macrophage	0	0	0	2	2	3	0	0	0	0	0	0
PT3_ATTGGTGTCTGGCGAC-1	-10.7789	1.63478	Thyroid cell	0	0	0	0	0	0	0	0	0	0	0	0
PT3_ATTTCTGAGAGGTAGA-1	-8.65545	6.6503	Thyroid cell	21	2	0	0	0	0	0	0	0	0	0	0
PT3_ATTTCTGAGATCCTGT-1	4.00184	3.6228	CD4 T cell	0	0	0	3	0	3	0	0	0	0	0	0
PT3_ATTTCTGAGCCCTAAT-1	-1.32984	-8.88792	Macrophage	0	0	0	1	3	0	0	0	0	0	0	0
PT3_ATTTCTGAGCTAGGCA-1	5.73954	8.42317	CD8 T cell	0	0	0	7	0	0	1	3	0	0	0	0
PT3_ATTTCTGAGGCCCGTT-1	-12.6677	-5.06717	Fibroblast	0	57	0	0	0	0	0	0	0	0	0	0
PT3_ATTTCTGCAAGGTTCT-1	5.16579	3.41268	CD4 T cell	0	0	0	4	0	1	0	0	2	0	0	0
PT3_ATTTCTGCACCCATGG-1	6.72341	-12.5327	Endothelial cell	0	0	0	0	0	0	0	0	0	0	0	0
PT3_ATTTCTGCACGAGGTA-1	-6.81962	6.73651	Thyroid cell	29	0	0	0	0	0	0	0	0	0	0	0
PT3_ATTTCTGCAGCCTTGG-1	-1.12245	-7.90601	Macrophage	1	0	0	0	5	1	0	0	0	0	0	0
PT3_ATTTCTGCATGCCACG-1	-8.08814	5.45342	Thyroid cell	31	0	0	0	0	0	0	0	0	0	0	0
PT3_ATTTCTGGTTCGTTGA-1	-3.87457	-4.63678	Macrophage	0	1	0	3	14	0	0	0	0	0	0	0
PT3_ATTTCTGTCACGGTTA-1	-9.91479	2.7121	Thyroid cell	0	0	0	0	0	0	0	0	0	0	0	0
PT3_ATTTCTGTCAGGCAAG-1	0.616657	-8.53723	Macrophage	2	0	0	4	2	1	0	0	0	0	0	0
PT3_ATTTCTGTCATTTGGG-1	-1.52008	-8.58801	Macrophage	1	0	0	6	0	0	0	0	0	0	0	0
PT3_ATTTCTGTCGTCTGAA-1	6.38981	9.25569	CD8 T cell	0	0	0	5	0	0	7	15	0	0	0	0
PT3_ATTTCTGTCTCAAACG-1	-7.96275	7.21028	Thyroid cell	16	0	0	0	0	0	0	0	0	0	0	0
PT3_ATTTCTGTCTCTGAGA-1	-9.99777	2.44825	Thyroid cell	1	0	0	0	3	0	0	0	0	0	0	0
PT3_ATTTCTGTCTTTACAC-1	-9.29465	6.75413	Thyroid cell	53	2	0	1	0	0	1	10	0	0	0	0
PT3_CAACCAAAGCCGATTT-1	8.90703	-11.0959	Endothelial cell	1	0	4	0	0	0	0	0	0	0	0	0
PT3_CAACCAAAGTAGGCCA-1	-9.12735	7.29947	Thyroid cell	6	0	0	0	0	0	0	0	0	0	0	0
PT3_CAACCAAAGTGGTAAT-1	-3.50822	0.0712081	Mast cell	1	0	0	0	0	0	0	0	0	0	0	43
PT3_CAACCAACACCAGGCT-1	-8.88363	5.44425	Thyroid cell	0	1	0	0	0	0	0	0	0	0	0	0
PT3_CAACCAACATACCATG-1	5.85003	7.41901	CD8 T cell	0	0	0	0	0	0	5	2	0	0	0	0
PT3_CAACCAACATGTCGAT-1	2.06811	11.2757	NK cell	7	0	0	4	0	0	0	31	0	0	0	0
PT3_CAACCAACATTTGCTT-1	-7.59836	7.16091	Thyroid cell	22	0	0	0	0	0	0	0	0	0	0	0
PT3_CAACCAAGTAACGACG-1	-8.48098	5.6822	Thyroid cell	15	1	0	0	0	0	0	0	0	0	0	0
PT3_CAACCAAGTACCTACA-1	11.0213	-4.71182	Plasma cell	0	0	0	0	0	0	0	0	0	0	13	0
PT3_CAACCAAGTCAGATAA-1	-10.3199	4.09783	Thyroid cell	12	0	0	0	0	0	0	0	0	0	0	0
PT3_CAACCAAGTGAGGCTA-1	-9.3734	-7.73426	Fibroblast	0	5	0	0	0	0	0	0	0	0	0	0
PT3_CAACCAATCACGATGT-1	-10.7672	2.0995	Thyroid cell	0	0	0	2	0	1	0	0	0	0	0	66
PT3_CAACCAATCAGTGTTG-1	-11.8184	-8.30129	Fibroblast	0	0	0	0	0	0	0	0	0	0	0	0
PT3_CAACCAATCCAGAGGA-1	-10.2798	4.15812	Thyroid cell	1	6	0	0	0	0	0	0	0	0	0	0
PT3_CAACCTCAGAAGGACA-1	-7.20962	8.91643	Thyroid cell	50	0	0	0	0	0	0	0	0	0	0	0
PT3_CAACCTCAGACTAAGT-1	-7.53027	6.47421	Thyroid cell	21	0	0	0	0	0	0	0	0	0	0	0
PT3_CAACCTCAGCATGGCA-1	5.58401	11.5839	NK cell	0	1	0	5	0	0	2	3	0	0	0	0
PT3_CAACCTCAGTGCGTGA-1	-7.38027	6.51327	Thyroid cell	52	0	0	0	0	0	0	0	0	0	0	0
PT3_CAACCTCAGTGCTGCC-1	1.8024	1.54055	Regulatory T cell	0	0	0	2	0	2	0	0	6	0	0	0
PT3_CAACCTCCAATGGAAT-1	-11.3492	-9.3313	Fibroblast	0	2	0	0	0	0	0	0	0	0	0	0
PT3_CAACCTCCAATTGCTG-1	-10.4874	2.8926	Thyroid cell	0	0	0	0	0	0	0	0	0	0	0	0
PT3_CAACCTCCACCACCAG-1	-11.786	-3.94583	Fibroblast	0	420	0	0	2	0	0	0	0	0	0	0
PT3_CAACCTCCAGGAATGC-1	-6.67156	6.35916	Thyroid cell	41	1	0	0	1	0	0	0	0	0	0	0
PT3_CAACCTCCAGTAAGCG-1	-4.94225	-8.27382	Macrophage	0	1	0	1	15	3	0	0	0	0	0	0
PT3_CAACCTCCATCCAACA-1	-8.87046	7.21501	Thyroid cell	64	0	0	0	0	0	0	0	0	0	0	0
PT3_CAACCTCCATCTGGTA-1	-11.0664	-3.954	Fibroblast	0	90	0	0	0	0	0	0	0	0	0	0
PT3_CAACCTCCATGGATGG-1	4.18116	2.08011	CD4 T cell	0	0	0	1	0	0	0	0	1	0	0	0
PT3_CAACCTCGTATAGGGC-1	9.11695	-11.1305	Endothelial cell	0	0	1	0	0	0	0	0	0	0	0	0
PT3_CAACCTCGTATATGAG-1	9.55192	-10.7043	Endothelial cell	0	2	3	0	0	0	0	0	0	0	0	0
PT3_CAACCTCGTCATATCG-1	-7.33286	4.2934	Thyroid cell	28	4	0	0	0	0	0	0	0	0	0	0
PT3_CAACCTCGTCGACTGC-1	-4.89045	-8.31587	Macrophage	0	0	0	1	2	1	0	0	0	0	0	0
PT3_CAACCTCGTGACTCAT-1	-7.08199	6.39111	Thyroid cell	39	1	0	0	0	0	0	0	0	0	0	0
PT3_CAACCTCGTGATGCCC-1	6.09247	7.94462	CD8 T cell	0	0	0	3	0	0	3	5	0	0	0	0
PT3_CAACCTCGTTAAAGAC-1	-7.41154	5.89259	Thyroid cell	15	0	0	0	0	0	0	0	0	0	0	0
PT3_CAACCTCTCAGCATGT-1	-7.69224	5.0364	Thyroid cell	40	1	0	0	0	0	0	0	0	0	0	0
PT3_CAACCTCTCATGCAAC-1	-1.31754	-8.37513	Macrophage	127	1	0	3	2	3	0	0	0	0	0	0
PT3_CAACCTCTCCAACCAA-1	-9.36857	-7.55488	Fibroblast	0	0	0	0	0	0	0	0	0	0	0	0
PT3_CAACTAGAGAAACCAT-1	-0.350705	-6.26596	Macrophage	0	0	0	3	5	1	0	0	0	0	0	0
PT3_CAACTAGAGGCTCTTA-1	-12.3323	-9.19502	Fibroblast	0	0	0	0	1	0	0	0	0	0	0	0
PT3_CAACTAGCAACGCACC-1	6.7605	-12.3647	Endothelial cell	0	0	4	0	0	0	0	0	0	0	0	0
PT3_CAACTAGCAATAACGA-1	-9.18861	7.29752	Thyroid cell	28	0	0	0	0	0	0	0	0	0	0	0
PT3_CAACTAGCAGACGCAA-1	8.30897	3.4429	CD4 T cell	0	1	0	1	0	0	0	0	0	0	0	0
PT3_CAACTAGCAGCCTATA-1	-8.89645	6.36564	Thyroid cell	45	1	0	0	0	0	0	0	0	0	0	0
PT3_CAACTAGCAGCGTCCA-1	-9.54085	6.4789	Thyroid cell	12	0	0	0	0	0	0	0	0	0	0	0
PT3_CAACTAGCAGCTCGCA-1	-10.2197	4.33131	Thyroid cell	2	1	0	0	0	0	0	0	0	0	0	0
PT3_CAACTAGCAGGTTTCA-1	9.1048	-10.8518	Endothelial cell	0	0	1	0	0	0	0	0	0	0	0	0
PT3_CAACTAGGTAGAGGAA-1	-7.35752	5.35887	Thyroid cell	29	3	0	0	0	0	0	0	0	0	0	0
PT3_CAACTAGGTATATGAG-1	-7.00063	5.80418	Thyroid cell	37	0	0	0	0	0	0	0	0	0	0	0
PT3_CAACTAGGTATGGTTC-1	-7.66846	5.31336	Thyroid cell	44	3	0	0	0	0	0	0	0	0	0	0
PT3_CAACTAGGTCTAGGTT-1	-7.62825	7.14919	Thyroid cell	29	0	0	0	0	0	0	0	0	0	0	0
PT3_CAACTAGTCGCATGGC-1	0.407315	-8.42912	Macrophage	0	2	0	5	4	1	0	0	0	0	0	0
PT3_CAACTAGTCTAAGCCA-1	-10.3138	1.53376	Thyroid cell	0	2	0	0	0	0	0	0	0	0	0	0
PT3_CAAGAAAAGACGACGT-1	-7.42589	3.93529	Thyroid cell	11	2	0	0	0	0	0	0	0	0	0	0
PT3_CAAGAAAAGACTTTCG-1	7.66314	-10.8954	Endothelial cell	0	0	1	0	0	0	0	0	0	0	0	0
PT3_CAAGAAAAGGCTCATT-1	-7.10159	4.52173	Thyroid cell	5	0	0	0	0	0	0	0	0	0	0	0
PT3_CAAGAAAAGGTGATAT-1	0.00387287	-6.38823	Macrophage	0	0	0	3	4	2	0	0	0	0	0	0
PT3_CAAGAAAAGGTGTTAA-1	-7.74016	7.93219	Thyroid cell	9	0	0	0	1	0	0	0	0	0	0	0
PT3_CAAGAAAAGTGCGTGA-1	-7.83222	7.1383	Thyroid cell	30	0	0	0	1	0	0	0	0	0	0	51
PT3_CAAGAAAAGTGGGTTG-1	-9.41684	-7.60965	Fibroblast	0	1	0	0	0	0	0	0	0	0	0	0
PT3_CAAGAAACAATGACCT-1	-8.81484	5.65537	Thyroid cell	14	0	0	0	0	1	0	0	0	0	0	0
PT3_CAAGAAACAGCTTAAC-1	-7.19602	6.62072	Thyroid cell	31	0	1	0	0	0	0	0	0	0	0	0
PT3_CAAGAAACATCCCATC-1	-1.96415	-9.09314	Macrophage	0	0	0	5	5	0	0	0	0	0	0	0
PT3_CAAGAAAGTAGCGCTC-1	-10.626	-7.9157	Fibroblast	0	0	0	0	0	0	0	0	0	0	0	0
PT3_CAAGAAAGTATATGAG-1	7.16849	8.47432	CD8 T cell	1	2	0	2	0	0	7	10	0	0	0	0
PT3_CAAGAAAGTCTCTCGT-1	-11.3651	-9.35498	Fibroblast	0	0	0	0	0	0	0	0	0	0	0	0
PT3_CAAGAAAGTTGTACAC-1	-10.9183	2.00958	Thyroid cell	0	1	0	0	1	0	0	0	0	0	0	0
PT3_CAAGAAATCCGCAGTG-1	-0.400395	-8.87985	Macrophage	1	0	0	3	2	0	0	0	0	0	0	0
PT3_CAAGATCAGATGTGTA-1	6.61612	-11.1711	Endothelial cell	0	0	2	0	0	0	0	0	0	0	0	0
PT3_CAAGATCAGGCATGGT-1	-8.78871	6.90142	Thyroid cell	29	4	2	0	0	0	0	0	0	0	0	0
PT3_CAAGATCAGGCTCTTA-1	-7.72367	5.84796	Thyroid cell	71	2	0	0	0	0	0	0	0	0	0	0
PT3_CAAGATCAGTCTCAAC-1	-1.94768	-7.58598	Macrophage	0	0	0	6	7	1	0	1	0	0	0	0
PT3_CAAGATCCACTACAGT-1	6.25929	-12.932	Endothelial cell	0	0	5	0	0	0	0	0	0	0	0	0
PT3_CAAGATCGTAACGACG-1	-6.92411	7.77626	Thyroid cell	19	0	0	0	0	0	0	0	0	0	0	0
PT3_CAAGATCGTAAGGGAA-1	6.51871	8.69669	CD8 T cell	1	0	0	3	0	0	12	6	0	0	0	0
PT3_CAAGATCGTATAGTAG-1	7.93282	2.79367	CD4 T cell	0	0	0	3	0	0	3	0	0	0	0	0
PT3_CAAGATCGTCACTGGC-1	7.49608	-10.2679	Endothelial cell	1	0	0	3	0	1	6	3	0	0	0	0
PT3_CAAGATCGTGGTGTAG-1	7.73364	-10.3073	Endothelial cell	0	0	0	0	0	0	0	0	0	0	0	0
PT3_CAAGATCTCAGCAACT-1	1.40595	-7.46185	Macrophage	0	0	0	9	4	2	0	0	0	0	0	0
PT3_CAAGATCTCCCTGACT-1	-0.880083	-4.83696	Macrophage	0	1	0	0	2	1	0	0	0	0	0	0
PT3_CAAGATCTCCGTTGTC-1	-8.14592	5.71981	Thyroid cell	19	3	0	0	0	0	0	0	0	0	0	0
PT3_CAAGATCTCGGAGGTA-1	-7.11074	6.30102	Thyroid cell	52	0	0	0	0	0	0	0	0	0	0	0
PT3_CAAGGCCAGATAGGAG-1	-9.23226	5.2566	Thyroid cell	23	0	0	0	0	0	0	0	0	0	0	0
PT3_CAAGGCCAGGATGCGT-1	-8.48427	6.1654	Thyroid cell	31	0	0	0	0	0	0	0	0	0	0	0
PT3_CAAGGCCCAACTGGCC-1	-4.09046	-8.79989	Macrophage	0	0	0	0	1	1	0	0	0	0	0	0
PT3_CAAGGCCCAATCCAAC-1	-10.7029	2.32338	Thyroid cell	5	0	0	0	0	1	0	0	2	0	0	0
PT3_CAAGGCCCACCAGATT-1	-10.5081	2.98544	Thyroid cell	0	1	0	0	0	0	0	0	0	0	0	0
PT3_CAAGGCCCACGGACAA-1	-8.44238	4.89774	Thyroid cell	8	1	0	0	0	0	0	0	0	0	0	0
PT3_CAAGGCCCAGATGGGT-1	-10.0094	3.46293	Thyroid cell	1	16	0	1	0	0	0	0	0	0	0	0
PT3_CAAGGCCCAGCGTAAG-1	-7.43946	5.7666	Thyroid cell	4	0	0	0	0	0	0	0	0	0	0	0
PT3_CAAGGCCCATCTATGG-1	-11.4384	-3.75694	Fibroblast	0	45	0	0	0	0	0	0	0	0	0	0
PT3_CAAGGCCGTACAGCAG-1	-8.49408	3.77076	Thyroid cell	1	1	0	0	0	0	0	0	0	0	0	0
PT3_CAAGGCCGTACATGTC-1	4.08955	2.11343	CD4 T cell	0	0	0	0	0	0	0	0	3	0	0	0
PT3_CAAGGCCGTAGCTGCC-1	6.51194	9.87712	CD8 T cell	0	0	0	0	0	0	5	7	0	0	0	0
PT3_CAAGGCCGTCTAACGT-1	-7.2971	4.42013	Thyroid cell	16	0	0	0	0	0	0	0	0	0	0	0
PT3_CAAGGCCGTCTTCTCG-1	1.24641	-7.32497	Macrophage	0	0	0	3	0	1	0	0	0	0	0	0
PT3_CAAGGCCGTTCATGGT-1	-10.3891	2.32756	Thyroid cell	3	0	0	0	0	0	0	0	0	0	0	0
PT3_CAAGGCCTCACCTTAT-1	-2.37714	-7.29798	Macrophage	0	0	0	4	5	3	0	0	0	0	0	0
PT3_CAAGGCCTCCCAACGG-1	-7.67196	6.91631	Thyroid cell	52	0	0	0	1	0	0	0	0	0	0	0
[truncated: 86,009 more rows]

## Sheet: Fig3b,3e,3f, Supple Fig5b
cell_id	PC1	PC2	cancer_type	tds_score	SM_mean	SHMT2	MTHFD2	TG	TPO	TSHR	PAX8	SHMT1	PHGDH	cancer_type2
AT13_CTGGTCTAGATCGATA-1	-29.69	-7.75287	atc	-1.17893	1.26478	2.52955	0	0	0	0	0	0	0	ATC
AT13_TTAGGACTCATTGCCC-1	1.49173	-7.72953	atc	-0.807261	1.48851	1.71893	1.25809	0	0	0	2.41121	1.25809	2.08214	ATC
AT13_CCTACACCATAGTAAG-1	2.55431	-9.58364	atc	-0.785442	1.60631	1.83866	1.37395	0	0	0	2.80304	0	1.37395	ATC
AT13_AGCAGCCTCTTAGCCC-1	-4.67	-9.76294	atc	-0.714945	1.6547	1.6547	1.6547	0	0	0	3.0767	0	0	ATC
AT13_CGATGTAAGTGGGCTA-1	2.4649	-7.76161	atc	-0.691074	1.69568	1.78193	1.60942	0	0	0	2.34096	1.31893	1.78193	ATC
AT13_GCATACATCACTTACT-1	-18.8381	-11.2106	atc	-1.01859	1.87258	1.87258	1.87258	0	0	0	1.87258	0	0	ATC
AT13_ATAAGAGCACCGAATT-1	-40.6405	-6.04286	atc	-1.17893	1.41373	0	2.82746	0	0	0	0	0	0	ATC
AT13_TAAGAGATCCTTTCGG-1	-5.82042	-9.26869	atc	-0.917547	1.59525	1.59525	1.59525	0	0	0	1.59525	0	1.59525	ATC
AT13_CGGACGTAGAATCTCC-1	-0.689644	-8.26086	atc	-0.617473	0.821178	1.64236	0	0	0	0	2.5367	2.03432	1.93841	ATC
AT13_TAGTGGTAGTAGATGT-1	-33.2987	-8.67039	atc	-1.17893	2.59017	2.59017	2.59017	0	0	0	0	0	0	ATC
AT13_GAAACTCCACACCGAC-1	-34.134	-7.37142	atc	-1.17893	0	0	0	0	0	0	0	0	0	ATC
AT13_ACCCACTCATGCCTAA-1	-37.561	-6.44236	atc	-1.17893	0	0	0	0	0	0	0	0	0	ATC
AT13_CTTAGGATCCAACCAA-1	-36.2692	-6.94807	atc	-1.17893	0	0	0	0	0	0	0	0	2.51307	ATC
AT13_GACACGCAGTGTCCCG-1	-9.73095	-5.13786	atc	-0.864273	1.5739	1.72032	1.42748	0	0	0	2.49153	2.49153	1.72032	ATC
AT13_TTATGCTAGTGCGATG-1	-1.29451	-8.26975	atc	-0.704469	1.6629	1.6629	1.6629	0	0	0	2.76804	0	1.6629	ATC
AT13_CATCGGGGTCACTGGC-1	-30.7454	-8.37568	atc	-1.17893	0	0	0	0	0	0	0	0	0	ATC
AT13_GTGCTTCTCATCTGCC-1	-44.8397	-5.04772	atc	-1.17893	0	0	0	0	0	0	0	0	3.32489	ATC
AT13_GCTCCTAGTACCGCTG-1	-45.0975	-5.43567	atc	-1.17893	0	0	0	0	0	0	0	0	0	ATC
AT13_TGGTTCCTCTAACGGT-1	-27.3322	-8.11564	atc	-1.17893	1.44242	2.88485	0	0	0	0	0	0	0	ATC
AT13_GTATCTTGTCGACTGC-1	-3.29077	-8.10611	atc	-0.84221	1.46305	1.60828	1.31783	0	0	0	2.72859	1.31783	1.60828	ATC
AT13_TGAGCCGCACGCTTTC-1	-21.1786	-7.13717	atc	-1.06458	0.913115	1.82623	0	0	0	0	0	0	2.12401	ATC
AT13_CAGTAACAGTCAAGGC-1	-33.0771	-8.80437	atc	-0.961224	0	0	0	0	0	0	2.54261	0	0	ATC
AT13_TGTGGTATCTGCAAGT-1	-4.9265	-7.65948	atc	-0.822034	1.40418	1.40418	1.40418	0	0	0	2.6182	0	1.40418	ATC
AT13_TCTCTAACACACGCTG-1	-29.0261	-6.96139	atc	-1.17893	1.2748	2.54959	0	0	0	0	0	0	0	ATC
AT13_CCTATTAAGGTGACCA-1	-17.549	-6.57183	atc	-0.838421	1.08716	2.17432	0	0	0	0	2.17432	0	0	ATC
AT13_TGCGTGGCACAGACTT-1	-35.1334	-6.73255	atc	-1.0516	1.29509	0	2.59017	0	2.59017	0	0	0	0	ATC
AT13_CAGCGACCAGCTTCGG-1	0.0455376	-6.03031	atc	-0.772622	1.70454	1.55706	1.85202	0	0	0	2.65974	0	1.85202	ATC
AT13_GCATACAGTGCATCTA-1	-30.7251	-8.11559	atc	-1.17893	0	0	0	0	0	0	0	0	0	ATC
AT13_CAGTAACCACTGTCGG-1	3.15583	-7.91644	atc	-0.722055	1.22109	1.36238	1.0798	0	0	0	2.82088	1.0798	0	ATC
AT13_CTGTTTAGTTACCAGT-1	-34.4183	-10.276	atc	-1.17893	0	0	0	0	0	0	0	0	0	ATC
AT13_TGGTTCCTCGAGAACG-1	3.5866	-6.93077	atc	-0.869399	1.54926	1.69544	1.40308	0	0	0	2.68749	1.7906	1.99207	ATC
AT13_CCGGTAGTCTGAGTGT-1	-32.5497	-8.34206	atc	-1.17893	0	0	0	0	0	0	0	0	0	ATC
AT13_CATGACATCCCTCAGT-1	-29.6424	-7.9758	atc	-1.17893	0	0	0	0	0	0	0	0	2.29659	ATC
AT13_AGTCTTTGTAGGCATG-1	-38.226	-6.41008	atc	-1.17893	0	0	0	0	0	0	0	0	0	ATC
AT13_CAAGTTGTCGGCGCAT-1	-40.1702	-5.53683	atc	-1.17893	0	0	0	0	0	0	0	0	0	ATC
AT13_GTCGGGTCAGGATCGA-1	-37.6182	-7.03002	atc	-1.17893	0	0	0	0	0	0	0	0	0	ATC
AT13_TCAATCTTCTGCGTAA-1	-32.361	-8.1645	atc	-1.17893	0	0	0	0	0	0	0	0	0	ATC
AT13_GCGAGAAAGGAGCGTT-1	-42.5927	-4.77334	atc	-1.17893	0	0	0	0	0	0	0	0	0	ATC
AT13_TCCACACCAAAGCAAT-1	-42.0606	-4.39642	atc	-1.17893	0	0	0	0	0	0	0	0	0	ATC
AT13_CATGGCGCAAGACACG-1	-33.6673	-7.37605	atc	-0.983732	2.42968	2.57962	2.27973	0	0	0	2.27973	0	0	ATC
AT13_GTAACTGCATAGTAAG-1	-42.4608	-5.45112	atc	-1.17893	0	0	0	0	0	0	0	0	0	ATC
AT13_ATTGGACCATGTTGAC-1	-23.6744	-7.34657	atc	-1.17893	2.30849	2.45825	2.15873	0	0	0	0	2.15873	0	ATC
AT13_GGGCACTGTTGGACCC-1	1.97382	-6.93793	atc	-0.763271	1.27726	1.41967	1.13485	0	0	0	2.64684	1.80758	1.13485	ATC
AT13_CATGCCTGTGAGCGAT-1	-30.787	-9.18799	atc	-1.17893	1.21443	2.42887	0	0	0	0	0	0	0	ATC
AT13_TTCTACATCACTATTC-1	-43.2371	-5.51735	atc	-1.17893	0	0	0	0	0	0	0	0	0	ATC
AT13_GTGCGGTGTCTCTTAT-1	-3.13589	-8.45336	atc	-0.893546	1.52577	1.67171	1.37983	0	0	0	1.37983	0	0	ATC
AT13_ACATGGTCACGGTTTA-1	-44.7534	-4.48125	atc	-1.17893	0	0	0	0	0	0	0	0	0	ATC
AT13_ATTCTACCATGCTGGC-1	-36.7033	-6.30439	atc	-1.17893	0	0	0	0	0	0	0	0	0	ATC
AT13_CAGATCATCATCTGCC-1	-44.3946	-5.62059	atc	-1.17893	0	0	0	0	0	0	0	0	0	ATC
AT13_TTCTCCTCAAGCGCTC-1	-33.8229	-7.48278	atc	-0.954957	1.3079	2.6158	0	0	0	0	2.6158	0	0	ATC
AT13_AACCGCGAGCATGGCA-1	3.63807	-9.1851	atc	-0.712635	1.51093	1.80192	1.21995	0	0	0	2.34107	0	1.50769	ATC
AT13_CCTTCCCCATGTCCTC-1	-44.1494	-5.77416	atc	-1.17893	0	0	0	0	0	0	0	0	0	ATC
AT13_AGCTTGACATGCCACG-1	-30.4757	-5.99862	atc	-0.979598	0	0	0	0	0	0	2.32801	0	0	ATC
AT13_ATCTACTTCTTCAACT-1	-39.2519	-6.03845	atc	-1.17893	1.37048	0	2.74096	0	0	0	0	0	0	ATC
AT13_GACACGCAGACTGTAA-1	-40.5274	-5.90354	atc	-1.17893	2.74792	2.74792	2.74792	0	0	0	0	0	0	ATC
AT13_CTAGAGTTCACCCGAG-1	-0.322407	-5.97498	atc	-0.672715	1.42154	1.6506	1.19247	0	0	0	2.65598	1.19247	1.19247	ATC
AT13_GCTTCCATCTACTCAT-1	-34.6533	-6.67329	atc	-0.95417	0	0	0	0	0	0	2.625	0	0	ATC
AT13_TCTCTAAAGAGAACAG-1	0.363459	-6.2133	atc	-0.593796	1.70177	1.93535	1.4682	0	0	0	2.35816	0	1.76177	ATC
AT13_GAACATCGTCCATGAT-1	-37.6639	-7.41786	atc	-1.17893	0	0	0	0	0	0	0	0	0	ATC
AT13_AGAATAGTCCTGCTTG-1	7.36313	-7.45305	atc	-0.691961	1.76553	1.97471	1.55634	0	0	0	3.00192	0	1.97471	ATC
AT13_GGCGACTAGACCACGA-1	3.34464	-7.12883	atc	-0.955668	1.75692	1.52275	1.99109	0	0	0	2.6075	1.23456	2.21116	ATC
AT13_CGACTTCGTAATCGTC-1	-30.6687	-7.78675	atc	-1.17893	0	0	0	0	0	0	0	0	2.49462	ATC
AT13_ATTCTACAGTGACTCT-1	-31.6443	-7.54898	atc	-1.17893	1.21876	2.43751	0	0	0	0	0	0	0	ATC
AT13_CACATTTTCGATAGAA-1	-44.5951	-5.27933	atc	-1.17893	0	0	0	0	0	0	0	0	0	ATC
AT13_GAACGGACAAGACGTG-1	-37.05	-7.36349	atc	-1.17893	0	0	0	0	0	0	0	0	0	ATC
AT13_GATGAGGAGATGCCAG-1	-28.0672	-8.57587	atc	-0.975366	0	0	0	0	0	0	2.37744	2.37744	0	ATC
AT13_TCGTAGAAGCTGCCCA-1	-37.6428	-2.92443	atc	-1.00999	1.3599	0	2.7198	0	0	0	0	0	0	ATC
AT13_TCTTCGGTCGGTCTAA-1	-3.28624	-7.96488	atc	-0.827518	1.56834	1.56834	1.56834	0	0	0	2.67131	0	0	ATC
AT13_TACTTACCAAAGCGGT-1	0.886785	-8.30273	atc	-0.935881	0.850291	1.70058	0	0	0	0	2.8386	0	1.87378	ATC
AT13_TACCTTAGTCATGCCG-1	-2.30811	-9.28161	atc	-0.783555	1.47055	1.47055	1.47055	0	0	0	2.53604	0	0	ATC
AT13_TTGGAACGTTCCCGAG-1	-4.16338	-8.24161	atc	-0.857124	1.47231	1.47231	1.47231	0	0	0	2.53787	0	1.47231	ATC
AT13_CAGATCACAGTCCTTC-1	-16.0812	-9.19046	atc	-1.00477	0	0	0	0	0	0	2.03401	0	0	ATC
AT13_GTCGTAATCTTGAGGT-1	-26.8451	-8.60796	atc	-1.17893	2.19896	2.19896	2.19896	0	0	0	0	0	0	ATC
AT13_AGCTCTCGTCTGCAAT-1	-1.01239	-8.25096	atc	-0.731378	1.85709	1.94391	1.77028	0	0	0	2.69315	0	1.77028	ATC
AT13_ACGGGTCAGAATCTCC-1	1.26086	-8.61205	atc	-0.695145	1.3798	1.3798	1.3798	0	0	0	2.70458	0	1.3798	ATC
AT13_GCTGCGATCCAAGTAC-1	-42.5356	-6.61025	atc	-1.17893	1.45833	2.91667	0	0	0	0	0	0	0	ATC
AT13_TGGCCAGGTTCGGCAC-1	-27.8033	-7.90744	atc	-0.975855	1.18586	2.37173	0	0	0	0	2.37173	0	0	ATC
AT13_AGGGATGCACAGACAG-1	-31.6584	-7.00606	atc	-1.17893	1.27266	0	2.54533	0	0	0	0	0	0	ATC
AT13_TGTGGTATCAGAGACG-1	-6.74593	-9.91885	atc	-0.718533	0.836981	1.67396	0	0	0	0	3.00751	0	1.67396	ATC
AT13_CGATGGCGTTAAGGGC-1	2.12752	-7.95505	atc	-0.841282	1.80534	1.892	1.71868	0	0	0	2.64071	0	1.71868	ATC
AT13_CAACCTCTCTTGTATC-1	-39.683	-6.04789	atc	-1.17893	0	0	0	0	0	0	0	0	0	ATC
AT13_TTTCCTCAGAGCAATT-1	-43.6559	-7.1778	atc	-1.17893	0	0	0	0	0	0	0	0	0	ATC
AT13_TTGAACGAGGCAGTCA-1	-32.8427	-8.00388	atc	-0.955863	0	0	0	0	0	0	2.60523	0	0	ATC
AT13_CAGAATCTCATCGGAT-1	-31.507	-8.58391	atc	-0.958118	1.28944	2.57889	0	0	0	0	2.57889	0	0	ATC
AT13_GCTGCAGAGGAACTGC-1	-25.0834	-9.1836	atc	-1.17893	0	0	0	0	0	0	0	0	2.37001	ATC
AT13_GGGTCTGAGTACGCCC-1	-27.2799	-9.24377	atc	-1.17893	1.19989	2.39978	0	0	0	0	0	0	0	ATC
AT13_CGTTAGACATTACCTT-1	-44.2397	-6.27747	atc	-1.17893	1.54809	3.09617	0	0	0	0	0	0	0	ATC
AT13_CTTAACTCACGGATAG-1	-33.378	-7.82876	atc	-1.17893	0	0	0	0	0	0	0	0	0	ATC
AT13_TCCACACGTACCGCTG-1	-46.5649	-6.67322	atc	-0.897295	0	0	0	0	0	0	3.28926	0	0	ATC
AT13_ACTTTCATCAACCATG-1	2.77571	-7.67778	atc	-0.852894	1.67643	1.9097	1.44315	0	0	0	2.48931	0	1.73628	ATC
AT13_AAACGGGGTGTGGCTC-1	-28.9431	-9.08732	atc	-0.974241	1.19529	0	2.39058	0	0	0	2.39058	0	0	ATC
AT13_CGGACACTCCGTCATC-1	6.76722	-7.37812	atc	-0.924039	1.37154	1.65872	1.08435	0	0	0	2.97691	1.08435	1.89766	ATC
AT13_CGGAGCTTCCACGACG-1	-4.34595	-9.4648	atc	-0.663945	0.897771	1.79554	0	0	0	0	2.78924	0	2.09308	ATC
AT13_AGCCTAACACGCATCG-1	-46.6242	-5.49482	atc	-1.17893	0	0	0	0	0	0	0	0	0	ATC
AT13_CGTGTAAGTCAGAGGT-1	-35.4395	-7.27626	atc	-0.952067	2.64956	2.64956	2.64956	0	0	0	2.64956	0	0	ATC
AT13_GCGGGTTAGCTAGTGG-1	-32.7214	-8.35466	atc	-1.17893	1.25381	0	2.50761	0	0	0	0	0	0	ATC
AT13_AGAATAGCATCCCATC-1	-34.5843	-6.82513	atc	-1.17893	0	0	0	0	0	0	0	0	0	ATC
AT13_GAAGCAGGTATTACCG-1	-35.2791	-5.84735	atc	-1.17893	1.23956	2.47913	0	0	0	0	0	0	0	ATC
AT13_CTGTTTACATTGCGGC-1	-10.6383	-5.82064	atc	-0.555812	0.884245	0	1.76849	0	0	0	2.66506	0	0	ATC
AT13_GATGAAACAGCAGTTT-1	-42.007	-5.6947	atc	-1.17893	1.45373	0	2.90747	0	0	0	0	0	0	ATC
AT17_GCATGATAGGAACTGC-1	2.95908	-8.53541	atc	-0.402699	0	0	0	0	0	1.8221	2.81617	0	0	ATC
AT17_CTAGCCTTCATAGCAC-1	14.6789	-9.20143	atc	-0.214897	0	0	0	2.98175	0	1.4775	2.87833	2.06857	0	ATC
AT17_GGCTCGAAGGAGTTGC-1	-34.1511	-5.59971	atc	-0.900547	1.32498	0	2.64995	0	0	0	3.25128	0	0	ATC
AT17_GGGAGATAGGTGTGGT-1	3.75394	-7.65401	atc	-0.189174	0	0	0	2.69805	0	2.49446	3.07321	1.80101	0	ATC
AT17_CCCAATCGTGCAGGTA-1	5.3006	-10.5267	atc	-0.283949	0.855731	1.71146	0	2.18292	0	1.71146	2.9339	0	0	ATC
AT17_ACGATGTGTCACACGC-1	-37.4255	-5.6354	atc	-1.00789	0	0	0	2.97311	0	0	0	0	0	ATC
AT17_AAAGATGAGGCAGGTT-1	2.51588	-8.90892	atc	-0.780071	1.01471	2.02943	0	0	0	0	2.80418	0	0	ATC
AT17_ACAGCTAAGTGGAGTC-1	6.7265	-7.95011	atc	-0.732976	0	0	0	0	0	0	2.40749	0	0	ATC
AT17_AGGGTGACAAACAACA-1	3.1648	0.283392	atc	-0.0550957	1.03726	2.07451	0	3.34978	2.07451	2.07451	2.91646	0	0	ATC
AT17_TACTTGTTCGGTGTCG-1	4.55438	-10.7754	atc	-0.476516	0	0	0	2.432	0	0	2.68656	1.73941	0	ATC
AT17_GGACAGAGTGAACCTT-1	9.56558	-9.97505	atc	-0.386854	0.794576	0	1.58915	2.57897	0	1.58915	2.69265	1.58915	0	ATC
AT17_GATGAGGAGGGAACGG-1	-32.815	-5.9145	atc	-1.17893	0	0	0	0	0	0	0	0	0	ATC
AT17_CAAGATCCACAACGTT-1	-33.2686	-5.37859	atc	-1.02358	0	0	0	2.70049	0	0	0	0	0	ATC
AT17_CTCCTAGAGGTGACCA-1	-37.2017	-4.58904	atc	-1.01256	1.446	0	2.89199	2.89199	0	0	0	0	0	ATC
AT17_GCAGCCAGTGATGCCC-1	-0.269328	-9.87718	atc	-0.518779	0	0	0	3.45921	0	0	3.14762	0	0	ATC
AT17_AGATCTGAGCAATCTC-1	-2.05116	-4.05081	atc	-0.365238	2.14093	2.29034	1.99153	2.68694	0	1.99153	1.99153	0	0	ATC
AT17_TCATTACCATGGTCTA-1	-34.0802	-5.47917	atc	-1.02104	0	0	0	2.74455	0	0	0	0	0	ATC
AT17_GTCCTCATCTGACCTC-1	16.781	-8.33712	atc	-0.139345	1.51602	1.66185	1.37018	2.69456	0	1.66185	2.94282	1.37018	0	ATC
AT17_TGAGCATGTTTGTTTC-1	-0.106055	-9.48061	atc	-0.397169	0	0	0	0	0	1.76606	2.45903	0	0	ATC
AT17_ATAACGCAGGGCTTGA-1	10.6511	-7.4823	atc	-0.259458	0	0	0	2.32666	0	1.43767	2.50207	0	0	ATC
AT17_GGACATTTCTTTAGTC-1	-34.0466	-6.66398	atc	-1.01244	0	0	0	2.89402	0	0	0	0	0	ATC
AT17_CAACCAAAGGGCACTA-1	14.002	-7.27747	atc	-0.0303243	0.789415	1.57883	0	3.08609	0	2.34733	2.7441	1.57883	0	ATC
AT17_GGTGTTAAGTCTTGCA-1	14.894	-4.44465	atc	-0.147177	1.56176	1.41545	1.70806	2.40017	0	1.41545	2.54581	1.41545	0	ATC
AT17_GCGCAACAGGAGTCTG-1	17.5709	-7.17037	atc	0.0206126	0.703313	1.40663	0	3.18888	0	2.23688	2.83705	0	0	ATC
AT17_GCATGTATCTACTCAT-1	-29.2072	-7.51758	atc	-0.977896	0	0	0	0	0	0	0	0	0	ATC
AT17_ACGTCAATCTCTGTCG-1	-3.24907	-7.69279	atc	-0.467137	0	0	0	2.31633	0	0	2.68311	0	0	ATC
AT17_GTAGGCCTCCTGCCAT-1	16.7681	-8.31537	atc	-0.230435	0	0	0	2.40431	0	1.98118	2.80122	2.10499	0	ATC
AT17_GCTGCGAGTGTTCGAT-1	-6.08865	-12.1876	atc	-0.33696	0.927976	0	1.85595	3.62081	0	0	1.85595	0	0	ATC
AT17_CTGATCCTCAACACCA-1	-5.58883	-10.4456	atc	-0.776207	2.12129	2.12129	2.12129	2.42067	0	0	0	0	0	ATC
AT17_TCTCATAGTCTCCATC-1	-4.85567	-9.57534	atc	-0.457137	0	0	0	0	0	0	2.62152	0	0	ATC
AT17_CTTAACTAGCCCAACC-1	4.17088	-7.2834	atc	-0.5223	0.869865	0	1.73973	2.90838	0	2.03679	2.43233	0	0	ATC
AT17_GCGAGAAGTTCGCGAC-1	12.7686	-4.84438	atc	0.087421	1.5941	1.5941	1.5941	3.55614	1.5941	2.36293	2.5384	2.18778	0	ATC
AT17_GCGAGAATCGCCGTGA-1	-39.0867	-3.88273	atc	-0.936847	0	0	0	0	0	0	0	0	0	ATC
AT17_CTTAACTTCCGCGGTA-1	3.36627	-9.38558	atc	-0.50312	0.822832	1.64566	0	2.78258	0	0	1.64566	0	0	ATC
AT17_CTGAAGTGTCGAATCT-1	8.75214	-8.71697	atc	-0.0492311	0	0	0	0	0	2.34968	1.7534	2.34968	0	ATC
AT17_CGTTCTGGTATATCCG-1	11.3478	-8.17512	atc	-0.323526	0	0	0	3.25721	0	0	3.00634	0	0	ATC
AT17_CAGAGAGGTGCAACGA-1	-7.26315	-12.2519	atc	-0.633282	1.04523	0	2.09047	0	0	0	0	0	0	ATC
AT17_CAACCAAGTGTAATGA-1	0.114175	-9.39443	atc	-0.465489	0	0	0	0	0	0	1.91684	1.91684	0	ATC
AT17_AAGGCAGGTTAGATGA-1	8.67989	-5.93669	atc	-0.590763	0.920064	1.84013	0	2.83444	0	0	2.31305	1.54533	0	ATC
AT17_GTGCATAAGCGATCCC-1	-0.605737	-8.83553	atc	-0.730782	0	0	0	2.24667	0	0	0	0	0	ATC
AT17_TAGACCACATCTCCCA-1	-22.0718	-9.50289	atc	-0.584683	0	0	0	2.69585	0	0	0	0	0	ATC
AT17_ACTGATGCAGGACCCT-1	-35.1433	-5.81298	atc	-1.01934	0	0	0	2.77413	0	0	0	2.77413	0	ATC
AT17_ACTGTCCCACGGTGTC-1	-0.510463	-7.30681	atc	-0.657331	0	0	0	0	0	2.0153	2.78994	0	0	ATC
AT17_TACTCATAGGCTCATT-1	-15.114	-2.70376	atc	-0.515319	1.07045	2.1409	0	2.61592	0	2.61592	2.1409	0	0	ATC
AT17_GTAACTGCAAGAGGCT-1	-5.11819	-5.70391	atc	-0.286621	0.989272	1.97854	0	3.63682	0	0	2.67385	0	0	ATC
AT17_CACTCCACAGCCTGTG-1	-30.6339	-7.76636	atc	-1.00417	0	0	0	3.03779	0	0	0	0	0	ATC
AT17_GCGAGAAGTGTGGTTT-1	-23.8514	-9.04674	atc	-0.858685	0	0	0	3.04311	0	0	0	2.56677	0	ATC
AT17_AGCTCCTAGTGTTTGC-1	-36.1553	-5.82007	atc	-0.985424	0	0	0	3.3637	0	0	0	0	0	ATC
AT17_TGTGTTTGTCAAGCGA-1	6.90051	-8.51293	atc	-0.2078	0	0	0	2.93907	0	0	2.65869	2.22102	1.62673	ATC
AT17_GTACTTTTCGCCCTTA-1	-35.6797	-5.62987	atc	-1.17893	0	0	0	0	0	0	0	0	0	ATC
AT17_ATTACTCCAGGGTATG-1	-22.5467	-4.40469	atc	-0.544785	0	0	0	2.44466	0	2.44466	0	0	0	ATC
AT17_CACAGGCTCTAACCGA-1	-8.0439	-4.26675	atc	-0.0572974	1.02927	2.05854	0	3.70803	0	2.53312	0	0	0	ATC
AT17_AGGGTGAAGCGTAGTG-1	-0.873973	-9.35744	atc	-0.638019	0	0	0	2.9079	0	2.00856	2.9079	0	0	ATC
AT17_CGTTAGATCAGGCAAG-1	-32.1247	-5.06714	atc	-0.672991	0	0	0	2.98993	0	2.68935	0	2.68935	0	ATC
AT17_ATCTACTTCCGAGCCA-1	-12.8175	-5.12448	atc	-0.438879	0	0	0	3.10162	0	2.25858	2.85884	2.25858	0	ATC
AT17_CGCGGTAGTCATCCCT-1	-37.5692	-4.17956	atc	-0.710309	1.49423	0	2.98845	2.98845	0	0	3.46528	0	0	ATC
AT17_AAGCCGCTCTTCAACT-1	3.0341	-10.5914	atc	-0.188383	0	0	0	3.381	0	0	2.53698	1.84303	0	ATC
AT17_GAGCAGAGTCTGGTCG-1	-36.1417	-5.95471	atc	-1.01711	0	0	0	2.81287	0	0	0	0	0	ATC
AT17_TATCTCACAGTTCCCT-1	-1.97953	-9.15039	atc	-0.516568	1.89501	1.89501	1.89501	2.19327	0	0	2.73534	0	0	ATC
AT17_ACAGCTAGTTCGCTAA-1	0.828485	-9.28649	atc	-0.556432	0.86632	1.73264	0	0	0	0	2.76666	2.50404	0	ATC
AT17_TATGCCCAGAGACTAT-1	-38.4753	-7.38719	atc	-1.01221	0	0	0	2.89812	0	0	0	0	0	ATC
AT17_TGTTCCGCACCCAGTG-1	-10.2507	-7.11947	atc	-0.679255	0.978366	1.95673	0	0	1.95673	0	2.65185	0	0	ATC
AT17_CCTAAAGCACAAGTAA-1	5.60667	-2.96657	atc	-0.0783701	0	0	0	2.12786	0	1.95338	2.68977	0	0	ATC
AT17_TACTTACCAGATCGGA-1	-2.59938	-5.11199	atc	-0.693799	0	0	0	0	0	0	2.51959	0	0	ATC
AT17_CTCTACGAGATCACGG-1	-1.72422	-9.34283	atc	-1.01367	0	0	0	0	0	0	1.93002	0	0	ATC
AT17_AGGCCGTCACTTGGAT-1	-37.4554	-6.26049	atc	-0.931194	0	0	0	0	0	0	2.89335	0	0	ATC
AT17_AACTGGTAGAGTCTGG-1	13.0993	-9.72929	atc	-0.293574	0	0	0	2.77064	0	1.40704	2.29499	1.99616	0	ATC
AT17_ACGAGGATCTTGCCGT-1	7.09184	-9.74293	atc	-0.507215	0.806943	1.61389	0	0	0	0	2.55863	0	0	ATC
AT17_GACAGAGTCGTAGATC-1	8.94749	-4.91316	atc	-0.116762	0.962776	1.92555	0	3.35989	0	2.09992	2.94205	0	0	ATC
AT17_TGGCTGGCAGCGTAAG-1	5.9711	-9.55207	atc	-0.192953	1.71364	1.71364	1.71364	3.2617	0	2.18513	2.98436	0	0	ATC
AT17_ATCATCTCAGGGAGAG-1	-5.2281	-4.00309	atc	0.0450363	0	0	0	3.26719	0	1.94964	3.09122	0	0	ATC
AT17_CACACCTTCGCATGGC-1	-6.71277	-8.77347	atc	-0.133683	0	0	0	3.5193	0	0	1.90141	0	0	ATC
AT17_CATGCCTCATTGTGCA-1	-32.8026	-7.66491	atc	-1.02511	0	0	0	2.67377	0	0	0	0	0	ATC
AT17_CAGCCGATCGCCATAA-1	4.38662	-9.33836	atc	-0.486292	0.874186	1.74837	0	0	0	0	2.69567	0	0	ATC
AT17_CGTCAGGAGCAGGTCA-1	-30.9023	-2.39416	atc	-0.787789	0	0	0	0	0	2.95575	0	0	0	ATC
AT17_CTTGGCTAGTGTACTC-1	-33.6936	-5.38148	atc	-0.984152	0	0	0	3.38581	0	0	0	0	0	ATC
AT17_CCAGCGATCAACCAAC-1	-35.1495	-5.22691	atc	-1.01447	1.42942	2.85884	0	2.85884	0	0	0	0	0	ATC
AT17_CTCACACGTGAGGGAG-1	5.13518	-11.5038	atc	-0.31861	0.830713	0	1.66143	3.11458	0	0	2.69412	0	0	ATC
AT17_CAGCCGATCTTTCCTC-1	1.39131	-8.87236	atc	-0.540388	0.908409	0	1.81682	2.51046	0	0	2.51046	0	0	ATC
AT17_CACCACTTCTTAGAGC-1	-34.4849	-5.11701	atc	-0.561322	0	0	0	2.78985	0	0	2.78985	0	0	ATC
AT17_AACTCCCTCATGTCCC-1	10.7067	-11.8752	atc	-0.571655	0.755326	1.51065	0	2.40186	0	0	2.57737	1.51065	0	ATC
AT17_TTCTACAAGGCGACAT-1	7.66446	-3.37711	atc	-0.182233	0.833196	1.66639	0	2.77161	0	1.96271	2.93618	2.26137	0	ATC
AT17_TTCCCAGCAGTACACT-1	4.02829	-10.0853	atc	-0.788894	0	0	0	0	0	0	1.78758	0	0	ATC
AT17_GACTGCGGTAAGAGGA-1	12.8437	-0.434238	atc	0.0521579	1.77975	1.92772	1.63179	3.54073	0	1.92772	2.73627	2.22618	0	ATC
AT17_TTATGCTTCACCAGGC-1	9.83211	-8.34448	atc	-0.489617	0	0	0	2.68654	0	1.87852	0	0	0	ATC
AT17_TGAGAGGGTAAGGGAA-1	4.65341	-7.22862	atc	-0.267665	0	0	0	3.28678	0	0	2.28165	0	0	ATC
AT17_GTACTCCTCCATGCTC-1	-20.891	-6.83889	atc	-0.83125	0	0	0	0	0	2.47835	0	2.47835	0	ATC
AT17_TCTATTGCAACGATGG-1	-33.816	-5.70557	atc	-1.01995	0	0	0	2.76346	0	0	0	0	0	ATC
AT17_CGTGAGCAGCAGCGTA-1	11.3383	-8.24899	atc	0.0253381	1.61627	1.61627	1.61627	3.50886	0	1.91202	3.02102	1.61627	0	ATC
AT17_CACCAGGCAGCTCGAC-1	5.29396	-9.3071	atc	-0.450681	0.828457	1.65691	0	2.72723	0	0	2.85197	2.42702	0	ATC
AT17_CAGAATCAGATGAGAG-1	-1.92157	-8.09254	atc	-0.954245	0.97047	0	1.94094	2.11537	0	0	0	0	0	ATC
AT17_ACGATACTCCGGCACA-1	9.22738	-8.88817	atc	-0.460126	1.57649	1.43005	1.72293	0	0	0	2.61877	2.01983	0	ATC
AT17_GTCAAGTCATTGTGCA-1	-28.7977	-7.13771	atc	-0.783371	0	0	0	2.94302	0	0	2.64248	0	0	ATC
AT17_GTGAAGGAGTGTCCCG-1	-12.1715	-5.41508	atc	-0.608967	0	0	0	3.30204	0	2.22524	2.82536	0	0	ATC
AT17_GGACGTCGTGCGAAAC-1	-24.9092	-5.84848	atc	-0.658323	0	0	0	2.85093	0	0	0	0	0	ATC
AT17_ACCTTTACAAAGGCGT-1	1.28071	-7.45874	atc	-0.491107	0.91466	1.82932	0	2.66887	0	0	2.66887	0	0	ATC
AT17_TGGGAAGAGCTAACTC-1	1.29321	15.1326	atc	0.338724	0.927008	1.85402	0	3.93431	3.10351	2.62707	3.33946	1.85402	1.85402	ATC
AT17_GCATGATAGTACTTGC-1	-41.0037	-4.00109	atc	-0.907859	0	0	0	0	0	0	3.16588	0	0	ATC
AT17_AGCGTCGGTTTCGCTC-1	-8.6197	-9.35781	atc	-0.363302	0	0	0	3.1103	0	2.00038	2.69587	0	0	ATC
AT17_CACCTTGTCAAAGACA-1	6.21683	-7.63845	atc	-0.540917	0	0	0	2.12261	0	2.12261	1.65199	0	0	ATC
AT20_ATAGACCCAGCTCCGA-1	1.31873	-0.577491	atc	-0.3674	0.956572	1.91314	0	2.21151	0	2.60785	1.91314	0	0	ATC
AT20_TTGACTTGTATAATGG-1	5.74545	-1.77738	atc	-0.27563	0.898838	1.79768	0	3.06982	0	2.57002	2.74572	1.79768	0	ATC
AT20_CTCGGGATCCGAGCCA-1	7.89434	-5.38875	atc	0.0293502	0.804024	0	1.60805	2.80201	1.90369	2.87654	2.07797	0	0	ATC
AT20_GACGGCTAGTTAGCGG-1	5.83007	-4.08919	atc	-0.405791	0.891332	1.78266	0	2.67944	0	2.0801	2.37932	1.78266	0	ATC
AT20_CACATAGTCTGGTTCC-1	-8.05468	-4.48398	atc	-0.325383	1.02832	2.05664	0	2.35576	0	2.8316	2.89846	0	0	ATC
AT20_CTCGAAAAGGCCCTTG-1	3.46782	-1.21098	atc	-0.260228	0	0	0	3.06531	0	2.58894	2.76466	1.81635	1.81635	ATC
AT20_GCTCCTAGTTCAGGCC-1	-5.78373	-2.22318	atc	-0.252952	0.903576	1.80715	0	2.10478	0	2.50067	1.80715	0	0	ATC
AT20_TTTGTCATCTGCGGCA-1	-4.03396	-1.56943	atc	-0.265646	0	0	0	2.46548	0	2.68673	1.99132	0	0	ATC
AT20_CAGAATCCATTGAGCT-1	5.01338	-0.575006	atc	-0.079019	0.865711	1.73142	0	2.6274	0	2.6274	2.80315	1.73142	0	ATC
AT20_TGCCAAAGTAATCGTC-1	1.07525	-3.56072	atc	-0.481339	0.930246	1.86049	0	2.55464	0	2.55464	2.3336	1.86049	0	ATC
AT20_CATTATCGTGACGGTA-1	3.71019	-2.80684	atc	-0.329358	2.0348	2.1839	1.88571	2.65912	0	2.58013	2.48351	0	1.88571	ATC
AT20_GTGTGCGCAGTGACAG-1	8.13937	-9.73496	atc	-0.378189	0	0	0	2.50492	1.6679	2.13875	2.65942	0	0	ATC
AT20_ATGCGATTCGCGTTTC-1	-6.49864	-2.8735	atc	-0.500077	0	0	0	2.57578	0	2.57578	2.9431	0	0	ATC
AT20_GCATGCGCACCTCGGA-1	4.98873	-8.26141	atc	-0.246833	0.957737	1.91547	0	2.6102	0	2.38906	2.51356	0	0	ATC
AT20_CTGAAACGTAGCCTAT-1	4.76045	-3.30315	atc	-0.233506	0.907334	1.81467	0	3.25536	1.81467	2.65402	2.65402	0	0	ATC
AT20_CCCAATCGTGATGTCT-1	7.41316	-3.17596	atc	-0.25016	0.956052	0	1.9121	2.81052	1.61636	2.51016	2.45236	2.08642	0	ATC
AT20_CAGAGAGGTCGATTGT-1	-3.62327	-1.62037	atc	-0.0480782	0.989657	1.97931	0	3.15113	2.57794	2.27806	2.92949	0	0	ATC
AT20_ACTATCTGTTTCGCTC-1	8.18298	-3.63119	atc	-0.347821	0.839391	1.67878	0	2.57384	0	2.37041	1.67878	0	0	ATC
AT20_CAGCTAATCTGCAAGT-1	-2.00835	-0.268481	atc	0.223075	0	0	0	2.35509	1.88179	2.72197	3.08053	2.35509	0	ATC
AT20_CACACCTAGGCCGAAT-1	10.1152	-3.24056	atc	-0.195598	0.802007	1.60401	0	2.29425	0	2.67317	2.73999	0	2.07387	ATC
AT20_CTCACACTCCTAGTGA-1	-6.75238	-3.85884	atc	-0.0205359	0	0	0	2.65729	2.78199	2.78199	2.65729	0	0	ATC
AT20_CTTGGCTTCTCCAGGG-1	6.65262	-3.90481	atc	-0.399582	0	0	0	3.13091	0	2.67558	1.83595	0	0	ATC
AT20_CACCTTGCAGTTCATG-1	2.19584	-5.5698	atc	-0.0425906	0.944354	1.88871	0	2.48654	0	2.58317	2.48654	0	0	ATC
AT20_TGCGGGTGTATAATGG-1	-4.85272	-2.52674	atc	-0.221002	0	0	0	2.14951	0	2.14951	2.92509	0	0	ATC
AT20_ATGGGAGTCGAATGCT-1	6.52336	-2.3624	atc	-0.262549	0.916231	1.83246	0	2.52629	0	2.86801	2.42971	0	0	ATC
AT20_TGCGCAGGTTCTGGTA-1	4.09239	-9.33162	atc	-0.456021	0.850543	1.70109	0	1.70109	0	1.70109	2.29661	2.17241	1.70109	ATC
AT20_GGTATTGGTACAGTGG-1	11.5473	-8.93813	atc	-0.256953	0	0	0	1.58247	1.58247	2.89373	2.93319	1.58247	0	ATC
AT20_TCAGATGGTTGTCTTT-1	-1.84456	0.604456	atc	-0.279216	0.992617	1.98523	0	2.58391	0	2.75962	2.68059	0	0	ATC
AT20_GCTGCAGAGAGCCCAA-1	3.94511	-2.1901	atc	-0.0771569	0	0	0	2.26792	0	2.63456	2.78916	0	0	ATC
AT20_AATCCAGAGACTAGAT-1	3.63624	-10.4246	atc	-0.3562	0.812672	1.62534	0	1.9212	0	1.62534	2.316	0	0	ATC
AT20_TCGTAGATCCGAATGT-1	0.310571	-0.234044	atc	-0.126699	0	0	0	2.45504	1.85753	2.96587	2.69743	0	1.85753	ATC
AT20_TCTGGAACATAACCTG-1	1.32225	-1.82031	atc	0.0490206	0	0	0	2.89078	2.11542	2.71497	2.9255	0	0	ATC
AT20_AAAGTAGAGCACCGTC-1	-7.31656	-9.84206	atc	-0.979653	1.03634	2.07269	0	0	0	0	0	0	0	ATC
AT20_TAGGCATGTCCGTGAC-1	-1.38835	-7.80784	atc	-0.422007	0.981972	1.96394	0	0	1.96394	1.96394	2.56245	0	0	ATC
AT20_GTCGGGTCAAACTGTC-1	-8.0869	-1.83906	atc	-0.0212749	0	0	0	2.99215	0	2.8462	2.62476	2.14969	0	ATC
AT20_AAGGCAGTCTGCAGTA-1	0.292581	-4.33349	atc	-0.248811	0.952857	1.90571	0	3.24296	0	2.97992	2.97992	0	0	ATC
AT20_CAACCTCCACTGTCGG-1	-10.7648	-2.77756	atc	-0.467348	1.2635	2.527	0	2.70266	0	2.70266	2.22726	0	0	ATC
AT20_TGGCTGGGTCATACTG-1	1.20237	-9.38637	atc	-0.341367	0	0	0	2.59895	0	1.82623	3.02423	1.82623	1.82623	ATC
AT20_GATTCAGCACCGATAT-1	6.60338	0.372573	atc	0.122949	1.73241	1.73241	1.73241	3.02574	1.73241	2.67945	2.80416	0	0	ATC
AT20_ATTTCTGTCATCGGAT-1	-0.694625	-1.42003	atc	-0.174976	0	0	0	1.97488	0	2.44892	3.11671	0	0	ATC
AT20_AATCCAGTCATTATCC-1	4.47524	-2.57168	atc	-0.263077	0.871423	1.74285	0	2.5144	0	2.77704	1.74285	1.74285	0	ATC
AT20_GCGCCAACAATCCAAC-1	-4.30425	-0.481861	atc	-0.194996	0	0	0	2.26549	0	1.96681	2.80787	1.96681	0	ATC
AT20_TTCGAAGAGCTAACAA-1	-0.356169	-3.14065	atc	-0.230412	0	0	0	2.74539	0	2.44514	2.87013	0	1.97112	ATC
AT20_GTGCTTCAGTCTCGGC-1	4.67632	-2.43502	atc	0.0547885	0.879498	1.759	0	2.65542	2.05623	2.45187	2.45187	0	0	ATC
AT20_CGAGAAGTCCCTTGCA-1	1.97808	-0.693526	atc	-0.111303	1.07173	2.14345	0	2.79423	1.84553	2.74317	3.11838	0	1.84553	ATC
AT20_AACCGCGCATACTCTT-1	-4.84258	-15.2106	atc	-0.84964	0	0	0	0	0	0	2.34434	0	0	ATC
AT20_CATCGGGTCTGTCTAT-1	-7.07374	1.12697	atc	-0.30955	1.01733	2.03466	0	2.03466	0	2.98532	2.6337	0	0	ATC
AT20_CGGTTAACACCACCAG-1	7.80104	-1.83397	atc	-0.217682	0.838925	1.67785	0	2.51506	0	2.36946	2.87334	2.14885	0	ATC
AT20_GATGAAAGTTCAGTAC-1	-2.51509	-7.46068	atc	-0.677369	0.941589	1.88318	0	0	0	2.35649	1.88318	0	0	ATC
AT20_TTGGAACCACCGGAAA-1	-0.0282754	-2.631	atc	-0.203956	0.928234	1.85647	0	2.32954	0	2.55057	2.69635	0	0	ATC
AT20_GGAACTTAGTCAAGCG-1	9.23464	-3.98151	atc	-0.255706	0.811323	1.62265	0	3.02755	0	2.21687	2.45878	2.21687	0	ATC
AT20_CTAACTTAGGAGTACC-1	9.06268	-0.453191	atc	-0.28164	0.83841	1.67682	0	2.27197	1.67682	2.62286	2.1478	1.67682	0	ATC
AT20_GCTGCTTAGCTGCCCA-1	3.97751	-2.41201	atc	-0.0605276	0	0	0	3.16621	0	2.73306	2.49063	0	0	ATC
AT20_CTACACCTCATGTCCC-1	3.3256	-2.10358	atc	-0.242346	1.06042	2.12083	0	2.59576	0	2.5168	2.72042	1.82308	0	ATC
AT20_TGACAACGTAGCTTGT-1	3.6177	-5.29844	atc	-0.0601799	0	0	0	3.15256	0	2.20076	2.67605	0	0	ATC
AT20_GAACATCTCGTAGGAG-1	2.7565	-9.73999	atc	-0.521202	1.96055	1.72474	2.19637	1.72474	0	2.32061	2.32061	0	0	ATC
AT20_GTCACAAGTCTTGATG-1	-2.00061	-0.210747	atc	0.219378	0	0	0	2.82568	1.92711	2.5253	2.92246	0	1.92711	ATC
AT20_ATCTGCCAGTTCGATC-1	10.8088	-6.21973	atc	-0.340716	0	0	0	1.60731	0	2.44312	2.07722	1.60731	0	ATC
AT20_TTGACTTTCAAGGTAA-1	-0.513796	-0.114863	atc	-0.539428	0.973896	0	1.94779	2.78867	1.94779	2.42164	2.72184	0	0	ATC
AT20_GTAGGCCAGGCTAGCA-1	8.75705	-4.73822	atc	-0.0640514	0.958558	1.91712	0	2.7876	0	2.56622	2.72556	1.62131	0	ATC
AT20_ACACCGGGTGTCTGAT-1	1.60651	-5.3732	atc	-0.678515	0	0	0	0	0	2.5122	2.43329	0	0	ATC
AT20_TTTCCTCGTTAGAACA-1	-9.2271	-1.73442	atc	-0.141245	0	0	0	2.65176	2.47615	3.25309	2.77645	0	0	ATC
AT20_GTCGTAAGTGGGTATG-1	1.24209	-3.45147	atc	-0.720451	0	0	0	2.63862	0	1.79947	0	0	0	ATC
AT20_CGCTGGATCGCGATCG-1	0.978113	-2.67901	atc	-0.30132	0.950788	1.90158	0	2.97573	1.90158	2.37505	1.90158	0	0	ATC
AT20_CCGTTCAAGGTGTTAA-1	-1.70611	-2.81557	atc	-0.153432	1.16232	2.32464	0	3.13581	2.32464	2.86723	2.72134	0	2.72134	ATC
AT20_GTCACAACACGACTCG-1	7.81981	-6.25964	atc	-0.407463	0	0	0	2.64357	0	2.72258	2.68487	2.12299	1.65236	ATC
AT20_GGTGTTAAGACCTAGG-1	10.6314	-7.74591	atc	-0.394031	0	0	0	2.30334	0	2.06192	2.66115	0	0	ATC
AT20_AACCGCGTCATCGATG-1	-2.54132	-0.795935	atc	-0.0131104	0.928765	0	1.85753	2.45504	1.85753	2.75531	2.85207	0	0	ATC
AT20_GACTACAGTTCGTCTC-1	-3.81751	-1.83307	atc	-0.292688	0.976034	0	1.95207	2.79299	1.95207	2.72616	2.72616	0	1.95207	ATC
AT20_TTGCGTCTCAAACCAC-1	1.03942	-6.92556	atc	-0.2463	0	0	0	2.41338	0	2.71357	2.41338	0	0	ATC
AT20_CACATAGAGCCAGGAT-1	7.3076	-2.60861	atc	-0.48608	1.00408	2.00817	0	2.30706	0	2.60702	2.65805	1.71138	0	ATC
AT20_TTTGCGCGTTCCTCCA-1	1.22873	-6.14234	atc	-0.0033202	0.914646	1.82929	0	2.4265	1.82929	2.4265	2.52308	0	0	ATC
AT20_ACACCAAGTTCGTCTC-1	-5.56166	-3.90963	atc	-0.333832	0	0	0	2.55082	0	2.67545	2.67545	0	0	ATC
AT20_AGATCTGAGTACTTGC-1	6.34901	-2.41515	atc	-0.287263	0.824406	1.64881	0	2.96165	0	2.71896	2.71896	2.11939	0	ATC
AT20_CGTTGGGCAGAAGCAC-1	4.47131	-8.01121	atc	-0.470135	1.02623	2.05246	0	0	0	2.35156	2.17644	0	0	ATC
AT20_CTAATGGGTAAAGGAG-1	3.19625	-3.72007	atc	-0.342692	0.922073	1.84415	0	3.09351	0	2.53811	2.68388	1.84415	0	ATC
AT20_ACATACGGTTAAAGTG-1	3.82899	-3.8822	atc	0.0503411	0.919437	1.83887	0	2.94697	0	3.00905	2.61175	0	0	ATC
AT20_AGGGATGGTAGGCATG-1	0.254732	-7.30688	atc	-0.409621	0	0	0	2.4665	2.24564	2.24564	2.24564	0	0	ATC
AT20_GTAGGCCGTACATGTC-1	-4.53463	-1.97387	atc	-0.026699	0	0	0	2.51754	0	2.81791	2.81791	2.04305	0	ATC
AT20_CGTAGGCCACAGGCCT-1	2.09915	-2.02058	atc	-0.143359	0	0	0	3.10749	1.88243	2.78051	1.88243	0	0	ATC
AT20_AGAGCTTGTATTCTCT-1	-1.5053	-2.34288	atc	-0.229906	0.988525	1.97705	0	2.67234	1.97705	2.27578	2.45111	2.45111	0	ATC
AT20_GACGTGCGTTACAGAA-1	4.75152	-0.643389	atc	0.0489727	0.848987	1.69797	0	2.64441	1.69797	2.29345	2.46881	1.69797	0	ATC
AT20_GTGTGCGTCTCCTATA-1	-1.6547	-2.75588	atc	-0.184528	1.07766	2.15532	0	2.69721	0	2.63041	2.85185	1.85732	0	ATC
AT20_TGATTTCAGCTGTTCA-1	-3.12615	-2.78451	atc	-0.739426	1.06915	2.1383	0	2.61331	0	2.43775	0	2.1383	0	ATC
AT20_TGACTAGCAAGTCTGT-1	4.7977	-4.0539	atc	-0.450605	0	0	0	2.52748	0	1.83364	3.16994	0	0	ATC
AT20_TCTTTCCTCTGCCAGG-1	6.09137	-11.6728	atc	-0.677151	1.70804	1.70804	1.70804	0	0	0	2.17945	0	0	ATC
AT20_CCAATCCTCGCATGAT-1	2.08908	-0.217757	atc	-0.228597	0.94483	1.88966	0	3.18534	1.88966	2.58413	2.96368	0	0	ATC
AT20_TTTGGTTGTCTGCCAG-1	-8.68256	-4.23597	atc	-0.375608	1.019	0	2.038	2.33703	0	2.038	2.73377	0	0	ATC
AT20_TTTGTCAGTCTCGTTC-1	7.28751	-4.77454	atc	-0.329835	1.69474	1.69474	1.69474	2.38664	0	2.46552	1.69474	0	0	ATC
AT20_TAGAGCTAGCGGATCA-1	0.624516	-3.73142	atc	-0.38543	0	0	0	2.25723	0	2.08234	2.38157	1.78489	0	ATC
AT20_CGTCCATTCAGAGACG-1	-19.7425	-7.37452	atc	-0.654666	0	0	0	2.98803	0	2.5118	0	0	2.5118	ATC
AT20_ACTTTCATCTGCAGTA-1	-0.379522	-3.06319	atc	-0.159946	0	0	0	2.85549	0	2.25524	2.65173	0	0	ATC
AT20_CTGCCTACACATCCAA-1	-3.66929	-2.6165	atc	-0.327288	0.971556	1.94311	0	3.26059	0	0	2.71712	0	0	ATC
AT20_GTTCGGGGTGGCCCTA-1	-3.26893	-4.23933	atc	-0.151127	0	0	0	2.53659	0	2.83699	2.88807	2.53659	0	ATC
AT20_GTTCTCGCAGTATCTG-1	5.95201	-1.40575	atc	-0.31104	0.903306	1.80661	0	2.27919	0	2.40356	2.75479	0	0	ATC
AT20_GTTCATTGTTCCATGA-1	3.95344	-2.75015	atc	0.277236	1.07492	2.14984	0	3.24392	0	2.69171	3.27732	2.32491	0	ATC
AT20_TGACTAGGTTTAGCTG-1	-10.8902	-0.183049	atc	-0.206205	0	0	0	2.88876	0	2.79199	3.26865	0	0	ATC
AT20_TCCCGATCAGACGCCT-1	-2.03029	-7.40462	atc	-0.538493	0	0	0	2.72012	0	0	1.87996	0	0	ATC
AT20_ACCAGTAGTCAAACTC-1	-7.35187	-0.140964	atc	0.0323881	0	0	0	2.39843	0	2.79533	2.99919	2.57394	0	ATC
AT20_CCTTACGTCCGGGTGT-1	4.56681	-2.35173	atc	-0.295054	0.912819	1.82564	0	2.59835	1.82564	2.66514	2.4228	2.29841	0	ATC
AT9_TCCTTTCGTTCCGCGA-1	12.3577	1.82399	atc	0.597638	0.722294	0	1.44459	3.06254	0	2.80958	2.79113	1.44459	1.73775	ATC
AT9_TTCCTAATCTAGTACG-1	16.1062	-5.74832	atc	-0.0564824	0.539464	1.07893	0	1.36146	0	2.44063	2.15809	0	0	ATC
AT9_CTGAATGCATGTACGT-1	15.4211	-9.79536	atc	-0.321699	1.36616	1.36616	1.36616	1.65775	0	1.95397	2.4625	1.36616	0	ATC
AT9_CATCCGTCAACATACC-1	3.78002	0.00513185	atc	-0.389612	0	0	0	2.71693	0	1.7693	2.66588	0	0	ATC
AT9_ATTGTTCTCCTCAGGG-1	9.5059	-5.1439	atc	0.00178211	0.840447	1.68089	0	0	0	2.37256	2.92753	1.68089	0	ATC
AT9_GACAGCCGTTGGATCT-1	5.24293	-4.63159	atc	-0.0756652	0	0	0	2.4328	0	2.79092	2.70091	0	0	ATC
AT9_AGTTCCCCAAACACCT-1	7.96712	3.26907	atc	0.233222	1.09542	0	2.19083	1.71927	0	2.31507	2.85763	0	2.01614	ATC
AT9_CGTGCTTAGGACAGTC-1	10.2716	1.77472	atc	-0.0854162	0.77862	1.55724	0	2.94347	0	1.85221	2.96048	2.02626	1.55724	ATC
AT9_CCAATTTTCGTAACTG-1	14.1626	-0.805266	atc	0.250828	0	0	0	3.24377	0	2.6261	2.95876	1.52431	1.99269	ATC
AT9_GTGGAAGGTATTCCTT-1	-2.99622	-2.66561	atc	-0.290795	0.894928	1.78986	0	0	0	1.78986	1.78986	0	1.78986	ATC
AT9_ATATCCTTCGCACGGT-1	-13.3519	-3.20569	atc	-0.651102	0	0	0	0	0	2.27664	2.87697	0	0	ATC
AT9_TCGGTCTGTTAGAAGT-1	13.114	-7.23253	atc	-0.035339	1.09928	1.09928	1.09928	1.09928	0	1.97103	2.10807	1.09928	0	ATC
AT9_GTTGTAGAGCGTATGG-1	-19.9989	-8.51345	atc	-0.969714	0	0	0	0	0	0	2.44346	0	0	ATC
AT9_CTGAGCGTCACGGGCT-1	-5.80294	-0.105221	atc	-0.538076	0	0	0	2.87018	0	2.21901	1.9206	1.9206	0	ATC
AT9_CTTTCGGTCGAAGCAG-1	2.81799	-0.807948	atc	-0.00102689	0.858925	0	1.71785	2.18939	0	2.6136	2.66464	1.71785	0	ATC
AT9_GTAACCATCCGTGACG-1	-3.1164	2.29629	atc	-0.1309	0	0	0	3.16528	0	2.23808	3.04886	0	2.23808	ATC
AT9_TGGTGATTCGAGCCAC-1	-4.2767	-3.71422	atc	-0.0931375	1.02638	2.05277	0	2.95248	0	2.05277	3.09065	0	0	ATC
AT9_CTCCAACCAGGCTACC-1	9.5567	-5.48187	atc	-0.118802	0.769481	0	1.53896	2.30652	0	2.30652	2.56879	0	0	ATC
AT9_AATGAAGCACTCAGAT-1	11.9485	-5.15239	atc	0.0191956	0.818385	1.63677	0	2.10716	0	2.23125	2.32765	1.63677	0	ATC
AT9_CATAAGCAGGGCTGAT-1	6.57625	-2.73569	atc	-0.0820082	0	0	0	2.23624	0	2.75735	2.45708	1.76413	0	ATC
AT9_GGGTCTGCAATCTGCA-1	7.33972	-4.2478	atc	-0.439747	0	0	0	2.30219	0	2.20583	1.6118	0	1.6118	ATC
AT9_CAACCTCTCCTCTAAT-1	10.6657	-1.93929	atc	-0.174069	0	0	0	2.81908	0	2.97649	2.46091	0	0	ATC
AT9_CTCAACCTCTTACACT-1	7.0599	2.35644	atc	0.155304	0	0	0	3.10401	0	1.7142	2.91039	2.18569	1.7142	ATC
AT9_GTGTTCCAGGAAGAAC-1	3.93762	2.78417	atc	0.231773	0.898587	1.79717	0	3.44356	0	2.26965	2.63629	1.79717	2.09473	ATC
AT9_TCGAACAAGTCAGGGT-1	10.1127	-0.97938	atc	0.194539	1.6936	1.46012	1.92709	1.75356	0	2.67616	2.4876	1.92709	1.75356	ATC
AT9_TGCATGAGTCTAACGT-1	1.26782	-3.86864	atc	-0.534312	0.837551	0	1.6751	1.6751	0	1.97152	1.6751	0	1.6751	ATC
AT9_GTAACCAGTGTACGCC-1	-0.139782	4.16466	atc	-0.0264493	0	0	0	3.41169	0	2.49909	1.80559	0	1.80559	ATC
AT9_TCACTATGTATGGAGC-1	4.2322	-5.55553	atc	-0.298082	0	0	0	2.28183	0	0	2.71971	0	1.68652	ATC
AT9_ACAAGCTCATCTTAGG-1	9.9715	-0.671219	atc	0.0980942	0	0	0	1.97029	0	2.74455	2.70683	0	1.97029	ATC
AT9_TGCAGTATCCGTACGG-1	3.55842	2.60745	atc	0.120318	0.901641	1.80328	0	3.30176	0	1.80328	3.00095	1.80328	0	ATC
AT9_CCACGTTAGGATGGCT-1	4.16119	-9.73101	atc	-0.332926	0	0	0	2.43033	0	2.13091	2.73056	0	0	ATC
AT9_GAAACCTTCAAGTGTC-1	3.76517	3.13174	atc	-0.262344	0	0	0	2.87165	0	0	2.57121	2.42555	0	ATC
AT9_TTGGGCGTCTCTCGAC-1	14.3928	1.77956	atc	0.245563	0.689085	1.37817	0	3.60768	0	2.68272	2.7583	2.06235	1.67001	ATC
AT9_TCTTTGAAGTTACGAA-1	9.13594	-7.15444	atc	-0.274377	1.85764	2.09272	1.62256	0	0	1.91838	2.31316	0	0	ATC
AT9_ACTTATCGTCTGATAC-1	9.28899	-3.09293	atc	-0.0218169	0.737727	0	1.47545	3.42932	0	1.76916	2.63777	1.47545	1.47545	ATC
AT9_TTCTAACGTACGTTCA-1	4.70928	0.540913	atc	0.153	0	0	0	2.33116	0	2.33116	2.80693	0	1.73513	ATC
AT9_GGTAGAGAGTATGGAT-1	10.0246	-5.26928	atc	-0.611682	0.640914	1.28183	0	1.57136	0	1.74355	2.10702	1.74355	0	ATC
AT9_AGGTCTAAGTCACAGG-1	10.6001	-4.47176	atc	-0.176863	0	0	0	3.35881	0	2.15753	2.72934	0	2.0336	ATC
AT9_CGCATGGCAGGTGAGT-1	5.27105	3.14145	atc	-0.0123728	0.865182	1.73036	0	3.56742	0	2.02733	2.97794	2.20206	2.02733	ATC
AT9_CTCACTGCAGGGAATC-1	19.9404	-2.98152	atc	0.539221	1.33525	1.33525	1.33525	3.07094	0	2.63792	2.98724	1.33525	0	ATC
AT9_AGATCCACATGGACAG-1	2.30869	-1.28248	atc	-0.00813728	0	0	0	1.7512	0	2.6475	2.44396	0	0	ATC
AT9_CACGGGTAGGCGAACT-1	5.24442	-5.53417	atc	-0.390472	0.754081	1.50816	0	2.09999	0	1.8024	1.50816	0	0	ATC
AT9_GTGAGCCAGAAGATCT-1	11.2376	2.94254	atc	0.167642	0.618969	0	1.23794	3.09324	0	2.25588	2.38994	1.91634	2.06096	ATC
AT9_ACACGCGAGTATTAGG-1	4.30407	3.13705	atc	-0.19155	1.07172	2.14343	0	3.1259	0	2.4429	2.74315	1.67251	0	ATC
AT9_CTCCCAAAGACAACTA-1	16.3889	-3.3208	atc	-0.0365198	1.25504	1.25504	1.25504	1.25504	0	2.66251	2.86426	1.93425	1.25504	ATC
AT9_CTTCTAATCTCTTAAC-1	11.2898	-2.91734	atc	-0.101534	0	0	0	2.39093	0	2.21572	2.7579	0	1.45059	ATC
AT9_ATAGGCTTCGTCGCTT-1	8.36112	-3.39842	atc	0.131296	0.795089	0	1.59018	2.0598	0	2.48339	2.53439	0	0	ATC
AT9_GAAGTAAGTCTTGAAC-1	11.4045	-3.9756	atc	0.03875	0	0	0	2.66598	0	2.66598	2.5615	1.53187	2.0004	ATC
AT9_AGCGATTCAACTCCAA-1	-3.11786	-0.150207	atc	-0.245964	0	0	0	3.35277	0	2.40007	2.62123	0	0	ATC
AT9_GGATCTAGTACTCGTA-1	17.7317	-0.951055	atc	0.039629	0.934551	1.8691	0	3.1188	0	2.76703	2.72435	0	1.28431	ATC
AT9_CTATCCGAGCAGGCAT-1	3.4151	-7.96282	atc	-0.435983	0	0	0	1.53311	0	0	1.53311	0	0	ATC
AT9_GATGTTGAGAACAGGA-1	7.23003	-9.56045	atc	-0.293808	0	0	0	0	0	1.8662	2.79037	0	0	ATC
AT9_CGATCGGAGAGCACTG-1	5.72078	-0.993165	atc	-0.181996	0	0	0	2.69461	0	2.0288	2.24902	0	1.85474	ATC
AT9_CAGCAATCATTGTCGA-1	14.496	2.09618	atc	0.272554	0	0	0	3.46178	0	2.41479	2.86368	0	1.68188	ATC
AT9_TGAGCGCAGACATATG-1	-3.12784	6.83693	atc	0.0224521	0	0	0	3.26608	0	2.55107	1.85695	1.85695	1.85695	ATC
AT9_TCGAAGTAGCTAAACA-1	12.3064	-6.4765	atc	-0.0946003	0	0	0	2.32679	0	2.0278	3.19032	0	0	ATC
AT9_TTTACCAGTATCAGCT-1	8.03255	-0.559079	atc	0.120772	0	0	0	2.94878	0	2.55157	2.79408	0	0	ATC
AT9_GTAAGTCAGTGGCCTC-1	14.9313	1.6891	atc	0.312472	0.700062	1.40012	0	2.93929	0	2.58773	2.66219	1.40012	1.86557	ATC
AT9_TGTAAGCTCTAGTTCT-1	3.54028	2.29912	atc	0.0645728	0.910588	1.82118	0	2.51487	0	2.66062	2.71849	0	1.82118	ATC
AT9_CGAGGAACAGAGTCAG-1	13.0777	-5.72821	atc	-0.195545	0	0	0	2.52789	0	1.53933	2.40338	1.71122	1.71122	ATC
AT9_GGAGAACCATAGACTC-1	1.40288	1.34641	atc	-0.320025	0	0	0	2.66605	0	2.1908	3.11774	0	1.89256	ATC
AT9_TTTAGTCGTATCGAAA-1	20.1701	3.85187	atc	0.399436	1.04116	2.08232	0	3.42718	1.11351	2.49508	2.88546	2.31129	1.68974	ATC
AT9_AGGAGGTGTAGTCCTA-1	0.275376	-4.22782	atc	-0.558989	0	0	0	2.41661	0	1.72425	1.72425	0	0	ATC
AT9_AGGATCTAGGAATGTT-1	0.864218	1.7748	atc	-0.23291	0	0	0	3.21071	0	0	2.73412	0	0	ATC
AT9_AGACTCAGTGACTGTT-1	8.04388	-3.03688	atc	-0.475299	0.822602	0	1.6452	2.11572	0	2.33624	2.59062	0	0	ATC
AT9_AGTGCCGTCAAGTCTG-1	-21.6758	-3.37785	atc	-1.17893	1.09894	2.19787	0	0	0	0	0	0	0	ATC
AT9_GCTGCAGGTTACACTG-1	6.35193	0.815203	atc	0.177986	0	0	0	2.53021	0	3.00648	3.07336	0	0	ATC
AT9_CTGCATCAGCACACCC-1	-4.1867	-3.59799	atc	-0.330281	1.01444	2.02888	0	2.32787	0	2.02888	2.9284	0	0	ATC
AT9_ACTTTCACAAGTTTGC-1	5.12824	0.998707	atc	-0.00480584	0	0	0	2.19639	0	2.02168	2.79637	1.72476	0	ATC
AT9_GTTGTAGCAAGTCGTT-1	-3.03613	-3.19255	atc	-0.708849	1.20829	2.41658	0	0	0	0	0	1.94278	0	ATC
AT9_GAGATGGGTACAGTAA-1	6.45731	-0.785825	atc	0.0200848	0.831295	1.66259	0	3.26606	0	2.35394	2.69531	0	1.66259	ATC
AT9_GCAACCGCAAGTGCAG-1	5.86121	0.343073	atc	-0.299774	0.945899	1.8918	0	3.20868	0	2.48966	2.66528	0	0	ATC
AT9_CTACGGGTCCCGAGGT-1	-0.058605	2.05656	atc	0.0208437	0.947921	1.89584	0	2.93219	0	2.73618	3.12106	0	2.1941	ATC
AT9_TACGGTAGTGGTCTTA-1	16.3654	-10.0462	atc	-0.116403	0.6896	1.3792	0	1.67107	0	1.67107	2.59223	0	0	ATC
AT9_ACGTAGTCATCGTGGC-1	3.78203	-5.2814	atc	-0.366758	0	0	0	1.74236	0	2.435	2.58067	0	0	ATC
AT9_AGGTTACCAGCATACT-1	6.25972	-1.17789	atc	0.0562266	0.862501	1.725	0	2.32088	0	2.67191	2.41738	0	0	ATC
AT9_GATGACTAGGCTAAAT-1	-26.0485	1.86995	atc	-0.848496	0	0	0	0	0	2.4837	0	0	0	ATC
AT9_CTGTATTGTTGCCTAA-1	4.52504	4.75161	atc	0.0332099	1.09391	2.18783	0	3.62179	0	1.7163	1.7163	0	2.18783	ATC
AT9_AATGGAACAGTTTCGA-1	4.06362	-10.0501	atc	-0.788755	0	0	0	0	0	0	2.5562	0	0	ATC
AT9_AGACTCAAGATTGCGG-1	9.57305	1.68933	atc	-0.244635	1.03445	2.0689	0	2.36808	0	1.89466	2.70287	0	0	ATC
AT9_CTGAGGCCAAGTCATC-1	4.29628	-0.526262	atc	0.164886	0.848509	0	1.69702	2.16828	2.29248	2.73041	1.69702	0	0	ATC
AT9_ATTCCCGAGTACGTCT-1	11.0942	-4.24355	atc	-0.394988	0.775716	1.55143	0	1.55143	0	2.49469	2.71598	1.55143	0	ATC
AT9_TTACAGGAGCATGATA-1	1.26766	-0.603201	atc	-0.178521	0	0	0	2.57924	0	2.50029	2.70389	0	0	ATC
AT9_GTTCCGTTCTCTGACC-1	14.9867	-6.06583	atc	0.219193	0	0	0	2.5666	0	2.02547	2.91119	1.43552	0	ATC
AT9_CGCAGGTGTTCCCACT-1	0.604502	2.81291	atc	0.211698	1.15646	2.31293	0	2.94812	0	1.84001	2.83432	0	1.84001	ATC
AT9_TTGAACGTCTCTATAC-1	20.9829	-3.36461	atc	0.310312	0	0	0	2.35493	0	2.53879	2.90126	1.97231	1.43966	ATC
AT9_ACGTAACAGAGCCTGA-1	13.7282	4.30744	atc	0.112717	0.651574	1.30315	0	3.02176	0	1.88869	2.80019	2.12932	2.12932	ATC
AT9_TTCATGTAGTGGCGAT-1	-12.0907	-0.399041	atc	-0.390162	1.0849	0	2.1698	2.1698	0	0	2.1698	0	0	ATC
AT9_TCTTGCGAGTGGATAT-1	6.86839	-6.25668	atc	-0.626476	0.803581	0	1.60716	2.2011	0	1.90279	0	0	0	ATC
AT9_GAGGGATAGCAATAAC-1	6.22696	-3.32742	atc	0.0691339	0.860228	1.72046	0	3.01356	0	2.55841	1.72046	2.55841	0	ATC
AT9_GCTACAATCTGAGAGG-1	-8.63451	-6.34794	atc	-0.639861	0	0	0	0	0	0	2.57639	0	0	ATC
AT9_TCGAACACATAGACTC-1	5.84493	2.21581	atc	0.0397045	0.853392	1.70678	0	3.69825	0	2.54451	2.84492	0	0	ATC
AT9_CCTCAGTTCAAGCTTG-1	8.74836	-2.4527	atc	0.0448315	0	0	0	2.08833	0	2.51208	2.45428	0	0	ATC
AT9_GTCATTTCAAGAAACT-1	10.1561	3.52625	atc	0.147041	0.70669	1.41338	0	3.12089	0	2.30155	2.79492	2.09873	1.70594	ATC
AT9_CTGCCTATCATTGTTC-1	3.80216	-1.67981	atc	-0.0972207	0.874033	0	1.74807	2.58646	0	2.5197	2.58646	0	0	ATC
AT9_TCAGTGATCTAGTTCT-1	7.71437	-6.45966	atc	-0.25597	0.799615	1.59923	0	2.43486	0	2.19302	2.63057	0	0	ATC
AT9_ACATCGACAGTTGTTG-1	17.2543	-1.09414	atc	0.27473	1.22737	1.22737	1.22737	3.0401	0	2.34893	2.15812	2.04984	1.90526	ATC
AT9_TTGACCCCACCCTATC-1	15.7339	-2.30757	atc	0.277071	0	0	0	2.57632	0	2.70097	2.63054	1.41606	0	ATC
AT9_CATTGAGAGCATGATA-1	0.802871	-3.4063	atc	-0.408732	0	0	0	1.76156	0	2.05881	0	0	0	ATC
AT9_ATGTCTTAGTACTGTC-1	10.6266	-9.44986	atc	-0.476771	0	0	0	1.78141	0	0	2.17501	0	0	ATC
NT10_GCACTAATCCACTGAA-1	-13.1043	17.2677	normal	1.23314	1.06447	2.12893	0	4.73636	3.71684	2.72856	2.90439	0	0	NT
NT10_TGTCAGATCGAGGCAA-1	-5.65439	11.0988	normal	0.423147	0	0	0	3.73796	3.15316	2.51735	2.51735	0	0	NT
NT10_TTCGATTGTCCCACGA-1	-4.2777	14.9466	normal	0.331459	0	0	0	3.9942	2.6114	2.75723	2.69041	2.21505	0	NT
NT10_CCTCAACAGACTCATC-1	-0.694967	19.669	normal	1.05488	0	0	0	4.18103	3.16579	2.42676	3.0539	2.12735	0	NT
NT10_TCGCAGGTCAGCACCG-1	-2.44725	18.414	normal	0.887418	0	0	0	3.84928	2.88955	2.46451	2.94064	0	0	NT
NT10_GATGCTAAGTAGTCTC-1	4.30265	19.3753	normal	0.867055	0	0	0	3.86632	3.24876	2.71787	2.67221	0	0	NT
NT10_TTTCGATGTCTGATAC-1	-6.34161	19.9429	normal	0.88359	0	0	0	4.29392	2.96531	2.78945	2.91421	0	0	NT
NT10_TTGCCTGTCAACGCTA-1	-13.6564	15.6427	normal	0.107089	0	0	0	3.1991	2.59786	2.81927	2.42232	2.12293	2.59786	NT
NT10_GACTCTCTCGCAACAT-1	0.330064	19.6787	normal	0.190645	0	0	0	4.16625	3.14328	2.54216	2.8839	0	0	NT
NT10_TACAACGAGACTCATC-1	9.74562	20.1688	normal	1.31113	0	0	0	4.14853	3.12978	2.66799	3.02919	2.14728	1.67631	NT
NT10_TTCAGGAGTCACGACC-1	-5.71766	18.3768	normal	0.629628	0	0	0	4.25364	2.85821	2.50678	2.68242	2.38229	0	NT
NT10_TAGGTTGTCCCTCGTA-1	4.73251	20.3844	normal	0.766276	0	0	0	4.03143	3.13816	2.68011	2.77684	0	0	NT
NT10_GTGATGTTCACCTCGT-1	0.0553206	17.7232	normal	0.865737	0.908091	1.81618	0	4.35606	3.18999	2.98604	2.88924	2.11388	0	NT
NT10_CGTAGTAAGCCTGACC-1	7.73373	16.6656	normal	1.47079	0	0	0	4.38064	3.09897	2.6804	2.51808	0	0	NT
NT10_TGGGATTCATGAAGCG-1	1.23834	16.6707	normal	0.435538	0	0	0	4.13189	2.97396	2.40119	2.57671	1.80427	0	NT
NT10_AGTTAGCGTCACTAGT-1	1.40619	12.2045	normal	0.120108	0	0	0	3.50274	2.80431	2.50396	1.8104	0	0	NT
NT10_GCTTTCGTCGACCTAA-1	-0.661379	17.8971	normal	0.340287	0	0	0	3.75634	3.18404	2.60505	2.50841	0	0	NT
NT10_CGTAGTACAAGCTCTA-1	-3.91133	14.1941	normal	0.142638	0.997819	1.99564	0	3.60412	2.77012	2.83696	2.5944	0	0	NT
NT10_CTGTGGGCATACACCA-1	14.5912	14.5022	normal	1.06339	0	0	0	4.08229	2.84424	2.39308	2.76005	1.33281	1.33281	NT
NT10_AAACGCTTCCTCATAT-1	13.0182	16.5276	normal	1.05789	0	0	0	4.02988	2.99038	2.44332	2.589	1.96932	1.2886	NT
NT10_TGACTCCAGTTTGCTG-1	8.36917	13.6415	normal	1.14932	0	0	0	3.71174	3.00622	2.60892	2.65021	1.61843	2.08853	NT
NT10_CATGCGGGTTGAGGAC-1	1.94046	18.5171	normal	0.792898	0	0	0	4.28916	3.11972	2.75842	2.90433	0	0	NT
NT10_AACAAGAGTAGTTACC-1	-7.04012	12.8062	normal	0.10613	0	0	0	3.63607	2.98321	2.85842	0	2.08327	0	NT
NT10_TATCTTGGTGCACATT-1	17.6137	13.0588	normal	1.27246	0.572139	1.14428	0	4.1502	2.87596	2.66918	2.61815	1.60012	1.60012	NT
NT10_CCTATCGGTATTAAGG-1	7.38877	19.6631	normal	0.883962	0.785626	1.57125	0	4.28127	3.13954	2.56063	2.56063	0	1.57125	NT
NT10_GTTAGTGGTCATCCCT-1	3.28384	16.8714	normal	0.414236	0	0	0	3.78926	3.25886	2.65752	2.29082	2.29082	0	NT
NT10_CCACAAAGTTCACCGG-1	-3.5114	12.4713	normal	0.21246	0	0	0	3.4852	2.90836	2.99541	2.43231	2.25702	0	NT
NT10_GATCGTATCCCGAACG-1	-9.4265	17.4882	normal	0.345699	0	0	0	3.93198	3.41358	2.41509	2.81202	0	0	NT
NT10_AATCGACCATACTGTG-1	9.65044	14.2359	normal	1.20349	0	0	0	4.11624	3.27758	2.71185	2.68842	1.44802	1.44802	NT
NT10_TTTGACTGTCCGGATC-1	-4.57302	17.9883	normal	0.610982	0	0	0	4.0764	2.69104	2.51539	2.61204	1.91729	0	NT
NT10_TTCAGGACATTGCTGA-1	-3.58782	18.7601	normal	0.476111	0	0	0	4.12331	3.25925	3.23579	2.45889	0	0	NT
NT10_TCATTCAAGGTGGGTT-1	-7.31346	19.1589	normal	0.554392	0	0	0	4.22121	3.29064	2.79052	2.85737	0	0	NT
NT10_TCTATCATCTATCCAT-1	9.07432	18.3775	normal	1.42773	0.784	0	1.568	4.08633	3.6169	2.46069	2.85773	1.568	2.03722	NT
NT10_ACGTCCTCAAGTTGGG-1	1.13919	17.8992	normal	0.626085	0.912593	1.82519	0	4.24191	2.89837	2.72256	2.8193	0	0	NT
NT10_GAGACTTGTCGAAACG-1	-4.17781	17.6281	normal	0.696547	0	0	0	4.08032	3.1703	1.9983	2.7728	0	0	NT
NT10_ACGGGTCTCATTGCGA-1	-7.08287	17.0707	normal	0.419725	0	0	0	3.74028	2.86989	2.86989	2.50269	2.32728	0	NT
NT10_AAGACAAGTTCCGCTT-1	1.89938	19.8849	normal	0.568916	0	0	0	4.02815	2.98716	2.65668	2.95723	2.115	0	NT
NT10_GGTTAACCAGGAATCG-1	5.73473	20.6512	normal	1.37247	0	0	0	4.16975	3.19061	2.3576	2.48207	1.58888	0	NT
NT10_GAAGCGACAGCTACCG-1	-2.11079	15.7399	normal	0.693608	0	0	0	4.01169	3.31289	2.9396	2.89825	2.37665	0	NT
NT10_ACGGGTCTCCCACAGG-1	-6.56353	18.5706	normal	0.347686	0	0	0	4.08754	2.99262	2.90556	2.55406	2.42952	1.95562	NT
NT10_TCAATCTTCCGATGCG-1	-12.0228	17.2448	normal	0.26539	0	0	0	4.16973	2.99768	3.04878	2.39692	0	0	NT
NT10_ATAGGCTGTCCAACGC-1	-9.6881	17.8154	normal	0.374876	0	0	0	4.34797	2.59892	2.47435	2.8994	2.29898	0	NT
NT10_GAACTGTAGAGAGCCT-1	7.48605	15.1663	normal	0.319499	0	0	0	3.77836	3.23927	2.69023	2.25245	1.65761	0	NT
NT10_TGGTACAAGTCGGGAT-1	-2.50994	18.9031	normal	0.840009	0	0	0	4.29623	2.99202	2.61243	3.0589	1.91768	0	NT
NT10_AGGTTGTTCACAATGC-1	-5.08459	18.7535	normal	0.644553	0	0	0	4.03662	2.74732	2.87206	2.74732	1.97304	0	NT
NT10_AGAAGCGTCTTCTGTA-1	7.90502	12.578	normal	0.566233	0	0	0	4.34981	3.19679	2.86467	1.86997	1.57476	0	NT
NT10_CGACAGCTCTTGGTCC-1	12.1642	3.21446	normal	-0.0443963	0	0	0	3.16765	2.53791	2.53791	1.80317	1.80317	0	NT
NT10_GGGAAGTAGCATCAGG-1	-1.05389	16.4627	normal	0.176612	0	0	0	3.6052	2.82759	2.82759	2.35176	1.87848	0	NT
NT10_TGCGGGTCACGACAAG-1	-3.15206	17.2363	normal	0.946221	0.901	0	1.802	4.09832	3.07421	1.802	2.27453	2.27453	0	NT
NT10_TGTTCCGAGCTTCTAG-1	4.03671	17.937	normal	1.08248	0	0	0	4.18155	3.35532	2.17477	2.74667	0	0	NT
NT10_TACGGTATCCTACGGG-1	-1.92589	17.0596	normal	0.687393	0	0	0	4.1497	3.49259	2.59048	2.51152	0	0	NT
NT10_CTTCAATGTTGTTGTG-1	14.4271	13.7132	normal	0.826172	0.656996	1.31399	0	4.19496	3.11879	2.895	2.46995	2.2946	1.60435	NT
NT10_ATCGCCTAGAGAGGTA-1	2.75501	18.3548	normal	0.667411	0	0	0	4.14451	2.96886	2.51379	2.27175	1.6766	1.6766	NT
NT10_GCACGGTGTTCTCCCA-1	1.54856	19.3777	normal	0.616043	0	0	0	3.90672	3.11112	2.71368	2.41349	0	1.81643	NT
NT10_ACCCTTGAGTCCCTAA-1	4.14554	19.0178	normal	1.2508	0	0	0	4.13671	3.21546	2.75522	2.97677	2.10467	1.80704	NT
NT10_TTACGCCAGGTTGAGC-1	-3.18237	20.1106	normal	0.669135	0	0	0	3.67009	3.26006	2.93811	2.78342	0	1.94259	NT
NT10_TTACAGGCATGACACT-1	-6.53392	19.0288	normal	0.572059	0	0	0	4.19602	3.09943	2.623	2.8656	0	0	NT
NT10_CAGCACGTCACACCGG-1	10.1416	12.6372	normal	0.83783	0.771588	0	1.54318	4.16607	2.92901	2.57312	2.31084	1.54318	2.23208	NT
NT10_CAACCAAAGGAACTCG-1	-0.0164664	20.0904	normal	1.2891	0	0	0	4.37921	2.97739	2.72786	2.97739	1.78007	0	NT
NT10_CAGCAATCACCTTCGT-1	3.564	17.855	normal	0.413335	0	0	0	4.40122	3.40867	2.75605	2.80712	2.15627	0	NT
NT10_TCATCCGTCGAAGGAC-1	-4.07862	17.0955	normal	0.51158	0	0	0	3.74768	2.6088	2.38766	2.51215	1.91408	0	NT
NT10_GCCCAGATCGGTGTTA-1	-13.5868	15.5338	normal	0.0635554	0	0	0	3.76832	3.10347	2.50244	2.50244	2.20277	0	NT
NT10_GATTGGTTCTCCTGAC-1	1.46375	19.661	normal	0.6343	0	0	0	4.17074	3.26164	2.69241	2.84705	1.85257	1.85257	NT
NT10_ACTGCAAAGCGTCAGA-1	6.67609	15.5868	normal	0.819591	0	0	0	3.79584	3.13055	2.00421	2.69973	0	1.70746	NT
NT10_ACCTACCCAAGCACAG-1	-5.25391	19.5019	normal	0.711073	0	0	0	3.81076	3.16386	2.86312	3.13585	0	0	NT
NT10_CATTCATGTAGGGTAC-1	12.4071	16.4767	normal	0.841723	0	0	0	3.94583	3.20965	2.73307	2.47409	2.21206	2.27863	NT
NT10_ACCACAAAGACCATGG-1	3.72547	19.9119	normal	1.3389	0.877963	1.75593	0	4.4322	2.89492	2.05313	2.86278	2.05313	0	NT
NT10_CCACCATGTTTGCCGG-1	10.4149	10.5922	normal	0.561639	0.789415	1.57883	0	3.58017	2.64738	2.64738	1.8741	0	2.04825	NT
NT10_CCCTCAAGTAAGTAGT-1	-24.0862	9.97928	normal	-0.477717	0	0	0	3.01354	2.88874	2.88874	2.41274	0	0	NT
NT10_GAAGAATTCTGGCCGA-1	-9.34188	18.7597	normal	0.71069	0	0	0	4.10501	3.1545	2.78693	2.01231	0	0	NT
NT10_GAGTGTTGTAGGAGGG-1	-13.1841	18.2461	normal	-0.143014	0	0	0	4.22772	2.90601	2.90601	2.13055	0	0	NT
NT10_CAAAGAATCATGAAAG-1	-1.04468	19.9818	normal	0.859587	0	0	0	4.36525	3.24326	2.56296	2.56296	0	0	NT
NT10_CGTTGGGGTTTGAACC-1	0.792864	16.942	normal	0.734745	0.833998	1.668	0	3.92813	3.09028	2.65952	1.96434	0	0	NT
NT10_GTTCGCTAGGATGCGT-1	-5.07486	17.1234	normal	1.03625	0	0	0	4.41542	3.33533	2.66266	2.29594	0	0	NT
NT10_AAGATAGAGTTCACTG-1	7.63499	17.1347	normal	0.918128	0	0	0	4.19869	3.30044	2.97101	2.5835	2.32913	0	NT
NT10_GCGTTTCTCGGCATTA-1	-4.06258	21.8372	normal	1.14637	0	0	0	4.08605	2.90685	2.48178	2.90685	2.30641	2.00752	NT
NT10_ACCACAATCACGACTA-1	4.67743	15.3158	normal	0.754101	0	0	0	3.87098	2.35107	2.92368	2.4476	0	1.75478	NT
NT10_GTCTGTCCATGACGAG-1	-5.07037	18.7339	normal	0.940509	0	0	0	4.08157	3.11663	2.95707	2.60549	2.00665	0	NT
NT10_GGCTTGGTCGACATTG-1	5.2168	13.3741	normal	0.829036	0	0	0	4.18782	2.82319	2.82319	2.52281	1.62875	1.62875	NT
NT10_AGGAGGTGTTTCTATC-1	13.9716	15.1445	normal	1.19397	0	0	0	4.20797	3.30896	2.6864	2.56175	0	1.40203	NT
NT10_AGTACCAGTCTAGATC-1	-11.0629	19.2633	normal	0.625693	0	0	0	4.18349	3.18921	2.58799	2.88846	0	0	NT
NT10_ACTGATGTCTATACTC-1	7.28549	15.3631	normal	0.916728	0	0	0	3.94325	2.76785	2.73013	2.86461	0	0	NT
NT10_ACGGGTCCATGACGTT-1	-1.40941	15.6812	normal	0.358737	0	0	0	3.91733	3.06033	2.72977	2.58396	0	0	NT
NT10_GACCCTTAGCTACAAA-1	11.6406	10.742	normal	0.275285	0	0	0	3.50005	2.98672	2.88418	2.40819	1.71596	1.71596	NT
NT10_TCTTGCGGTACCCGAC-1	2.51446	11.34	normal	0.447407	0	0	0	3.43123	2.76282	2.8085	2.41157	2.11222	0	NT
NT10_GGGAGATCACGTAACT-1	11.4036	17.0391	normal	1.14723	0	0	0	4.29287	3.10688	2.40147	2.7209	1.37697	1.66879	NT
NT10_CTTCCGAGTCGGTACC-1	-10.5213	19.0809	normal	0.781742	0	0	0	4.43546	3.05743	2.75678	2.75678	0	2.06084	NT
NT10_ATTGGGTTCGCACGAC-1	2.08862	18.1678	normal	1.11183	0.907211	0	1.81442	4.35918	3.08682	2.71165	2.7627	2.11211	1.81442	NT
NT10_TATCCTACACCAGTAT-1	13.1973	12.5882	normal	0.784097	0	0	0	3.99882	2.63805	2.46246	2.46246	1.39944	1.98832	NT
NT10_ATCACAGAGGTAGATT-1	-3.77259	20.3638	normal	0.984256	0	0	0	4.17067	3.0122	2.23615	2.83632	1.93764	1.93764	NT
NT10_TCGACCTTCAAGAGTA-1	-1.45133	19.2657	normal	0.540282	0.905801	1.8116	0	3.98958	3.08396	2.50518	2.75985	0	0	NT
NT10_TAGGTTGCACCGTGGT-1	-7.54848	17.6253	normal	0.525304	0	0	0	4.04348	2.98953	0	2.63791	0	2.03884	NT
NT10_TAATCTCTCGACTCCT-1	0.844227	20.2908	normal	0.632939	0	0	0	4.06619	2.85725	2.81155	2.7026	1.86264	0	NT
NT10_ATGAAAGTCTCTAGGA-1	2.41462	19.0325	normal	1.11573	0	0	0	4.38414	3.1414	2.54028	2.90754	2.06566	2.2405	NT
NT10_ACAGAAACACCCTCTA-1	0.0632106	17.5676	normal	0.414499	0	0	0	4.21937	3.15205	1.87877	2.77681	1.87877	0	NT
NT10_CAATCGATCGCGTTTC-1	8.0222	17.4973	normal	0.657094	0.786786	1.57357	0	4.01518	3.10623	2.64199	2.51739	0	1.57357	NT
NT10_ACATTTCCATCAGCTA-1	-25.5077	10.0514	normal	-0.0520856	0	0	0	3.88495	3.69935	2.52447	0	0	0	NT
NT10_TACCGAATCGCCTAGG-1	-3.41022	15.1996	normal	0.560551	0	0	0	3.85583	3.06275	2.81999	2.81999	0	0	NT
NT10_GATTGGTTCCTGGGTG-1	6.56146	20.7585	normal	1.10495	0	0	0	4.22284	2.75101	2.80207	3.00894	1.55829	1.55829	NT
NT10_CATGGTACAATCGCAT-1	-6.39309	17.9637	normal	0.462999	0	0	0	3.88099	3.04881	2.35139	2.05229	2.05229	0	NT
NT3_GTAGGCCAGCTCCTCT-1	-0.239364	18.5544	normal	1.08002	0.929802	1.8596	0	4.27354	3.13264	2.55375	2.93325	1.8596	0	NT
NT3_TGCTACCAGGGTCTCC-1	10.8503	15.4983	normal	1.03364	0	0	0	4.25595	3.296	2.93054	2.33	1.79099	1.79099	NT
NT3_TGTTCCGTCGCTTAGA-1	-4.66582	17.2083	normal	0.646407	0.999851	1.9997	0	3.9997	3.07488	2.89897	2.59849	0	0	NT
NT3_ACTGATGAGCTAAGAT-1	-5.71023	19.1863	normal	0.928621	0	0	0	4.23495	3.42456	2.9777	2.9777	1.98179	1.98179	NT
NT3_TATGCCCTCCGAATGT-1	12.1737	16.7899	normal	1.23296	0.757753	1.51551	0	4.35149	3.08219	2.7333	2.78152	1.9837	1.9837	NT
NT3_TGTGTTTAGCCACGTC-1	-5.1735	15.3693	normal	0.159647	0	0	0	4.35521	3.64677	2.61431	2.61431	1.91954	0	NT
NT3_ATGAGGGAGATGCCAG-1	-12.9693	16.6295	normal	0.332451	0	0	0	3.99776	2.7198	2.7198	2.94131	2.24433	0	NT
NT3_CCTCAGTCATGGTCTA-1	14.2269	4.34357	normal	0.406311	0.640236	0	1.28047	4.03816	2.89111	2.43478	2.21399	1.56997	0	NT
NT3_GGATTACGTCGCGAAA-1	-6.78183	17.8393	normal	0.444692	1.03491	2.06982	0	3.93539	3.18034	2.76582	2.6691	0	2.369	NT
NT3_GTAACGTCAGGGTATG-1	-0.595329	18.4976	normal	0.759805	0	0	0	4.04666	3.55383	2.85534	2.90104	2.20424	1.90592	NT
NT3_TAAGCGTTCAGGTAAA-1	0.0127004	17.9543	normal	0.997642	0	0	0	4.15497	3.15284	2.59733	2.50069	1.90273	0	NT
NT3_CTACGTCCAAACCTAC-1	5.36709	16.4658	normal	0.88058	0.836853	1.67371	0	4.40557	3.39697	2.8112	2.70665	1.67371	1.97011	NT
NT3_CTCCTAGGTATATGAG-1	10.0661	14.3572	normal	0.296586	0	0	0	4.08857	3.17069	3.0269	2.69416	2.06025	0	NT
NT3_CAGATCAAGCCATCGC-1	-10.6173	15.3611	normal	0.887879	0	0	0	3.77122	3.23629	2.09343	2.99344	2.09343	2.09343	NT
NT3_CTCGGAGGTCAACTGT-1	-15.3938	16.0894	normal	0.448107	0	0	0	3.98301	3.67343	2.57758	3.17877	0	0	NT
NT3_GGGCACTGTTTGCATG-1	-10.4685	15.636	normal	0.425465	0	0	0	4.60829	2.95075	2.87167	2.65021	0	0	NT
NT3_ACTGAACGTCACAAGG-1	-7.67399	16.2434	normal	0.360543	1.01719	2.03438	0	4.1796	3.30932	2.50882	2.03438	2.03438	0	NT
NT3_CAGCCGATCCCTGACT-1	-11.6207	14.7704	normal	0.833816	0	0	0	4.53152	3.13971	2.96378	2.78792	2.18798	2.18798	NT
NT3_ACACTGACACATCCAA-1	-13.4939	17.7421	normal	0.577268	0	0	0	4.57913	3.35253	3.05169	2.68423	0	0	NT
NT3_GGAAAGCCATTACGAC-1	-1.70748	18.1091	normal	0.734868	0	0	0	4.42647	3.33852	3.00554	2.49462	0	2.19498	NT
NT3_CCAATCCCAGGAATCG-1	2.22362	18.1064	normal	1.19524	0	0	0	4.33857	3.22486	2.79932	2.79932	0	1.85056	NT
NT3_CCTACCAGTGGTAACG-1	-4.62702	17.1798	normal	0.127499	0	0	0	4.11214	3.11244	3.03332	2.73269	2.03693	0	NT
NT3_ACGCAGCGTGTGGTTT-1	-5.72818	19.1963	normal	0.887997	1.00304	2.00609	0	4.28961	3.08133	2.78066	2.60492	2.60492	2.00609	NT
NT3_ACTTACTAGGAACTGC-1	-4.55046	18.3372	normal	0.765611	0.96657	1.93314	0	4.25645	3.2707	2.92856	2.77387	1.93314	1.93314	NT
NT3_AAGTCTGCAAGACGTG-1	7.61238	17.6549	normal	0.7438	1.12586	2.25172	0	4.02928	3.21569	2.99009	2.85195	1.6569	1.95311	NT
NT3_CAGCCGATCTCGCATC-1	2.61924	18.0717	normal	0.320769	0	0	0	4.27132	3.10814	2.56492	2.56492	0	0	NT
NT3_GCACATATCACAAACC-1	2.87983	12.6475	normal	0.593705	0	0	0	4.40215	3.3022	3.07595	2.57614	2.10131	1.80371	NT
NT3_GTGCAGCGTCTCGTTC-1	-12.835	16.6665	normal	0.664132	0	0	0	4.06052	3.70342	3.14434	2.54321	2.24342	0	NT
NT3_CTACCCAAGCTCCTCT-1	2.08974	18.1158	normal	1.06925	0	0	0	4.2977	3.04851	2.77265	2.66371	1.82423	1.82423	NT
NT3_TTCGGTCTCTGTGCAA-1	-9.898	18.3993	normal	0.720602	0	0	0	4.25204	3.45054	2.9158	3.1119	2.07385	2.07385	NT
NT3_GGAGCAAGTTCGTTGA-1	-7.18827	18.5698	normal	0.469097	0	0	0	4.15077	2.99282	2.59554	2.59554	2.59554	2.29561	NT
NT3_ACCTTTAGTGACTACT-1	1.58631	15.6992	normal	0.550385	0	0	0	4.59016	3.1843	3.1843	2.1658	0	0	NT
NT3_AGATTGCTCACGAAGG-1	-3.69442	17.5521	normal	1.13755	0.950636	1.90127	0	4.20331	3.55866	2.97543	2.59586	2.37474	1.90127	NT
NT3_GGGAGATCATTAGGCT-1	8.25496	17.4618	normal	0.847391	0.835513	1.67103	0	4.17757	3.12439	2.56593	2.61696	0	0	NT
NT3_CATCAGAGTCGCGGTT-1	-0.143436	18.6913	normal	0.985967	0.948421	1.89684	0	4.10352	3.19261	2.89186	2.37028	2.37028	2.19511	NT
NT3_GGATGTTAGTACGTTC-1	-4.97571	17.1007	normal	0.484464	0	0	0	4.25598	2.79855	1.95758	2.6527	1.95758	0	NT
NT3_TTCCCAGCAGGAATCG-1	15.1039	12.9174	normal	1.17205	0	0	0	4.24803	3.26556	2.92342	2.56753	1.53774	1.24912	NT
NT3_CGGACTGGTCACAAGG-1	3.22148	17.5277	normal	1.18898	0.908423	1.81685	0	4.00334	3.2254	2.85218	2.98671	0	2.11455	NT
NT3_ATTGGTGAGATCGGGT-1	1.07103	13.689	normal	0.414146	0	0	0	4.0568	2.9717	2.64486	2.34482	0	0	NT
NT3_ATGCGATCATACCATG-1	-8.5752	17.8255	normal	0.478206	0	0	0	4.16103	3.23014	2.95736	2.75353	2.35674	2.05761	NT
NT3_CACCTTGAGAAAGTGG-1	10.721	15.6621	normal	1.13065	0.921039	1.84208	0	4.42575	3.22815	2.75736	2.72122	1.6691	1.6691	NT
NT3_CAGCGACTCGGTCCGA-1	-0.0658937	11.7811	normal	0.766438	0	0	0	4.24985	3.22889	2.7936	2.35549	0	2.05637	NT
NT3_CGCGGTATCTTGTATC-1	-10.8847	17.1325	normal	0.595458	1.06903	2.13807	0	4.33904	3.24908	3.24908	2.8345	2.13807	0	NT
NT3_GGACAGATCGTGACAT-1	-5.62745	18.0373	normal	0.870509	0	0	0	4.21706	3.34702	3.00844	2.74555	0	0	NT
NT3_AGAATAGCACCTATCC-1	-4.2521	15.2111	normal	0.265343	0	0	0	3.96688	3.04014	2.30156	2.90199	0	2.00269	NT
NT3_GAAACTCAGTGCTGCC-1	-8.13007	17.2918	normal	0.361071	0	0	0	4.27971	3.33376	2.99518	2.43208	0	0	NT
NT3_AGTAGTCCATACTACG-1	9.32962	16.9856	normal	1.05003	0.756101	1.5122	0	4.24994	3.47651	2.61364	2.70362	1.5122	1.5122	NT
NT3_CTTAACTTCAGCCTAA-1	5.77625	16.9757	normal	0.917406	0	0	0	4.06278	3.18604	2.85537	2.4882	2.01389	0	NT
NT3_ACAGCCGGTTAGTGGG-1	7.02318	18.5391	normal	0.67984	0.785327	1.57065	0	3.9982	3.30723	2.78998	2.46341	1.57065	0	NT
NT3_CCAGCGAGTGGTCTCG-1	13.7336	12.2322	normal	0.948487	0.995145	1.99029	0	4.02627	2.90282	2.78242	2.64003	1.40135	1.86683	NT
NT3_GAACATCTCCACGACG-1	-8.1976	16.3871	normal	0.629383	0	0	0	4.20692	2.71358	2.31689	2.91738	0	2.01795	NT
NT3_CTCGAGGTCTTGCCGT-1	4.96434	18.8946	normal	1.2091	0.847453	1.69491	0	4.42166	3.25449	2.89073	2.68694	1.99153	2.29034	NT
NT3_ACATACGCATCTCGCT-1	7.60356	16.1876	normal	0.473747	0	0	0	4.17229	3.27206	2.89005	2.43878	0	0	NT
NT3_GGTGTTAGTCTTGATG-1	-4.6628	17.3243	normal	0.636913	0	0	0	4.14577	2.83111	2.05615	3.00699	0	0	NT
NT3_GCAGCCAAGAGTCTGG-1	0.445845	13.9794	normal	0.662219	0.905419	1.81084	0	4.39627	3.50318	2.28346	2.1085	0	1.81084	NT
NT3_CGGACGTCAAGGCTCC-1	-4.87667	16.6497	normal	0.352553	0	0	0	4.03768	3.57442	2.84792	2.91478	2.07284	2.37203	NT
NT3_GTGTTAGCAATGTTGC-1	-2.61767	17.6008	normal	0.683806	0.994475	1.98895	0	4.04142	3.3464	2.88812	2.68434	0	1.98895	NT
NT3_ATCTACTGTCTAGTGT-1	-8.37866	14.9747	normal	0.623673	0	0	0	3.94177	3.00192	2.45894	2.85597	0	0	NT
NT3_CCGGGATGTAACGTTC-1	-11.0253	14.7078	normal	0.0347026	1.08179	2.16358	0	4.25752	3.00611	2.93924	2.46311	0	2.16358	NT
NT3_TGCCCATCAGTCCTTC-1	1.00583	16.0689	normal	0.486425	0	0	0	4.37349	3.20913	2.88908	2.32631	1.85326	1.85326	NT
NT3_ACATACGGTGATGTCT-1	-0.080512	17.3475	normal	0.431793	0	0	0	4.3441	3.63297	2.78848	2.24618	1.9476	0	NT
NT3_GACTACAGTGGTACAG-1	6.52312	18.1634	normal	0.909423	0	0	0	4.11882	3.16818	3.02812	2.74766	1.71396	0	NT
NT3_GTCACAACATGTAAGA-1	-8.7174	17.0956	normal	0.933193	0	0	0	4.21861	3.55359	2.65135	2.74807	2.05219	0	NT
NT3_ATTCTACAGTTGAGAT-1	7.94407	12.7811	normal	0.401414	0	0	0	3.86658	2.9214	3.05255	2.64566	0	1.6992	NT
NT3_ATCATCTAGAATCTCC-1	6.74378	16.7969	normal	0.818688	0	0	0	4.21058	3.32615	3.04304	2.7247	1.95063	0	NT
NT3_GACCTGGTCGTCACGG-1	1.3746	16.2914	normal	0.888263	0	0	0	4.49123	3.2362	2.85634	2.89768	0	1.86175	NT
NT3_TTCTTAGTCTGTCCGT-1	12.7682	14.5755	normal	0.90124	0.962589	1.92518	0	4.3913	3.26917	2.52335	2.48568	0	0	NT
NT3_TTGAACGAGCCCAGCT-1	-6.07493	17.515	normal	0.841514	0	0	0	4.0491	3.47782	2.56241	2.26257	0	0	NT
NT3_ATAAGAGAGGCCATAG-1	-3.86134	17.1774	normal	0.521829	0	0	0	4.00513	3.29603	3.0444	2.59794	1.90333	0	NT
NT3_TCGGGACCATCGATTG-1	-7.08682	16.6234	normal	0.52993	1.32592	2.65184	0	4.19496	3.4961	2.74855	2.65184	2.35177	2.52722	NT
NT3_CCTAGCTTCTGCCAGG-1	1.62367	12.2753	normal	0.515824	0.930859	1.86172	0	4.2268	3.0322	2.45928	2.15975	1.86172	0	NT
NT3_TGGCGCAGTCTAGTCA-1	-2.08932	17.6454	normal	0.456619	0	0	0	4.30695	3.23002	3.0163	2.27782	1.97907	0	NT
NT3_CGTCACTAGGGATACC-1	2.76281	15.7729	normal	0.561182	0.935205	0	1.87041	4.21865	3.657	2.71046	2.34361	2.1685	1.87041	NT
NT3_TCTGAGATCTCGCATC-1	8.63816	16.6891	normal	0.972276	0	0	0	4.40023	3.22562	2.9687	2.45787	1.56524	2.03441	NT
NT3_AGCCTAACAGTGAGTG-1	9.78335	12.8922	normal	1.10056	0.616353	1.23271	0	4.13135	3.14133	2.86033	2.28794	1.23271	2.11297	NT
NT3_AACGTTGAGAGACTAT-1	-0.414137	17.5981	normal	0.607379	0	0	0	4.47554	3.3817	2.82586	2.90494	2.42889	1.83166	NT
NT3_AGTGTCACAAAGAATC-1	-3.1308	17.8562	normal	1.0243	0	0	0	4.28491	3.29525	3.13564	2.35908	0	0	NT
NT3_AACTTTCGTAGAGTGC-1	-8.38593	18.4708	normal	0.687148	0	0	0	4.04394	2.82444	2.7277	2.97039	0	2.12807	NT
NT3_GATCTAGGTACCTACA-1	7.55405	14.3973	normal	0.314059	0	0	0	4.04854	3.46038	3.01349	2.4916	0	1.72039	NT
NT3_TTCGGTCTCCTTTCTC-1	7.40446	15.908	normal	0.89201	0.837699	1.6754	0	4.40334	3.24616	2.81293	2.36697	0	1.6754	NT
NT3_TGAGGGACAGGCGATA-1	-1.45184	16.6337	normal	0.234701	0	0	0	4.28018	3.07446	2.70698	2.62796	0	1.93307	NT
NT3_ATCATCTTCTGGTGTA-1	-2.69445	18.8039	normal	0.828555	0	0	0	4.16741	2.77266	2.92735	3.13127	0	1.93194	NT
NT3_AGCAGCCCATGAGCGA-1	-18.0861	15.783	normal	0.413915	0	0	0	3.88816	3.58719	2.8096	2.93437	0	0	NT
NT3_GGAAAGCCATACCATG-1	3.11603	18.5943	normal	0.613815	0.929741	1.85948	0	4.20371	3.19614	2.55362	2.6994	1.85948	2.45702	NT
NT3_CTCATTAAGATGTCGG-1	-6.15824	18.5139	normal	0.708025	1.02905	2.0581	0	4.28476	3.45238	2.83307	2.75402	2.35723	0	NT
NT3_CCAATCCGTAGGACAC-1	-15.5375	14.141	normal	0.195451	0	0	0	3.68922	2.91151	3.21227	2.78675	0	0	NT
NT3_CACACAAGTGACTCAT-1	-1.1232	19.6373	normal	1.10295	0	0	0	4.32305	3.21288	2.77968	2.41266	0	0	NT
NT3_GATCAGTCAATGACCT-1	0.987602	17.9516	normal	0.678619	0	0	0	4.10111	3.2612	2.81793	2.34213	0	1.86894	NT
NT3_GCGGGTTGTCCATCCT-1	5.73975	14.4238	normal	1.06959	0	0	0	4.14638	3.00189	2.6836	2.55896	1.61421	1.61421	NT
NT3_AACTGGTTCTAACTCT-1	2.69447	17.4467	normal	1.01571	0	0	0	4.3859	3.29865	2.48694	2.48694	1.8891	0	NT
NT3_GCACATAGTAAGGGAA-1	-7.61674	19.1446	normal	0.617723	0	0	0	4.48456	3.32672	2.85001	2.54959	2.07492	2.07492	NT
NT3_GTCAAGTTCATACGGT-1	5.64091	17.8884	normal	0.671673	0	0	0	4.49069	3.23299	2.80206	2.70532	2.40514	0	NT
NT3_TACCTATCAGCTGCAC-1	10.6585	15.5185	normal	0.509277	0.997784	1.99557	0	4.09727	2.9916	2.85706	1.99557	1.82167	1.52713	NT
NT3_CGGGTCATCATGTCCC-1	4.83073	17.5708	normal	0.889471	0	0	0	4.22269	3.4043	2.82232	2.4957	1.60221	1.60221	NT
NT3_GAACATCTCTAACTCT-1	-3.77381	18.5993	normal	0.723966	0	0	0	4.16626	3.33226	2.9708	3.24933	1.97496	0	NT
NT3_ATCTGCCGTTAAGATG-1	15.099	9.66435	normal	0.451059	0	0	0	3.62026	2.8666	2.63094	1.68475	2.22235	1.68475	NT
NT3_GCTGCTTGTGACAAAT-1	-4.04838	18.9995	normal	0.818925	0	0	0	4.58118	3.21876	2.52084	2.69649	1.92269	0	NT
NT3_CTGTGCTCAGTCAGCC-1	-4.1908	18.3849	normal	0.686861	0.950383	1.90077	0	4.13335	3.12605	2.74116	3.23795	1.90077	0	NT
NT3_TCAGGATGTCCGTTAA-1	-13.0062	15.1746	normal	0.291815	0	0	0	4.0696	3.41651	2.89402	2.11864	2.59355	0	NT
NT3_CATTCGCCATATGAGA-1	-10.3202	15.1813	normal	0.773725	1.05968	2.11937	0	4.1653	2.81569	2.71895	2.89476	2.11937	0	NT
NT5_TCTGTCGTCCACGTGG-1	-12.5517	16.4589	normal	0.329503	0	0	0	3.70349	3.03039	2.78766	3.08833	0	0	NT
NT5_TCGTAGAAGGGTTGCA-1	6.09046	17.84	normal	1.16595	0	0	0	3.93264	2.96162	2.61977	2.52312	1.62905	1.62905	NT
NT5_GCGATCGGTCTGTTAG-1	-1.92858	20.6792	normal	1.12567	0.951905	1.90381	0	4.06571	3.1774	2.67742	3.15393	0	1.90381	NT
NT5_AGTAGTCTCGAGGCAA-1	-3.08399	17.5561	normal	0.91487	0	0	0	4.02548	2.92746	2.88612	2.1894	2.1894	1.89117	NT
NT5_TGAGTCAGTATGAGAT-1	1.2928	19.7348	normal	0.498332	0	0	0	3.96173	2.93841	2.91042	2.58003	2.03881	1.74174	NT
NT5_CTGTGGGGTATAGCTC-1	-6.01835	19.5025	normal	1.25242	0	0	0	4.2283	3.0643	2.19166	2.79162	1.89342	1.89342	NT
NT5_ATTCCATCACCCTTGT-1	16.0371	15.1795	normal	1.30472	0.673796	1.34759	0	4.14258	3.29164	2.72639	2.37088	0	1.34759	NT
NT5_CGATGGCGTTGAATCC-1	-6.56585	19.5038	normal	0.74779	0	0	0	4.47407	3.29069	2.77457	1.93383	1.93383	0	NT
NT5_GTCCTCACATATCGGT-1	-17.7357	16.4616	normal	0.68044	0	0	0	3.96778	3.15143	2.19964	2.67492	0	0	NT
NT5_CATCGGGGTGCCTGCA-1	2.98317	20.5566	normal	0.987181	0	0	0	4.16611	3.03332	2.28187	2.10691	0	1.80926	NT
NT5_GATCAGTGTATGAGGC-1	-7.31034	19.499	normal	1.10475	0	0	0	4.257	3.22002	2.54431	2.41978	0	0	NT
NT5_GTCTCACGTCATCGCG-1	0.279654	18.5985	normal	1.00786	0	0	0	4.13609	3.13638	2.02622	2.8678	0	2.02622	NT
NT5_GTACAACGTATTCCTT-1	-1.26474	12.8394	normal	0.67467	1.75148	1.75148	1.75148	3.71693	3.10578	2.44425	2.78582	0	0	NT
NT5_TTACTGTTCGAAGAAT-1	-20.1922	13.3799	normal	0.276639	0	0	0	4.13194	3.1849	2.8173	2.3415	0	2.3415	NT
NT5_CTGCCTAGTTGTTTGG-1	-11.1199	18.3775	normal	0.990515	0	0	0	4.52464	3.30504	2.55272	3.22077	0	2.07802	NT
NT5_TGTACAGTCGTGGGAA-1	-4.12156	19.0011	normal	0.915555	0	0	0	4.38133	3.33541	2.63724	2.41606	1.94226	0	NT
NT5_GAACGTTTCATCCCGT-1	3.44595	17.814	normal	0.692741	0	0	0	4.04984	3.14477	2.36817	2.96883	0	1.77165	NT
NT5_GGATGTTCATCATGAC-1	-1.90828	19.0389	normal	1.04919	0	0	0	4.00746	2.84552	2.77308	2.63505	0	1.73895	NT
NT5_ATGGGAGGTGAGTAGC-1	-1.37214	14.663	normal	0.791727	0	0	0	3.92084	3.21519	2.59624	2.29631	0	0	NT
NT5_ACCACAATCCTCGATC-1	7.00776	17.932	normal	1.28533	0	0	0	4.12407	2.80845	2.44137	2.74161	0	0	NT
NT5_GTAGTACAGAGTTGAT-1	-7.01355	20.2787	normal	0.787055	0	0	0	4.35467	2.99165	2.72878	2.42856	1.95466	1.95466	NT
NT5_GAGTCTATCAGGAAGC-1	-26.6503	13.7091	normal	0.270408	0	0	0	4.28386	2.86119	2.56076	3.16192	0	0	NT
NT5_CTATCCGAGTCACACT-1	-6.62782	20.0684	normal	0.572091	0	0	0	4.33671	3.32023	2.86198	2.65822	1.96305	1.96305	NT
NT5_AAGTCGTAGTAAACTG-1	-0.0682996	19.9316	normal	1.01253	0	0	0	3.88695	3.02641	2.59574	2.63703	0	1.60554	NT
NT5_TCCTCCCAGATTACCC-1	6.21558	17.588	normal	1.28108	0	0	0	3.95762	3.17047	2.58304	2.58304	1.68782	1.68782	NT
NT5_GTGAGGAAGTTGGAGC-1	-2.38496	19.4538	normal	0.826582	0	0	0	4.15667	3.1339	2.49153	2.49153	1.79812	0	NT
NT5_GTTGTAGCATTGACTG-1	1.00476	17.8918	normal	0.9	0	0	0	4.26063	3.04615	2.82456	2.22445	2.04965	0	NT
NT5_GCGTGCATCGTAGGAG-1	-18.7925	12.4599	normal	0.37152	0	0	0	4.1734	2.80762	2.20759	2.20759	0	0	NT
NT5_GGCTTTCAGACCAAGC-1	11.1051	16.2181	normal	1.11334	0.75776	1.51552	0	4.17326	3.14583	2.64917	2.28249	1.80987	0	NT
NT5_AGTCTCCAGATTGACA-1	-3.95754	20.0786	normal	0.953366	0.932897	1.86579	0	3.82369	3.2403	2.63899	2.46339	1.86579	2.56001	NT
NT5_GGGACCTCAAACTCTG-1	-7.55097	18.0878	normal	1.00618	0	0	0	4.22691	3.43592	2.79301	2.39612	2.09683	2.39612	NT
NT5_GTAGATCAGATGATTG-1	-12.4547	18.6207	normal	1.00206	0	0	0	4.11221	3.14401	2.1468	2.74653	0	0	NT
NT5_ATCCACCTCCTATGGA-1	4.76663	14.1547	normal	1.21751	0	0	0	4.12606	3.14273	2.31522	2.66624	0	1.71942	NT
NT5_TATTTCGAGCGGGTTA-1	-1.9929	18.665	normal	0.645858	0	0	0	3.71117	2.98794	2.08797	2.72205	1.61788	1.61788	NT
NT5_TACCTGCGTAAGCTCT-1	-1.50247	18.5413	normal	0.700732	0.933643	1.86729	0	4.2174	3.42971	2.90329	2.56151	1.86729	1.86729	NT
NT5_GACCCAGAGTTGCCTA-1	-13.1616	16.0145	normal	0.50044	0	0	0	3.78097	3.03533	2.49227	2.7926	0	0	NT
NT5_TCTACCGTCAGCAGAG-1	5.22212	16.545	normal	0.521955	0.782063	1.56413	0	4.04908	2.75699	2.50771	2.33229	1.56413	1.85919	NT
NT5_CTGCCTAAGCGTTCCG-1	-24.6068	14.2756	normal	0.176201	0	0	0	3.92694	2.49691	0	2.97311	0	0	NT
NT5_TACCCGTTCTGTCGTC-1	-10.11	19.2597	normal	0.746376	0	0	0	4.27457	3.34532	2.78953	3.04449	0	0	NT
NT5_GTGTTAGCAAGTGTCT-1	-20.1852	6.70737	normal	0.381177	0	0	0	3.36214	2.70959	2.40941	2.70959	0	0	NT
NT5_CGATGCGTCTCAACCC-1	-0.112743	17.3759	normal	1.22297	0	0	0	3.97251	2.95788	2.42755	2.76908	0	1.73502	NT
NT5_CATGCGGAGGCCCGTT-1	-8.70356	19.0747	normal	0.510171	0	0	0	4.16344	2.00635	2.48061	2.84776	0	2.00635	NT
NT5_AGTCTCCCATTGACCA-1	5.52662	17.7088	normal	0.765165	0	0	0	4.18467	3.0852	2.78453	2.55095	1.71312	0	NT
NT5_CGTGATACAGGTACGA-1	-1.44537	19.9809	normal	1.29445	0	0	0	4.15292	3.1165	2.58582	2.48919	2.18957	0	NT
NT5_TGGGAGACAAGTGCTT-1	-8.75496	16.5023	normal	0.973627	0	0	0	4.42347	3.06211	2.76145	2.85821	0	0	NT
NT5_GTAATGCAGATGGTAT-1	0.405106	18.9158	normal	0.744014	0	0	0	4.08311	3.12916	2.78277	2.43148	0	1.83421	NT
NT5_TGATCTTGTACATTGC-1	-4.61429	21.096	normal	0.871497	1.00197	0	2.00393	4.02496	3.23031	2.47818	2.30281	0	0	NT
NT5_CACACAAGTCCGGTGT-1	-14.9286	19.0602	normal	0.547514	1.10504	2.21008	0	4.66981	3.48629	0	3.11082	0	2.21008	NT
NT5_TGATTTCGTTGACTGT-1	0.0882275	18.3719	normal	0.723577	0	0	0	4.06896	3.20249	2.83487	2.05989	1.76262	1.76262	NT
NT5_GTTTACTTCTCCAAGA-1	-4.16654	20.46	normal	0.780472	0	0	0	3.69227	3.19513	1.87842	2.71857	0	1.87842	NT
NT5_ATTACCTCAAGTCGTT-1	-5.55832	18.1358	normal	0.511998	0	0	0	4.15164	3.09442	2.7147	2.86059	2.01906	2.01906	NT
NT5_GTAGAAAAGTAACCTC-1	-17.9589	18.881	normal	1.26003	0	0	0	4.43689	3.46082	2.76245	2.76245	0	0	NT
NT5_CTGTGAACACTCGATA-1	-4.8119	18.8191	normal	1.35148	0	0	0	4.36668	3.4454	2.68271	2.46147	0	0	NT
NT5_AGGGTCCCAACGCATT-1	5.9159	19.5394	normal	1.1052	0	0	0	4.17288	2.95889	2.14859	2.86625	1.85064	1.55569	NT
NT5_TCGCTCAAGCCTTTGA-1	-0.871583	19.8052	normal	1.14482	0.860744	1.72149	0	4.14616	3.19056	2.49271	2.01838	1.72149	2.01838	NT
NT5_ACGTACAGTATGAGGC-1	-25.9476	13.6463	normal	0.350568	0	0	0	3.77313	2.4957	0	2.4957	0	0	NT
NT5_TCCGAAAAGCGACTGA-1	3.36797	17.0418	normal	1.01432	0	0	0	4.06047	3.053	2.01543	2.55649	1.71857	1.71857	NT
NT5_TTAATCCGTCGTATGT-1	-8.05056	20.2976	normal	0.63883	0	0	0	4.12834	3.32688	2.67438	2.67438	0	0	NT
NT5_GGTTCTCTCGAGTTGT-1	-4.99419	19.0346	normal	0.793077	0.971073	1.94215	0	3.78848	3.01675	2.71614	2.979	0	1.94215	NT
NT5_TGACGCGGTGCGTCGT-1	-22.8835	14.4714	normal	0.436934	0	0	0	4.13906	2.83146	2.35561	2.95623	2.35561	0	NT
NT5_CCACTTGGTTAGTCGT-1	1.93262	15.9697	normal	1.06032	0.832599	1.6652	0	4.32131	3.10321	2.77039	2.77039	2.13601	1.6652	NT
NT5_CTTGAGAAGCGATGGT-1	4.22597	16.7133	normal	1.06323	0	0	0	3.95221	3.03244	2.71412	2.58946	1.94014	1.64407	NT
NT5_TCATATCAGCGACTGA-1	-1.83876	17.1757	normal	0.677577	0	0	0	4.10513	3.0959	2.61948	2.54051	1.84651	1.84651	NT
NT5_AAGCATCGTGGCCCAT-1	-5.9186	20.7271	normal	0.52904	0.942252	0	1.8845	4.13651	3.24078	2.35783	2.18269	0	1.8845	NT
NT5_TCTACATCAATAGTCC-1	-6.78675	19.8032	normal	1.03696	0	0	0	3.96457	2.90437	2.70058	3.04253	0	0	NT
NT5_TTACAGGGTGAGTCAG-1	1.33887	19.061	normal	0.971708	0	0	0	3.89203	3.15046	2.41941	2.67395	1.727	1.727	NT
NT5_CAGGCCACAACTTCTT-1	-3.12261	19.0454	normal	0.717578	0	0	0	4.33988	3.29868	2.75516	2.85192	1.85738	1.85738	NT
NT5_TTCCACGTCCTACAAG-1	9.0895	18.4255	normal	0.785473	0	0	0	4.04388	3.00476	2.58633	2.58633	1.98764	1.39878	NT
NT5_AGTGACTAGAGAGCCT-1	-4.35292	2.18774	normal	-0.27894	0	0	0	2.25258	0	0	1.65775	1.65775	1.65775	NT
NT5_AACCTGATCTTCCAGC-1	-26.1699	15.3225	normal	0.35926	0	0	0	4.03434	3.0067	3.13153	3.13153	0	0	NT
NT5_ACTTCCGCACTCAAGT-1	14.2729	16.0381	normal	1.07432	0.941391	1.88278	0	3.93306	2.84382	2.45262	2.55496	1.29746	1.29746	NT
NT5_CATACAGGTTCAAACC-1	-6.44495	17.354	normal	0.401498	0	0	0	3.85079	3.08765	2.9329	2.9329	0	2.09084	NT
NT5_TTGAGTGCACGACGAA-1	-19.2617	14.0894	normal	0.679875	0	0	0	4.12523	3.29488	2.65879	2.65879	0	2.18357	NT
NT5_CACGAATCAGCTACTA-1	-17.1883	13.4865	normal	0.493664	0	0	0	3.77751	2.84863	2.94542	2.24842	0	2.54822	NT
NT5_ACAAAGAAGCTAGATA-1	-16.1295	18.2399	normal	0.635949	0	0	0	4.52564	3.25223	2.90035	3.07626	0	0	NT
NT5_AAGATAGAGCAGCACA-1	10.6571	14.4296	normal	1.03988	0	0	0	4.25151	3.11423	2.60506	2.27892	0	1.68366	NT
NT5_CCTCTCCTCGTCCTTG-1	-22.6595	14.3468	normal	0.185505	0	0	0	4.1581	2.73563	2.73563	2.73563	0	0	NT
NT5_TGGATCATCTCCATAT-1	3.80784	16.29	normal	0.791685	0	0	0	3.98533	3.15795	2.47486	2.5416	2.17528	1.70392	NT
NT5_GTCCCATGTGTTAGCT-1	-12.3001	19.3551	normal	0.545849	0	0	0	4.08736	3.23304	2.59706	2.42152	0	0	NT
NT5_ATTTCACAGCGTCTCG-1	-1.54286	15.8367	normal	1.0591	0	0	0	4.02198	2.88684	2.65316	2.50742	1.81382	1.81382	NT
NT5_TATCGCCTCACAACCA-1	-2.28178	15.7488	normal	0.347483	0	0	0	3.94918	2.5481	3.05914	2.98665	0	0	NT
NT5_ACGTAACCAATGTTGC-1	0.442001	18.121	normal	0.99092	0	0	0	3.99053	2.62443	2.55765	2.82035	0	2.25783	NT
NT5_GAGGGTAAGAGGGTGG-1	-7.03975	18.5844	normal	1.33297	0	0	0	4.31012	3.3778	2.58288	2.82543	1.98421	0	NT
NT5_GTGATGTGTAAGATAC-1	-11.7989	18.0559	normal	0.472912	0	0	0	4.31795	3.50117	2.58135	3.05771	2.40583	0	NT
NT5_TACCGGGCACGGATCC-1	-0.627447	20.3682	normal	1.12366	0	0	0	4.25567	3.21281	2.4544	2.62998	1.85689	1.85689	NT
NT5_ACGGAAGGTGCTGTCG-1	7.79418	19.3071	normal	1.13339	0	0	0	4.12409	3.04527	2.79889	2.17274	1.57935	1.87462	NT
NT5_ATGAAAGCATCTCAAG-1	11.8878	16.8178	normal	0.950975	0.718968	0	1.43794	4.09208	2.94081	2.94081	2.32694	1.73097	1.90436	NT
NT5_AGAAGCGAGGCCCAAA-1	9.9291	17.7064	normal	1.23846	0	0	0	4.1424	2.85833	2.27378	2.33148	1.73545	1.44234	NT
NT5_ATTACCTGTTAGGGTG-1	-7.89057	13.676	normal	1.09564	0.967572	1.93514	0	4.11195	2.97193	2.63006	2.70907	0	0	NT
NT5_TGGGCTGCAATCAAGA-1	-7.54274	17.4328	normal	0.729047	0	0	0	3.95247	2.95687	2.61502	2.39387	1.92025	1.92025	NT
NT5_GGAGATGCAGGCATGA-1	11.4881	18.3276	normal	1.20345	0	0	0	4.1612	3.05483	2.60836	2.3363	1.447	1.447	NT
NT5_TCAGTCCGTATCAAGA-1	9.70044	19.2543	normal	1.36212	0.755009	1.51002	0	4.10065	3.27477	2.53904	2.61139	1.9781	0	NT
NT5_GTGGGAATCGAAGCCC-1	1.71076	17.9101	normal	0.593903	0	0	0	3.87362	2.96089	2.71138	2.45678	1.76384	2.06111	NT
NT5_GGACGTCCATCTGTTT-1	5.14754	16.8066	normal	1.33328	0.786309	1.57262	0	4.28922	3.21432	2.81678	2.84022	1.57262	2.26219	NT
NT5_CGGAACCCACGTACTA-1	-5.01398	19.9215	normal	0.957984	0	0	0	3.8684	3.16967	2.66516	2.56849	2.26863	1.96993	NT
NT5_TGCAGATCACGCGTGT-1	-1.75672	19.8597	normal	1.07935	0	0	0	3.98879	3.22933	2.62804	2.92856	0	1.93314	NT
NT5_TACGCTCAGTAACCGG-1	-11.2722	17.1616	normal	0.812686	0	0	0	4.23378	3.35477	3.07412	2.63543	2.03637	2.3354	NT
NT5_TCATGCCGTTGGAGGT-1	-11.9889	16.714	normal	-0.141163	0	0	0	4.26456	2.80034	0	2.5	2.02561	0	NT
NT5_TTCTGTAAGGCATCAG-1	-13.3962	16.5944	normal	0.777938	0	0	0	4.03064	3.17557	2.39886	2.87483	0	0	NT
NT5_GTTCGCTGTCGCAGTC-1	-2.4654	16.0334	normal	0.413166	0.849664	1.69933	0	3.84899	2.69145	2.29483	1.996	0	1.69933	NT
PT10_CCACTACCACGGCCAT-1	7.07092	-10.6458	ptc	-0.922597	1.50229	1.50229	1.50229	0	0	0	0	0	0	PTC
PT10_ATCATCTGTTTAAGCC-1	16.2806	-11.3146	ptc	-0.335301	0.799544	1.59909	0	2.61709	0	0	2.36803	2.01817	0	PTC
PT10_AACTGGTTCCAAACAC-1	6.83473	-1.69534	ptc	0.0572305	0	0	0	3.46181	0	2.17455	3.01715	0	0	PTC
PT10_TTAGTTCCACAGATTC-1	12.6008	-12.3888	ptc	-0.245381	1.62384	1.85644	1.39124	0	0	0	2.62952	1.39124	0	PTC
PT10_CGCGGTAAGTGTACCT-1	4.67385	-5.05586	ptc	-0.398797	2.00571	2.2418	1.76963	2.66621	0	0	2.36611	0	2.06695	PTC
PT10_ATTACTCTCACAACGT-1	13.7596	-11.7855	ptc	-0.602219	1.62556	1.62556	1.62556	1.62556	0	0	2.35743	1.3347	0	PTC
PT10_AGCTCCTAGACATAAC-1	10.2341	-7.74425	ptc	-0.12576	0.868262	1.73652	0	2.42907	0	2.03355	2.63259	0	0	PTC
PT10_CTAGCCTCAGGACCCT-1	11.8614	-7.92097	ptc	-0.190275	0.657987	1.31597	0	3.3702	0	0	2.49997	0	1.77888	PTC
PT10_ACTTACTCACTGTTAG-1	6.91913	-9.20488	ptc	-0.832247	1.43981	1.66926	1.21036	2.90755	0	0	1.21036	0	0	PTC
PT10_TTGACTTGTACGCTGC-1	4.4836	-7.09456	ptc	-0.259543	1.83841	1.83841	1.83841	3.03658	0	1.83841	2.53231	0	0	PTC
PT10_TCTCATAGTAATTGGA-1	15.1699	-5.00563	ptc	-0.0926206	1.68096	1.82827	1.53364	3.34048	0	2.47644	2.56332	1.53364	1.53364	PTC
PT10_TAGTTGGCACAGATTC-1	7.2783	-7.82219	ptc	-0.738377	0.908016	1.81603	0	0	0	0	0	1.52158	2.11373	PTC
PT10_TCAGGTATCGGTCCGA-1	18.2439	-0.0533042	ptc	0.197921	0	0	0	3.44254	1.89169	2.80757	2.73198	1.89169	1.42557	PTC
PT10_AGGGTGACACGTTGGC-1	11.667	-4.29457	ptc	-0.067299	0	0	0	3.4186	0	2.64128	2.77931	0	0	PTC
PT10_GGCTCGAGTCCCTTGT-1	3.32389	-5.52615	ptc	-0.330699	0.927416	0	1.85483	0	0	0	2.45232	1.85483	0	PTC
PT10_CACAGGCCACATGACT-1	16.6305	-7.9164	ptc	-0.241493	0	0	0	3.29317	0	0	2.50093	1.96027	1.37226	PTC
PT10_TGCCCATTCATAAAGG-1	19.064	-0.37317	ptc	0.010763	1.52631	1.38037	1.67226	3.49557	0	2.88098	2.61821	0	0	PTC
PT10_TACAGTGGTATGAATG-1	-0.246067	-8.36638	ptc	-1.05014	0	0	0	0	0	0	1.50417	0	0	PTC
PT10_AAGCCGCTCTGTTGAG-1	16.524	0.441942	ptc	-0.0170662	0.948647	1.89729	0	3.41044	0	2.98911	2.70553	1.60173	0	PTC
PT10_ACCAGTATCAACACTG-1	10.9686	1.50067	ptc	0.193052	0.852734	1.70547	0	3.39597	0	2.30106	2.47643	0	1.70547	PTC
PT10_CACAAACAGCGATGAC-1	13.0617	-5.82343	ptc	-0.130375	0.825984	0	1.65197	3.05753	0	2.24671	2.84692	1.65197	0	PTC
PT10_AAAGATGTCCACTCCA-1	13.5032	3.02749	ptc	0.233826	1.73315	1.58547	1.88082	3.14256	0	2.87565	2.8534	1.58547	2.17899	PTC
PT10_ATAAGAGAGGAGCGAG-1	19.0508	-0.734465	ptc	0.0341695	1.3456	1.48918	1.20201	2.87339	1.20201	2.21787	2.70617	0	0	PTC
PT10_ATGGGAGTCGATCCCT-1	5.43916	-10.4838	ptc	-0.126694	0	0	0	3.66182	1.9188	2.21721	3.21483	0	1.9188	PTC
PT10_TACTCATCATACAGCT-1	-8.87239	17.8645	ptc	0.805631	1.05029	0	2.10059	4.21443	2.79679	2.87586	3.09747	2.10059	2.10059	PTC
PT10_CACCACTTCAGCTCTC-1	0.470648	-8.46827	ptc	-0.148352	2.1238	1.97444	2.27316	2.44848	0	0	1.97444	0	1.97444	PTC
PT10_GTTAAGCAGACCGGAT-1	10.6603	1.35037	ptc	0.0248415	0	0	0	3.20547	0	2.25339	2.8159	0	0	PTC
PT10_GTAACTGAGAATCTCC-1	-11.9946	18.2984	ptc	0.479098	0	0	0	4.1502	3.28369	2.74018	2.83693	0	0	PTC
PT10_AGTGTCAAGGGATGGG-1	-17.6064	-1.51868	ptc	-0.789515	0	0	0	3.27074	0	0	0	0	0	PTC
PT10_TAGTTGGTCTGCTTGC-1	15.7373	-2.93828	ptc	-0.0540259	0.990564	1.98113	0	3.20729	0	2.34651	2.45522	0	1.98113	PTC
PT10_ACGTCAACATTGGTAC-1	1.90112	0.822624	ptc	0.00848323	1.11176	2.22351	0	3.66816	0	2.52324	2.9204	1.92507	0	PTC
PT10_CGACTTCAGAGTGAGA-1	12.3801	-14.7274	ptc	-0.269	0.702863	0	1.40573	0	0	0	2.16942	1.40573	0	PTC
PT10_TGCCCTACATGGTAGG-1	-16.7324	13.2055	ptc	0.19011	0	0	0	3.91251	3.56808	2.98862	2.76707	2.29143	0	PTC
PT10_TGCTACCCAGCAGTTT-1	-9.0836	-8.55082	ptc	-0.737365	2.00204	1.94019	2.06388	2.16004	0	0	2.41398	0	2.06388	PTC
PT10_ACATCAGGTACTCAAC-1	17.1746	-0.255042	ptc	-0.100425	0	0	0	3.44391	0	2.32244	2.62243	1.48957	0	PTC
PT10_GTGGGTCAGCGTGAAC-1	-18.2333	2.2047	ptc	-0.440414	0	0	0	2.67112	0	2.67112	2.84691	0	0	PTC
PT10_TATTACCCACCCATTC-1	0.82038	-10.057	ptc	-0.448092	0	0	0	1.71058	0	0	1.71058	0	0	PTC
PT10_GAAGCAGAGAAGGTGA-1	-0.11779	-10.5961	ptc	-0.862639	0	0	0	0	0	0	0	0	1.8505	PTC
PT10_GGAGCAAGTGCACGAA-1	-8.77902	-1.16767	ptc	-0.113227	1.06101	2.12202	0	3.11906	0	2.72161	2.72161	0	0	PTC
PT10_CGACCTTAGCACGCCT-1	-26.3293	12.5757	ptc	0.00433681	0	0	0	4.29112	3.28272	0	3.48676	0	0	PTC
PT10_ACACCCTGTCATACTG-1	14.2027	-8.88463	ptc	-0.201712	0.908432	1.81686	0	2.99627	0	1.35279	2.61288	0	1.35279	PTC
PT10_GCATGATAGTCTCAAC-1	-0.748238	-4.15864	ptc	-0.130649	0	0	0	2.15212	0	0	2.45162	0	0	PTC
PT10_GACGTGCGTGTTTGTG-1	6.74503	-8.21324	ptc	-0.351819	0.729302	0	1.4586	2.68716	0	1.84738	2.4226	1.62963	1.17242	PTC
PT10_GTGCAGCCAGCCAGAA-1	15.8451	-7.84016	ptc	-0.058068	1.56281	1.4165	1.70913	2.63099	0	1.4165	2.30478	2.00589	2.10195	PTC
PT10_CGATGTAGTATTAGCC-1	11.6826	16.1913	ptc	1.06567	0.752341	1.50468	0	3.85829	3.20715	2.92276	2.96847	1.50468	1.97265	PTC
PT10_CCTAGCTGTGGGTCAA-1	-6.36392	1.62154	ptc	-0.281029	0	0	0	2.79952	0	2.72048	2.62377	0	0	PTC
PT10_AGATTGCTCTCTAAGG-1	12.5502	-1.33899	ptc	-0.36198	1.83342	2.0683	1.59854	3.38003	0	2.19231	2.58858	1.59854	0	PTC
PT10_ACGGCCAAGAAGGGTA-1	-17.6125	-1.46199	ptc	-0.436001	0	0	0	0	0	2.50429	2.80464	0	0	PTC
PT10_GGAACTTAGGATGGAA-1	13.2872	-2.43369	ptc	0.207232	0	0	0	3.58324	1.62507	2.51905	2.7294	2.21933	0	PTC
PT10_CACAGTACAGGTGCCT-1	9.074	-5.61677	ptc	-0.241873	0	0	0	3.37956	0	2.29345	2.64441	1.69797	0	PTC
PT10_ATGAGGGAGTCCATAC-1	-0.893689	-1.07262	ptc	-0.331231	0.964111	1.92822	0	2.92359	0	0	2.40191	1.92822	1.92822	PTC
PT10_CCTCTGAGTGTAATGA-1	5.89619	5.86698	ptc	0.167055	0.863035	1.72607	0	3.18052	2.56412	1.72607	2.62196	2.32197	0	PTC
PT10_TCCCGATTCAATCACG-1	6.25378	-12.3812	ptc	-0.957027	0.746656	1.49331	0	0	0	0	0	0	1.49331	PTC
PT10_TTGCGTCCAATACGCT-1	10.0835	-8.25075	ptc	-0.488023	0.693598	1.3872	0	3.18884	0	0	2.51647	1.3872	0	PTC
PT10_ACAGCCGTCCTTCAAT-1	13.7392	-0.551145	ptc	-0.0173741	1.90388	2.20084	1.60691	3.02781	0	2.29721	2.44271	0	0	PTC
PT10_GCATGTAGTAGAGCTG-1	13.5823	0.854347	ptc	0.030081	1.62657	1.62657	1.62657	3.13502	0	2.57159	2.57159	1.62657	0	PTC
PT10_TTAGTTCTCCACTCCA-1	18.0225	1.27317	ptc	0.155524	1.89291	2.06669	1.71913	3.23606	1.14126	2.38923	2.61491	1.59695	2.11207	PTC
PT10_CCGGTAGCAAGCCATT-1	13.0613	-6.29075	ptc	0.0535166	0.763808	1.52762	0	1.99606	0	2.36153	2.36153	0	1.52762	PTC
PT10_ACTTTCAAGCTAACAA-1	17.4704	-0.897139	ptc	0.225162	1.61406	1.76084	1.46728	3.33323	0	2.59943	2.53267	0	0	PTC
PT10_CATATTCAGCTGCAAG-1	6.28788	-2.95108	ptc	-0.216072	2.07729	1.84083	2.31375	3.32608	0	1.84083	2.68052	0	1.84083	PTC
PT10_TCGGTAACACCGAATT-1	12.993	19.649	ptc	1.06423	0.726369	0	1.45274	3.97501	2.90009	2.9148	2.98167	2.04316	1.45274	PTC
PT10_TCTGAGAAGGACTGGT-1	10.2327	-1.52976	ptc	-0.068216	0	0	0	3.57697	0	2.76469	2.96853	0	0	PTC
PT10_ACTATCTGTAGAGGAA-1	3.26438	-10.2764	ptc	-0.623839	0.92573	0	1.85146	3.84536	0	0	2.54551	0	0	PTC
PT10_CGAGAAGTCATTGCGA-1	3.56995	-6.02416	ptc	-0.282476	0	0	0	0	0	0	2.5379	0	0	PTC
PT10_GGGACCTCAAGTCTAC-1	2.48718	-1.40179	ptc	-0.15113	0	0	0	3.64329	0	2.43173	2.73195	0	0	PTC
PT10_CACACCTAGCGTCAAG-1	8.60666	-5.70439	ptc	-0.329567	0.865474	1.73095	0	2.32691	0	0	2.67796	0	0	PTC
PT10_AACACGTCAAAGGAAG-1	5.00678	-13.5254	ptc	-0.983698	1.85795	1.85795	1.85795	0	0	0	2.28013	0	0	PTC
PT10_CGTCACTGTAAGGGAA-1	7.49548	0.579269	ptc	0.249179	1.01309	2.02618	0	3.28947	1.72922	2.86776	2.92568	1.72922	0	PTC
PT10_GGGATGAAGTCCTCCT-1	1.75115	-12.84	ptc	-0.797447	0.813635	1.62727	0	0	0	0	0	0	0	PTC
PT10_CGTTCTGGTGCGGTAA-1	-1.74145	-13.1042	ptc	-0.357652	1.03299	2.06598	0	3.52476	0	0	2.06598	2.06598	0	PTC
PT10_AGCAGCCAGGCTAGAC-1	17.0704	-8.54377	ptc	0.211267	0.746081	0	1.49216	3.6424	0	1.95986	2.75746	0	0	PTC
PT10_CTAGCCTAGTTAGCGG-1	7.95146	17.4987	ptc	0.542525	0	0	0	3.84053	3.11134	2.54796	2.72365	1.77592	2.0733	PTC
PT10_CGCTTCATCCTTGCCA-1	8.13125	-1.07906	ptc	0.175084	1.03231	2.06461	0	3.87715	0	3.27857	2.66386	0	0	PTC
PT10_GTGAAGGAGCTAAGAT-1	18.1468	1.19649	ptc	0.165297	1.73781	1.82423	1.65138	2.96427	1.35994	2.68387	2.51796	2.04347	1.82423	PTC
PT10_TCAGATGGTTTGGCGC-1	2.30698	-13.8074	ptc	-0.65831	0.962571	0	1.92514	3.19898	0	0	2.52331	0	0	PTC
PT10_TGGGAAGCATCCCACT-1	-13.437	-4.70207	ptc	-0.663793	0	0	0	0	0	0	2.1811	0	0	PTC
PT10_ACACTGATCTTCTGGC-1	2.49573	-10.2962	ptc	-0.0888204	0	0	0	3.33927	0	2.18058	2.87725	0	0	PTC
PT10_AAATGCCTCGTGACAT-1	13.6762	15.5058	ptc	0.551241	0.720622	1.44124	0	3.98994	3.09767	2.74822	2.78766	2.27265	2.03135	PTC
PT10_CATCAAGGTAGCTCCG-1	16.1058	-0.656393	ptc	0.0842714	1.95892	2.15562	1.76221	3.31714	2.05947	1.93579	2.63071	2.05947	2.05947	PTC
PT10_TATTACCGTGATGTGG-1	-2.90705	-10.1525	ptc	-0.814041	2.1671	2.25455	2.07966	1.78223	0	0	1.78223	0	2.07966	PTC
PT10_TACTTGTCAGGCAGTA-1	15.5948	1.45047	ptc	0.0836526	0.712915	0	1.42583	3.38253	1.71864	2.48981	2.45215	0	0	PTC
PT10_CAGTCCTGTTACGGAG-1	7.89234	-9.23855	ptc	-0.276081	0.930621	1.86124	0	2.03534	0	1.56615	2.4588	1.56615	1.56615	PTC
PT10_CGCTGGAAGTATCGAA-1	5.5318	-3.04408	ptc	-0.137777	1.18061	2.36121	0	3.20469	0	2.60344	2.53668	0	0	PTC
PT10_GTGCGGTAGTTAACGA-1	0.0654129	-4.71006	ptc	-0.46467	1.05481	2.10963	0	1.81196	0	0	2.40897	0	0	PTC
PT10_TTGAACGTCTATCGCC-1	-5.82623	1.6717	ptc	-0.00340472	0	0	0	3.26014	0	3.02623	3.08417	0	0	PTC
PT10_AACCGCGGTTCCCGAG-1	1.12284	-12.5757	ptc	-1.04826	0	0	0	0	0	0	0	0	0	PTC
PT10_TTTCCTCTCAACGAAA-1	-6.50649	17.9741	ptc	0.322477	0	0	0	4.24242	3.4442	3.07643	3.12215	2.7247	0	PTC
PT10_CGATTGACATGTTCCC-1	-3.88447	-5.58486	ptc	-0.544526	0	0	0	2.33248	0	0	2.03346	0	0	PTC
PT10_AACCGCGAGCGGCTTC-1	17.0597	0.567709	ptc	0.386107	0.770446	1.54089	0	3.55771	1.54089	2.48388	2.67526	1.54089	0	PTC
PT10_ACTATCTTCTGGTGTA-1	5.52692	-1.86935	ptc	0.230119	0	0	0	3.05413	0	0	2.72357	1.88337	0	PTC
PT10_AAACGGGTCAACTCTT-1	6.34844	20.594	ptc	0.565264	1.00302	2.00604	0	4.26422	2.93167	2.65591	2.97992	1.70928	0	PTC
PT10_CGACTTCAGCAGATCG-1	13.011	18.6981	ptc	1.26674	0	0	0	4.41184	2.93956	2.78487	2.84278	2.06773	2.06773	PTC
PT10_CAAGTTGCATCCGTGG-1	4.9403	0.284146	ptc	-0.11095	1.92484	1.68926	2.16042	2.38107	0	1.68926	2.58451	1.68926	2.38107	PTC
PT10_TAAGCGTTCAGTACGT-1	4.55425	-8.42466	ptc	-0.265254	1.01306	2.02611	0	2.02611	0	0	2.56725	0	0	PTC
PT10_CCTAGCTCACCTTGTC-1	19.2542	-0.726128	ptc	0.394575	0.836187	1.67237	0	3.20113	0	2.85398	2.80984	0	0	PTC
PT10_AGTGGGAGTGGCCCTA-1	-10.7154	-7.71872	ptc	-0.667447	0	0	0	0	0	0	2.57589	0	0	PTC
PT10_GGCTGGTGTTACCGAT-1	4.7303	-13.0394	ptc	-0.379734	0.768901	1.5378	0	0	0	0	1.5378	0	0	PTC
PT10_AAAGCAATCGCGTTTC-1	8.31474	-13.622	ptc	-0.264288	0.844755	0	1.68951	3.27184	0	0	2.63579	1.68951	0	PTC
PT10_CAACCAAAGCGAAGGG-1	7.38378	12.7258	ptc	0.255159	0	0	0	3.71091	2.9398	2.44354	2.59798	2.20168	0	PTC
PT10_GCATACAGTCTCACCT-1	-14.5864	-12.695	ptc	-1.00497	0	0	0	0	0	0	0	0	0	PTC
PT12_GACACGCGTCTGGTCG-1	11.0062	0.898038	ptc	0.11813	0	0	0	3.59973	0	2.56509	2.49834	1.72703	0	PTC
PT12_TCGAGGCAGGCAAAGA-1	11.7128	10.0045	ptc	0.640575	0.844612	1.68922	0	3.15767	2.38103	2.16038	3.02308	1.68922	0	PTC
PT12_TCCCGATCAGACTCGC-1	21.0027	-10.3533	ptc	-0.12816	1.12693	1.12693	1.12693	2.76607	0	2.27165	2.6505	1.58188	1.12693	PTC
PT12_CACACTCGTGACGCCT-1	16.7286	-5.13608	ptc	0.431935	0	0	0	3.21697	0	1.89999	2.74038	0	0	PTC
PT12_ACTATCTCAACACGCC-1	3.68547	14.9077	ptc	0.225152	0	0	0	3.98828	2.81604	3.20382	2.64028	1.86707	2.16514	PTC
PT12_GTGTTAGAGTGGAGAA-1	17.5593	-7.02484	ptc	0.118479	0	0	0	3.32188	0	2.65364	2.65364	2.27477	0	PTC
PT12_CGCCAAGCAGGGAGAG-1	6.7549	1.83867	ptc	-0.251036	0.944256	1.88851	0	2.78666	0	1.88851	2.53734	2.28307	2.18673	PTC
PT12_GGGTCTGCACCTGGTG-1	14.7684	-6.31427	ptc	0.0749073	0	0	0	3.72453	0	2.71105	2.38102	0	1.54663	PTC
PT12_TTCTCAAGTCAGAAGC-1	-31.2408	-1.26503	ptc	-0.976552	0	0	0	0	0	0	0	0	0	PTC
PT12_GTATCTTCAGTCAGCC-1	14.4543	-11.1012	ptc	-0.618858	0	0	0	0	0	1.54986	2.61767	1.84472	2.38433	PTC
PT12_CGTGTCTTCCTGTACC-1	11.9284	13.0293	ptc	0.692132	0	0	0	4.15978	3.15707	2.64959	2.84112	0	1.99977	PTC
PT12_TACAGTGAGGGTTTCT-1	16.4982	-9.59674	ptc	-0.106074	0.682468	1.36494	0	2.77786	0	2.46122	2.55112	1.65649	1.65649	PTC
PT12_TCACGAAGTGGTGTAG-1	4.16929	15.0251	ptc	0.560734	0	0	0	3.95064	2.72096	2.57517	3.21773	2.57517	0	PTC
PT12_AATCGGTAGAAGGGTA-1	8.30558	-9.2893	ptc	-0.255174	0.898442	1.79688	0	3.25254	0	2.56922	2.90438	0	0	PTC
PT12_CTGGTCTTCTATCCTA-1	14.1935	-8.65585	ptc	0.0196311	0.828354	1.65671	0	3.02765	1.65671	2.1274	2.42681	0	1.65671	PTC
PT12_CGATGTAAGAAGGTGA-1	13.0963	-3.31368	ptc	0.0485731	0	0	0	3.15031	0	2.58686	2.53585	0	0	PTC
PT12_CGCGTTTTCAGCAACT-1	10.9616	0.183819	ptc	0.337224	0	0	0	3.08575	0	2.41805	2.48476	1.94423	0	PTC
PT12_CAGTAACGTTGTTTGG-1	-21.0292	-1.00835	ptc	-0.286763	1.20011	2.40021	0	3.00098	0	0	2.87618	0	0	PTC
PT12_CGTTGGGAGACAATAC-1	12.6517	-11.6894	ptc	-0.124631	1.72456	1.72456	1.72456	2.56258	0	2.02148	2.56258	0	1.72456	PTC
PT12_ATCGAGTAGATGTAAC-1	12.8933	-0.67897	ptc	0.280565	0.984134	1.96827	0	3.15421	0	1.67189	2.66348	1.67189	1.96827	PTC
PT12_TTCGAAGGTTTGTTTC-1	14.3864	-5.2063	ptc	-0.287825	1.67187	1.67187	1.67187	2.61781	0	1.96825	2.50897	0	0	PTC
PT12_ATAACGCAGAAACGCC-1	-6.33037	-0.840728	ptc	-0.245511	0	0	0	2.36047	0	0	2.66056	0	2.66056	PTC
PT12_CAAGATCCACATCTTT-1	16.1214	-4.5379	ptc	0.256993	0.777498	1.555	0	3.388	1.555	2.65762	2.62294	1.555	0	PTC
PT12_CTGAAACGTTCACGGC-1	-13.6062	13.2138	ptc	0.00260606	0	0	0	4.15604	2.23427	2.83443	2.93121	0	0	PTC
PT12_ACGGGTCCAGGATTGG-1	21.0953	-4.04233	ptc	0.155432	0.805816	1.61163	0	3.16938	0	2.34322	2.68097	2.00315	1.3211	PTC
PT12_TTTGTCAGTACCGTAT-1	14.2915	-0.9526	ptc	0.377375	0	0	0	3.54262	0	2.40433	2.88031	0	1.71215	PTC
PT12_AGATTGCTCAGGTTCA-1	-38.3876	7.14371	ptc	-0.552971	0	0	0	4.37677	3.09834	3.57523	0	0	0	PTC
PT12_CCGGGATGTCTTTCAT-1	-2.33135	10.3961	ptc	0.264218	0	0	0	3.95388	3.28894	2.93021	2.56291	0	0	PTC
PT12_CCTATTACAGGCTGAA-1	4.12144	10.7222	ptc	0.422896	0	0	0	3.54511	3.01589	2.38046	3.04805	2.20527	0	PTC
PT12_GGGACCTCACCAGGTC-1	11.2263	-1.7376	ptc	0.327763	0	0	0	3.51274	0	1.73534	2.90391	1.73534	0	PTC
PT12_CTAACTTCACACAGAG-1	-24.7298	6.92868	ptc	-0.193496	0	0	0	3.8669	2.81315	3.2387	2.81315	0	0	PTC
PT12_CTAAGACGTCTCCACT-1	15.6556	-12.6021	ptc	-0.100099	0.750738	0	1.50148	1.96938	0	1.96938	2.84991	1.96938	0	PTC
PT12_GAACCTAAGGACTGGT-1	-9.0402	10.7143	ptc	0.238422	0	0	0	3.96485	2.72258	2.96527	2.96527	0	2.12299	PTC
PT12_GTTACAGAGCATGGCA-1	16.406	-6.93757	ptc	0.0103223	0	0	0	3.08084	0	2.3554	2.61777	2.3554	0	PTC
PT12_GAGCAGAAGCGTGAAC-1	-29.0947	7.6186	ptc	-0.681951	0	0	0	3.34474	0	2.56757	0	0	0	PTC
PT12_ATCACGAGTTGAACTC-1	-2.93694	-9.51127	ptc	-0.457555	0.996664	0	1.99333	0	0	0	0	0	1.99333	PTC
PT12_CGCTTCAGTTCCGGCA-1	-3.49154	10.8578	ptc	0.379167	0	0	0	3.72624	2.65524	2.73426	2.65524	1.96009	0	PTC
PT12_TCAGATGAGTGGGATC-1	-32.593	-5.78108	ptc	-1.17893	0	0	0	0	0	0	0	0	0	PTC
PT12_AGAGTGGGTATATGGA-1	5.31046	-0.799595	ptc	0.0535009	0	0	0	3.83133	0	3.04797	2.63362	1.93867	0	PTC
PT12_ATTGGACGTTCCAACA-1	15.8138	-8.39553	ptc	-0.184035	0.69957	1.39914	0	2.99468	1.39914	1.98801	2.3377	0	0	PTC
PT12_TCTCATAGTGGACGAT-1	11.7815	-10.6501	ptc	0.0627992	0	0	0	3.30195	0	2.68983	2.68983	0	0	PTC
PT12_GGGCACTAGACTGGGT-1	14.2674	-6.58104	ptc	-0.307919	0	0	0	3.30888	0	2.42569	2.49241	2.12629	0	PTC
PT12_GGGCACTAGATTACCC-1	14.8458	-12.1825	ptc	-0.168151	0.698613	1.39723	0	2.08205	0	1.68947	2.46016	0	1.68947	PTC
PT12_AGCTCTCGTCTCTTAT-1	12.1637	-8.70194	ptc	-0.114267	0.833524	0	1.66705	2.83432	0	2.88861	2.35847	1.96338	1.96338	PTC
PT12_GCGGGTTGTCCGTGAC-1	11.8964	-6.62494	ptc	-0.186623	0	0	0	3.01291	0	0	2.25524	1.95662	0	PTC
PT12_TGCCAAAGTTGGACCC-1	3.75817	-9.71913	ptc	-0.561813	0	0	0	2.80003	0	1.95905	0	0	0	PTC
PT12_CGTCCATCACACCGAC-1	5.18873	-4.91656	ptc	-0.0871108	0	0	0	2.84498	0	2.1074	2.28236	2.1074	1.80975	PTC
PT12_GCGAGAATCTCTAAGG-1	0.110946	13.1203	ptc	0.488629	0.950636	1.90127	0	4.09994	2.67486	2.97543	2.85064	1.90127	0	PTC
PT12_TTTATGCCACGACGAA-1	11.7432	-2.94627	ptc	0.161247	0	0	0	3.47267	0	2.0697	2.66897	0	0	PTC
PT12_TCACGAATCGTGGTCG-1	13.8094	-5.86074	ptc	0.0255761	0.927552	1.8551	0	3.47239	0	2.59048	2.39482	1.8551	1.56009	PTC
PT12_ACTGTCCCAATGTAAG-1	-18.7925	11.8933	ptc	0.108787	0	0	0	4.11597	2.31868	2.79441	3.01598	0	2.61867	PTC
PT12_CGATGGCCAGTCTTCC-1	11.3147	-2.63549	ptc	0.263248	0.889342	1.77868	0	3.64073	0	2.37529	2.55077	1.77868	0	PTC
PT12_CATATGGCACAGAGGT-1	18.0858	-6.00291	ptc	0.187753	0.892802	1.7856	0	3.02188	0	2.55778	2.55778	1.95932	1.49163	PTC
PT12_ATCACGATCATCACCC-1	-9.4734	3.5064	ptc	-0.0146781	0	0	0	2.93084	2.08879	3.19945	2.68819	0	0	PTC
PT12_CGTGTCTCATACAGCT-1	9.94908	-5.04979	ptc	-0.411396	0.927522	0	1.85504	2.3281	0	0	2.45253	0	0	PTC
PT12_TTGACTTCAAGCTGAG-1	6.53581	-0.445978	ptc	0.335023	0	0	0	3.80512	0	2.82044	2.64467	0	1.87142	PTC
PT12_GTGCATATCCGCGTTT-1	17.5645	-6.54949	ptc	-0.0185135	0.733355	1.46671	0	3.54517	0	2.23233	2.45316	1.93383	0	PTC
PT12_GTGCTTCGTGTTTGGT-1	14.3114	-9.77317	ptc	-0.43375	2.28925	2.36194	2.21656	0	0	0	2.66202	0	2.21656	PTC
PT12_TGTCCCACACCAGTTA-1	6.16862	-2.40616	ptc	-0.0454159	1.03106	2.06212	0	2.9619	0	2.66135	2.4578	2.23695	0	PTC
PT12_GGAAAGCTCAGATAAG-1	-12.6859	2.04717	ptc	-0.440222	1.07331	0	2.14662	2.14662	0	2.4461	0	0	0	PTC
PT12_GGAACTTTCTCTTATG-1	3.87299	0.515407	ptc	-0.179026	0	0	0	3.18941	0	2.49156	2.49156	0	0	PTC
PT12_GATCGATGTTCCAACA-1	15.2455	-4.664	ptc	0.12706	0.808838	1.61768	0	3.29749	1.61768	2.5115	2.75397	2.08776	1.61768	PTC
PT12_GGGAATGGTACAGCAG-1	8.76082	-7.00652	ptc	-0.294018	1.62084	1.62084	1.62084	3.07309	0	2.65268	2.45694	1.62084	0	PTC
PT12_GTAACGTTCGGCGCAT-1	14.7657	-3.13644	ptc	0.105431	1.57492	1.57492	1.57492	2.94391	0	2.46777	2.34333	1.57492	1.87013	PTC
PT12_GTAACTGTCAAGCCTA-1	17.7735	-8.11933	ptc	0.288913	0.728982	0	1.45796	3.115	0	2.64766	2.64766	0	1.75136	PTC
PT12_CTTTGCGCAGGATTGG-1	12.7546	-8.10765	ptc	-0.118548	0	0	0	2.70403	0	1.63419	2.32502	0	0	PTC
PT12_GGCGTGTGTACAGTTC-1	11.4495	-2.02122	ptc	-0.0962277	0	0	0	3.70378	0	2.61535	2.54857	1.77652	2.0739	PTC
PT12_CCTTCGATCTCTAAGG-1	-39.9384	-2.83605	ptc	-0.782176	0	0	0	3.14298	0	0	0	0	0	PTC
PT12_ACCCACTCATAGTAAG-1	14.886	-5.50458	ptc	-0.0550009	0.962045	1.92409	0	3.10956	0	2.52225	2.39775	1.6282	1.6282	PTC
PT12_ACGCCGAGTCTTTCAT-1	15.0993	-7.888	ptc	-0.200433	0.792767	1.58553	0	2.83002	0	2.52963	2.35418	1.58553	0	PTC
PT12_CCTTTCTAGTCATGCT-1	16.1356	-5.52619	ptc	0.0782792	0.779697	1.55939	0	3.36035	0	2.69425	2.45187	0	0	PTC
PT12_CTTAGGACACAGTCGC-1	-3.63306	-9.26203	ptc	-0.602414	0	0	0	0	0	0	0	0	0	PTC
PT12_CTACCCAAGCCAACAG-1	7.98798	10.7116	ptc	0.160458	0.906621	1.81324	0	3.42992	2.58579	3.08562	2.95313	2.11092	1.81324	PTC
PT12_GTTCTCGGTGAGGGTT-1	9.28331	-12.4243	ptc	-0.199186	0	0	0	1.72136	0	2.01824	2.41368	0	0	PTC
PT12_GGCAATTTCCCAAGAT-1	12.7128	-1.99215	ptc	0.229929	0	0	0	4.04348	0	2.7085	3.03256	0	1.761	PTC
PT12_TTAACTCAGCGATATA-1	12.8213	-4.35664	ptc	0.266522	0.9012	1.8024	0	3.67641	0	2.09999	2.94212	0	1.8024	PTC
PT12_GACGGCTTCGTGACAT-1	14.4644	-7.05404	ptc	-0.156768	0	0	0	2.65781	0	2.46646	2.21237	1.81841	1.52393	PTC
PT12_TACCTTAGTTCAGCGC-1	-33.2612	-6.82822	ptc	-0.775774	0	0	0	0	0	0	0	0	2.71528	PTC
PT12_TGAGGGATCCGCATCT-1	16.2961	-5.2149	ptc	0.367647	0	0	0	3.21665	0	2.62758	2.87701	0	0	PTC
PT12_TTAGTTCTCGTACGGC-1	-8.97965	15.7042	ptc	0.821464	0	0	0	4.20407	2.05864	2.75456	3.37723	2.05864	0	PTC
PT12_CGACTTCCAGTAAGAT-1	-40.5372	-8.5288	ptc	-1.17893	0	0	0	0	0	0	0	0	0	PTC
PT12_ACGCCGAGTTACAGAA-1	5.51745	10.5568	ptc	0.648137	0	0	0	3.58737	3.23533	3.05936	2.70083	0	0	PTC
PT12_GCATGCGTCCACGCAG-1	10.235	-9.05814	ptc	-0.3379	0.704168	1.40834	0	0	0	0	2.29633	0	0	PTC
PT12_CCATTCGGTACACCGC-1	8.97901	15.3366	ptc	0.400504	0.846361	1.69272	0	3.60301	2.72603	2.68472	2.58803	1.98932	1.98932	PTC
PT12_TGAAAGAAGCGATCCC-1	6.77482	-6.16003	ptc	0.0523823	0	0	0	3.18015	0	2.68343	1.8437	0	0	PTC
PT12_CAGCAGCCATGAACCT-1	11.3468	-5.43464	ptc	-0.0240035	0	0	0	3.15035	0	2.83192	2.65615	1.75972	0	PTC
PT12_GGTGCGTTCACGCGGT-1	5.18839	12.0758	ptc	0.570463	0	0	0	4.18867	2.54642	3.12529	2.84683	0	1.85236	PTC
PT12_ATTGGTGAGGACTGGT-1	15.0996	-8.33536	ptc	0.217593	0	0	0	3.23408	0	2.0811	2.55581	1.61113	0	PTC
PT12_CTCGTACAGGCCCTCA-1	9.0926	-10.6737	ptc	-0.479462	1.88492	1.64963	2.12021	1.64963	0	0	2.78662	1.94576	1.94576	PTC
PT12_TGCCCTAAGCGAGAAA-1	7.17775	-13.203	ptc	-0.443768	0.927983	0	1.85597	0	0	0	0	1.56095	1.56095	PTC
PT12_GGAACTTCAAGCCATT-1	9.13302	1.238	ptc	0.284898	0.89356	0	1.78712	3.18679	2.73501	2.94184	2.59399	0	1.78712	PTC
PT12_GTAGGCCCAAACTGCT-1	6.10221	-6.3838	ptc	-0.294221	0.869303	1.73861	0	2.98632	0	2.57685	2.57685	0	0	PTC
PT12_CGGGTCAAGATATACG-1	15.7522	-2.5356	ptc	0.10223	0.796159	1.59232	0	2.58221	0	1.88776	2.53658	0	1.59232	PTC
PT12_CAGTCCTAGATATGCA-1	7.66474	8.95703	ptc	0.555498	0.917958	0	1.83592	3.74343	2.87151	2.73343	3.00605	1.83592	1.83592	PTC
PT12_CGCTGGAGTCGTCTTC-1	7.11688	14.796	ptc	0.836496	0.872514	1.74503	0	3.8091	2.73794	2.8517	3.15242	1.74503	2.21691	PTC
PT12_TCGCGAGCACAACGCC-1	19.6705	-6.96923	ptc	0.0896775	0.641426	1.28285	0	3.22834	0	2.26198	2.6408	1.86759	1.57241	PTC
PT12_AAGTCTGAGACAGGCT-1	18.4849	3.44122	ptc	0.29119	0.928717	1.85743	0	3.10212	1.76203	2.4962	2.65849	1.46845	1.85743	PTC
PT12_ACTTGTTCAATCGAAA-1	1.80562	-12.1414	ptc	-0.626369	0.851793	1.70359	0	1.70359	0	0	0	0	0	PTC
PT12_GACGGCTGTCCTGCTT-1	18.6884	-3.07808	ptc	0.0423358	0.907156	1.81431	0	3.16008	0	2.73781	2.96943	1.81431	1.51989	PTC
PT12_CCGTTCACATCGGACC-1	9.45317	-2.49143	ptc	0.157254	0.86037	1.72074	0	3.55137	0	2.49195	2.61654	0	1.72074	PTC
PT3_CACCACTGTGCCTGGT-1	-0.901171	-9.62025	ptc	-0.237571	0	0	0	2.74906	0	1.97476	1.97476	0	0	PTC
PT3_GATCAGTTCACAGGCC-1	-3.73955	-2.52372	ptc	-0.277336	1.02351	2.04703	0	3.77558	0	2.64615	0	2.04703	0	PTC
PT3_GACGTTAGTCGCCATG-1	-1.5881	-3.00324	ptc	0.0143676	0	0	0	3.22524	1.95112	2.84993	2.64618	0	0	PTC
PT3_AGACGTTGTGTAATGA-1	-10.8639	-9.27604	ptc	-0.706647	1.30005	2.60009	0	2.42455	0	0	2.12515	0	2.12515	PTC
PT3_GTGCTTCTCAAACAAG-1	-6.18292	-3.74004	ptc	-0.0403612	0	0	0	3.91237	0	0	3.12427	0	0	PTC
PT3_CAGTCCTTCCCACTTG-1	2.24685	-10.0539	ptc	-0.314279	0	0	0	3.0055	0	2.30824	2.78393	0	0	PTC
PT3_TGTATTCAGCAGGTCA-1	-6.85351	-10.4164	ptc	-0.742921	1.19431	2.38862	0	3.57729	0	0	2.68877	0	0	PTC
PT3_ACGCCAGCACTGTTAG-1	2.41229	-12.3399	ptc	-0.586037	0.916489	1.83298	0	2.60578	0	1.83298	2.52681	0	0	PTC
PT3_GTACGTATCTAACTCT-1	2.0619	-8.16527	ptc	-0.438011	0.856582	1.71316	0	2.18464	0	0	2.30887	0	0	PTC
PT3_TGACTAGAGCACCGCT-1	-7.61782	-3.36578	ptc	-0.533094	0	0	0	3.41317	0	2.13742	2.13742	0	0	PTC
PT3_CGAACATTCCTAGAAC-1	0.630506	-4.2915	ptc	-0.28624	1.01069	2.02139	0	3.31847	0	2.49574	0	0	0	PTC
PT3_AGGGATGCATATGGTC-1	1.70271	-4.07658	ptc	0.265439	0	0	0	3.3892	0	2.86673	3.29233	0	0	PTC
PT3_ACACCCTTCATGTCCC-1	1.93713	-3.23315	ptc	0.0309273	0.974877	1.94975	0	3.22386	0	2.79065	3.14928	0	0	PTC
PT3_ATTACTCCAACGATGG-1	8.89631	-7.1678	ptc	-0.30741	0	0	0	3.53893	0	2.24028	2.66468	0	0	PTC
PT3_CAGAGAGCAAACCTAC-1	7.34511	-3.81868	ptc	-0.300223	0	0	0	3.22198	0	2.06412	1.76682	0	0	PTC
PT3_TACCTTAAGAGATGAG-1	1.2908	-10.5585	ptc	-0.601497	1.72197	1.72197	1.72197	1.72197	0	0	1.72197	0	0	PTC
PT3_CTCTACGAGATTACCC-1	7.20939	-6.74831	ptc	0.02021	0	0	0	3.88443	0	2.72597	3.02659	1.88574	1.88574	PTC
PT3_AGCTTGAAGCTGAACG-1	-5.71042	-6.02118	ptc	-0.760079	0	0	0	3.28569	0	0	2.6843	0	0	PTC
PT3_GGATTACGTCAGAGGT-1	-1.24065	-12.1952	ptc	-0.577984	0	0	0	0	0	0	2.84632	0	0	PTC
PT3_CACAGTACAATCGGTT-1	6.05803	-7.77836	ptc	-0.0476171	0	0	0	3.12879	0	1.95719	2.90716	1.95719	0	PTC
PT3_ATTTCTGAGAGGTAGA-1	-10.4709	-4.97684	ptc	-0.239266	0	0	0	3.68352	0	2.3631	3.13968	2.3631	0	PTC
PT3_ACGTCAAAGCTTATCG-1	8.33957	-2.53126	ptc	0.527961	0	0	0	3.32066	0	2.86678	2.79434	0	0	PTC
PT3_TTAGGCACAAGAGTCG-1	3.57465	-4.42391	ptc	-0.410712	0.913384	0	1.82677	3.37673	0	0	1.82677	2.29955	2.29955	PTC
PT3_ACCTTTATCGAGAGCA-1	6.33541	-5.13167	ptc	-0.264853	0	0	0	2.9268	0	2.02729	2.42278	1.73032	1.73032	PTC
PT3_CTCGGGAGTTTGTGTG-1	-2.80911	-11.514	ptc	-0.542716	0	0	0	0	0	0	2.06025	0	0	PTC
PT3_TCGGGACAGGAGTAGA-1	-2.3741	-12.6212	ptc	-0.350499	0	0	0	3.12385	0	1.8741	2.71419	0	0	PTC
PT3_GCTGCTTTCGAGAACG-1	-20.3765	-6.39065	ptc	-0.837406	0	0	0	3.25909	0	2.48213	0	0	0	PTC
PT3_CACACTCCAGCCTATA-1	4.18494	-11.2744	ptc	-0.783024	0	0	0	0	0	2.10121	1.8036	0	0	PTC
PT3_CTCGTCATCCTGCAGG-1	-7.21429	-11.3718	ptc	-0.849435	0	0	0	0	0	0	2.10399	0	0	PTC
PT3_CGTCACTAGTCGAGTG-1	2.60534	-8.26949	ptc	-0.548107	0	0	0	3.30691	0	0	3.09145	0	1.94987	PTC
PT3_CTCGTCATCGCGTTTC-1	-7.28767	-7.92195	ptc	-0.73296	0	0	0	0	0	2.41649	0	0	0	PTC
PT3_GGGTTGCCAACGCACC-1	7.48981	-3.75615	ptc	-0.314529	0	0	0	3.16294	0	0	2.96354	2.3629	0	PTC
PT3_CCTATTATCTGAGTGT-1	-13.9099	-11.8012	ptc	-0.563782	0	0	0	2.24963	0	0	2.24963	0	0	PTC
PT3_GTCGTAAGTACCGGCT-1	-0.959316	-0.286303	ptc	0.272269	0	0	0	3.69199	0	2.3322	3.0709	0	0	PTC
PT3_GATCTAGCACACCGAC-1	-4.13925	-12.0504	ptc	-0.694533	0	0	0	0	0	0	2.01911	0	0	PTC
PT3_ATGTGTGAGGAATTAC-1	13.4732	-5.70261	ptc	0.113818	0	0	0	3.61987	0	2.36159	2.26515	1.67011	0	PTC
PT3_CAGCTGGGTCCAGTTA-1	2.73298	-7.64404	ptc	-0.321866	1.0159	2.03181	0	3.44288	0	0	2.03181	0	2.03181	PTC
PT3_CCAGCGAAGAGCAATT-1	10.6366	-0.511828	ptc	0.175276	0.844215	0	1.68843	3.61404	0	2.4591	2.72166	2.15958	1.68843	PTC
PT3_GTCTCGTAGCACGCCT-1	2.2621	-5.31541	ptc	-0.223416	0.997546	1.99509	0	3.65353	0	1.99509	1.99509	0	0	PTC
PT3_AAGGAGCTCGGTTCGG-1	-3.09873	-12.1903	ptc	-0.758054	0	0	0	0	0	0	1.91989	0	0	PTC
PT3_AACTCAGGTAGGGTAC-1	-5.37228	-8.40494	ptc	-0.653611	1.05265	2.1053	0	2.40462	0	0	3.0054	0	0	PTC
PT3_TGACAACCAGGGATTG-1	-5.05493	-7.08665	ptc	-0.29665	0	0	0	3.44743	0	0	2.6885	0	0	PTC
PT3_AGCTCCTTCACCACCT-1	11.7848	-6.0883	ptc	-0.016334	0	0	0	3.51825	0	2.14708	2.51329	1.67611	0	PTC
PT3_GCTTGAAAGTGAAGTT-1	4.73255	-7.98985	ptc	0.0532483	0	0	0	3.30105	0	2.17343	2.56961	1.8753	0	PTC
PT3_CAGTAACAGCTGGAAC-1	-1.64878	-3.717	ptc	-0.213808	1.00774	0	2.01547	3.05304	0	2.3144	2.01547	0	0	PTC
PT3_GTGCATAGTCCGTCAG-1	5.8552	-2.49342	ptc	-0.219843	1.0682	2.13639	0	3.48554	0	2.13639	2.53243	1.83853	0	PTC
PT3_ATCTACTCAATGGAAT-1	7.08369	-10.091	ptc	-0.563894	0.953096	1.90619	0	0	0	0	1.90619	0	0	PTC
PT3_TTTGTCACAGCTGTGC-1	-11.6271	-2.98674	ptc	-0.462081	1.11439	2.22879	0	3.62426	0	0	2.70419	0	0	PTC
PT3_ACGGCCAGTACATCCA-1	2.01396	-11.8036	ptc	-0.545479	0	0	0	1.91848	0	0	2.81697	0	0	PTC
PT3_TCAATCTTCCACGCAG-1	10.0031	-7.75718	ptc	-0.162808	0.836706	1.67341	0	3.34554	0	1.96981	2.36495	0	0	PTC
PT3_CTCAGAAGTACATGTC-1	-6.93638	-12.8937	ptc	-0.742462	1.16166	2.32332	0	0	0	0	2.97493	0	0	PTC
PT3_CGTGAGCTCAGTTAGC-1	2.66208	-1.50883	ptc	-0.339449	0	0	0	3.47002	0	2.3806	2.9813	0	0	PTC
PT3_CACACTCCAGTGAGTG-1	-6.58072	-7.26619	ptc	-0.471603	0	0	0	3.38495	0	0	2.64539	2.04627	2.04627	PTC
PT3_AGCCTAATCCCTAATT-1	1.57783	-5.12916	ptc	-0.0204067	0	0	0	3.37866	0	2.60141	2.0026	0	0	PTC
PT3_TACTTGTTCGCCTGTT-1	6.16644	-6.97742	ptc	-0.0849107	0	0	0	2.89535	0	2.33255	2.55359	0	0	PTC
PT3_CAAGGCCCACGGACAA-1	3.1096	-8.55457	ptc	-0.105488	0.961627	1.92325	0	2.82179	0	0	2.76389	0	1.92325	PTC
PT3_GTGCATAGTAGAGGAA-1	0.573996	-8.37745	ptc	0.0343043	0.995765	1.99153	0	2.46569	0	2.29034	2.76597	1.99153	0	PTC
PT3_GGACGTCCAGCTGCAC-1	-22.324	-9.81183	ptc	-0.371418	0	0	0	2.81104	0	0	3.4126	0	0	PTC
PT3_ACTGTCCTCTTGCAAG-1	10.3907	-1.78058	ptc	0.05642	1.0655	2.13101	0	3.48011	0	2.30603	3.08239	0	0	PTC
PT3_GACTACAAGCGATTCT-1	-4.63855	-5.17944	ptc	-0.700038	0	0	0	3.36475	0	0	0	0	0	PTC
PT3_ACGCCAGGTCTAGTGT-1	2.05933	-13.9299	ptc	-0.82735	0	0	0	0	0	0	2.53904	1.84506	0	PTC
PT3_TCGCGTTAGTACGACG-1	1.30968	-10.8835	ptc	-0.636297	0	0	0	0	0	0	1.7258	0	0	PTC
PT3_GATCAGTCATGCCCGA-1	-4.15539	-4.96854	ptc	-0.519374	0	0	0	3.38713	0	2.011	2.60987	0	2.011	PTC
PT3_GGGCATCCAAGCCGTC-1	-3.93562	1.17707	ptc	-0.107279	0	0	0	3.52512	0	2.75983	3.02273	1.98544	0	PTC
PT3_TTCGAAGCAGTAGAGC-1	3.97997	-13.796	ptc	-0.525301	0	0	0	3.11065	0	0	2.85911	0	0	PTC
PT3_GCAGTTACAGCTCGCA-1	9.61105	-6.64553	ptc	-0.413101	0.849998	1.7	0	1.7	0	1.7	2.73344	1.7	0	PTC
PT3_AGAGCTTCATGACATC-1	5.51111	-8.02309	ptc	-0.263302	0	0	0	3.6126	0	1.94535	2.78621	0	0	PTC
PT3_TTGAACGGTACGCACC-1	-17.5546	-2.048	ptc	-0.581176	1.19614	2.39228	0	3.16896	0	0	2.39228	0	0	PTC
PT3_TAAGTGCTCGTATCAG-1	-1.6722	-3.013	ptc	-0.20198	0	0	0	3.42613	0	2.01521	0	0	0	PTC
PT3_ATGTGTGGTAGTAGTA-1	5.90121	-10.3699	ptc	-0.442146	0.874973	1.74995	0	0	0	0	2.64623	1.74995	0	PTC
PT3_GATGCTACAGGTGCCT-1	3.068	-7.29335	ptc	-0.589942	0	0	0	2.77032	0	0	2.71926	0	0	PTC
PT3_CGGACGTCAAGTTCTG-1	9.69021	-7.37437	ptc	-0.0536632	0	0	0	3.4309	0	2.41538	2.75689	0	0	PTC
PT3_CAGCATAAGCGATAGC-1	12.7728	-8.13489	ptc	-0.0801197	0	0	0	2.85134	0	1.65629	2.68889	0	0	PTC
PT3_TGTTCCGTCGGCATCG-1	1.36459	-0.35521	ptc	0.359077	0	0	0	3.46529	0	2.65991	2.86368	0	0	PTC
PT3_CGGTTAAAGTGTCTCA-1	-5.0923	0.119681	ptc	0.0603216	0	0	0	3.78682	0	2.70842	2.61172	2.01283	0	PTC
PT3_CCGTTCACAACCGCCA-1	-16.7002	-10.9804	ptc	-0.647912	1.08335	2.16671	0	2.16671	0	0	2.76654	0	0	PTC
PT3_TCTGGAAGTTGATTCG-1	-6.7638	-11.7824	ptc	-0.614076	1.0482	2.0964	0	2.87165	0	0	3.13462	0	0	PTC
PT3_CGTCACTGTCTCCATC-1	-2.88354	-1.636	ptc	0.00154859	1.02995	2.05991	0	3.56138	0	2.5345	2.65912	2.05991	2.05991	PTC
PT3_GTACGTACATTCGACA-1	-5.5569	-2.59928	ptc	-0.554741	0	0	0	3.03864	0	2.04221	0	0	2.04221	PTC
PT3_GGCAATTGTCCAAGTT-1	2.44963	-4.6991	ptc	0.0185675	1.01618	2.03236	0	3.66187	0	2.50678	2.72809	2.03236	0	PTC
PT3_TGGTTAGCAAATTGCC-1	-6.47413	-5.51443	ptc	-0.338373	0	0	0	3.42019	0	2.46727	2.16772	0	0	PTC
PT3_TGGGCGTAGCCCAGCT-1	5.04019	-3.43703	ptc	-0.220001	0.93043	1.86086	0	3.77399	0	1.86086	2.55502	1.86086	0	PTC
PT3_GCTGGGTGTAGGACAC-1	9.73467	-6.92165	ptc	-0.152012	0	0	0	3.45529	0	0	3.09487	1.86997	1.86997	PTC
PT3_GGTGAAGAGTCGATAA-1	1.16366	-2.96604	ptc	-0.102794	0	0	0	3.34161	0	2.24697	2.78928	1.94839	0	PTC
PT3_CTCATTAGTTCTGTTT-1	0.229619	-4.481	ptc	-0.0516618	0	0	0	3.43897	0	2.45507	1.98098	1.98098	0	PTC
PT3_AAGGCAGAGGAGCGTT-1	-26.5007	-8.65557	ptc	-0.915797	0	0	0	0	0	0	3.07317	0	0	PTC
PT3_TCAATCTCATGAGCGA-1	4.16382	-3.12282	ptc	-0.217722	0.955395	1.91079	0	3.66139	0	2.38434	2.50883	2.38434	0	PTC
PT3_CCTTCGAGTTCCACTC-1	2.55182	-3.75397	ptc	-0.385385	0	0	0	2.95402	0	2.14375	2.44322	0	0	PTC
PT3_ACGGCCACAAACAACA-1	-19.345	-9.31864	ptc	-0.985893	0	0	0	0	0	0	0	0	0	PTC
PT3_CGTGTCTTCACCATAG-1	8.39101	-0.976996	ptc	0.108718	0	0	0	3.2873	0	2.56516	2.83346	1.72709	0	PTC
PT3_ACTTGTTAGCCAACAG-1	-2.76599	-13.8854	ptc	-0.887258	0.983799	0	1.9676	0	0	0	1.9676	0	1.9676	PTC
PT3_TTGTAGGCAACGATGG-1	1.03644	-2.70107	ptc	-0.00666149	0	0	0	3.30481	0	2.54616	3.19841	1.94779	0	PTC
PT3_CGAGAAGCAAGCGAGT-1	-5.18739	-12.4692	ptc	-1.05166	0	0	0	0	0	0	0	0	0	PTC
PT3_GGACAAGCATGGTAGG-1	-2.20726	-10.1997	ptc	-0.425146	0	0	0	3.07816	0	2.30182	2.60176	0	0	PTC
PT3_ACAGCCGTCCCTCTTT-1	-20.1976	-11.417	ptc	-0.495129	0	0	0	2.20572	0	0	2.90252	2.20572	0	PTC
PT3_GAATAAGGTCAGGACA-1	-0.122687	-5.43768	ptc	-0.550307	0	0	0	3.17256	0	1.9728	0	1.9728	0	PTC
PT3_CTCGGAGTCCAAGCCG-1	0.035647	-1.33939	ptc	0.25781	0	0	0	3.154	0	2.76909	2.82699	0	1.9284	PTC
PT3_GAGGTGAGTCCAGTTA-1	-2.71678	-11.5007	ptc	-0.646489	0	0	0	3.12344	0	0	2.64697	0	0	PTC
PT3_TTGTAGGAGGATCGCA-1	-3.66566	-3.10767	ptc	-0.166112	0	0	0	3.55553	0	0	2.62701	0	0	PTC
PT3_AGCATACGTCCCGACA-1	-4.12086	-7.74484	ptc	-0.617325	0	0	0	2.09694	0	2.09694	2.09694	0	0	PTC
PT5_AGCGTATAGTTGAGTA-1	19.7615	-6.48219	ptc	0.132876	0	0	0	3.08642	1.90585	2.8219	2.91519	1.43939	1.43939	PTC
PT5_ACCCACTGTCGAACAG-1	20.4876	-2.666	ptc	0.268416	0.665497	1.33099	0	3.24498	0	2.67289	2.77337	1.33099	0	PTC
PT5_GTTACAGTCTGGCGAC-1	14.5817	-7.28112	ptc	-0.375551	0	0	0	2.75157	0	2.3058	1.61533	1.61533	0	PTC
PT5_CATATTCTCACCCGAG-1	7.20181	-8.88063	ptc	-0.185131	0	0	0	2.79421	0	2.41497	2.6695	0	0	PTC
PT5_GTAGTCAAGAGAACAG-1	8.0872	-2.09497	ptc	0.306424	0	0	0	3.14044	1.67234	2.61829	2.70525	1.67234	0	PTC
PT5_TGCACCTTCCTTGCCA-1	16.836	-2.77235	ptc	0.302592	0.871272	1.74254	0	3.61553	1.4493	2.33867	2.54876	1.4493	1.4493	PTC
PT5_AATCCAGAGTGTGAAT-1	-36.9916	-6.82299	ptc	-0.98434	0	0	0	0	0	0	0	0	0	PTC
PT5_GGACATTTCTTTAGGG-1	16.3952	-8.19413	ptc	-0.0197527	0.588331	1.17666	0	2.7039	0	2.14983	1.17666	1.17666	0	PTC
PT5_ACCGTAATCGCAAACT-1	11.7496	-3.79164	ptc	0.332808	0	0	0	2.97444	0	2.71518	2.92873	0	1.68207	PTC
PT5_GCTTGAAAGGACGAAA-1	8.56137	-5.43391	ptc	-0.367073	0.812463	1.62493	0	2.21919	0	0	1.92077	0	0	PTC
PT5_TGACGGCCATACGCCG-1	17.8364	-2.66973	ptc	0.0646105	1.51893	1.51893	1.51893	3.09699	0	2.41036	2.71055	0	0	PTC
PT5_TCTCTAAAGCAGATCG-1	14.5409	-3.26364	ptc	0.0915653	0.955326	0	1.91065	3.74421	0	2.60533	2.71903	0	0	PTC
PT5_CGATCGGGTCAACATC-1	12.9165	1.31701	ptc	0.415655	0.833205	1.66641	0	3.91707	1.96273	2.35783	2.69921	1.66641	0	PTC
PT5_CGTCAGGAGTAGGTGC-1	18.0026	-3.96867	ptc	0.662776	0	0	0	4.01232	2.82161	2.65351	2.67574	1.85699	1.39178	PTC
PT5_GTAACGTCATATGGTC-1	20.0415	-4.68736	ptc	0.333187	0	0	0	2.70178	1.23556	2.55319	1.99215	0	0	PTC
PT5_GCTGGGTGTCAAACTC-1	14.7194	-6.85965	ptc	0.41414	0.813635	1.62727	0	3.62984	1.92315	2.89621	2.31797	1.62727	0	PTC
PT5_AGTGGGAAGTCATCCA-1	7.53671	-4.54028	ptc	0.250542	0	0	0	3.60686	1.93064	2.77135	2.92603	0	0	PTC
PT5_TCTGAGAAGCCACGCT-1	14.6386	-6.0094	ptc	-0.0416149	1.48685	1.48685	1.48685	3.48963	0	2.47392	2.47392	1.95443	0	PTC
PT5_CTCGGGAGTACAGCAG-1	10.1252	-10.7099	ptc	-0.309536	0	0	0	2.43487	0	1.96092	2.13543	1.66462	1.66462	PTC
PT5_TGACTAGCAGACGCTC-1	11.8886	-2.2326	ptc	0.0147533	1.62418	1.62418	1.62418	3.32151	0	2.09436	2.09436	0	0	PTC
PT5_CAAGGCCAGGAGCGAG-1	12.6634	-4.51218	ptc	0.139299	0	0	0	3.01938	0	2.75648	2.45621	1.68559	1.68559	PTC
PT5_CTCGTACTCTTATCTG-1	12.7415	-13.1352	ptc	-0.378473	0.765094	0	1.53019	2.42192	0	1.82476	1.99868	0	0	PTC
PT5_ACTTACTGTCGTCTTC-1	16.1666	-3.55544	ptc	0.399817	0	0	0	3.54927	1.53269	2.22135	2.69673	0	0	PTC
PT5_CTGCCTAAGAAGAAGC-1	10.7839	-9.88114	ptc	0.0159878	0	0	0	1.74438	0	2.04148	2.04148	0	1.74438	PTC
PT5_CTCACACCAGGGATTG-1	12.9274	-3.40087	ptc	0.251777	0	0	0	3.34768	1.68446	2.45507	2.6763	0	1.68446	PTC
PT5_TGTGGTATCAGATAAG-1	8.16861	-11.0921	ptc	-0.0957584	0.963	0	1.926	2.39967	0	1.63009	2.69984	1.63009	0	PTC
PT5_TAGAGCTGTTTAGCTG-1	-5.28098	-4.34855	ptc	-0.160462	0	0	0	2.8501	0	2.45308	2.75335	0	0	PTC
PT5_AGAGTGGGTACCGGCT-1	18.5549	-7.44171	ptc	0.0681183	1.68906	1.92249	1.45563	2.99688	1.45563	2.48296	2.44171	1.92249	1.45563	PTC
PT5_ATCACGAGTGTGGCTC-1	17.9905	-2.7016	ptc	0.396054	0.755531	1.51106	0	3.04193	1.51106	2.61247	3.08888	2.19919	0	PTC
PT5_CTTAGGAGTAGTACCT-1	14.7222	-1.18607	ptc	0.375711	0.746726	1.49345	0	3.09242	1.49345	2.78103	2.55966	0	0	PTC
PT5_AGCGTCGTCTTTAGTC-1	-18.2292	-10.4385	ptc	-0.845619	0	0	0	2.45523	0	0	0	0	0	PTC
PT5_AAATGCCTCAGCTCGG-1	9.5316	-1.08703	ptc	0.182851	0	0	0	3.59721	1.81842	2.76676	2.51208	1.81842	0	PTC
PT5_ACATACGTCCTCAACC-1	14.9012	-3.40617	ptc	-0.152232	1.77742	1.92537	1.62947	3.17575	1.62947	1.92537	2.7339	1.62947	0	PTC
PT5_CAACTAGCAGAAGCAC-1	16.7297	-7.73919	ptc	0.22179	0.924735	0	1.84947	3.22376	0	2.02351	2.65716	0	0	PTC
PT5_CATCGAACACGACTCG-1	-40.4988	-2.98126	ptc	-0.714952	0	0	0	3.69259	0	0	0	0	0	PTC
PT5_TAAACCGAGGATGTAT-1	4.11429	-4.39784	ptc	-0.0177922	1.82336	1.82336	1.82336	3.09589	0	2.4205	2.81745	2.29611	0	PTC
PT5_TTGACTTTCAACACCA-1	12.0995	-0.279649	ptc	-0.0171829	0.829326	1.65865	0	3.33941	0	2.60434	2.82576	2.12937	0	PTC
PT5_TTGGAACCAGTCGATT-1	13.9921	-7.68377	ptc	0.171227	0	0	0	3.32623	1.59679	2.28688	2.43237	1.59679	0	PTC
PT5_GCGACCACAATGAAAC-1	15.1008	0.396172	ptc	0.0122326	0.767128	0	1.53426	3.21184	0	2.77737	2.69834	0	1.53426	PTC
PT5_TTCGGTCCATGGTCTA-1	-40.2652	-2.06818	ptc	-0.601587	0	0	0	3.1867	0	3.1867	0	0	0	PTC
PT5_CAGAATCTCCTGCCAT-1	11.9659	-9.96856	ptc	-0.0495551	0.816205	1.63241	0	3.2135	0	1.63241	2.52655	1.63241	0	PTC
PT5_AACTCAGTCTCACATT-1	12.4861	1.13256	ptc	0.163729	0.87191	0	1.74382	3.3893	2.04092	2.85047	2.94053	2.21569	2.33996	PTC
PT5_CCACCTACACTGCCAG-1	14.3332	-4.39409	ptc	0.0748727	0.946411	0	1.89282	3.61569	0	2.36622	2.58732	0	0	PTC
PT5_TCTTCGGCATGGGAAC-1	8.17933	-2.76468	ptc	-0.224359	0.879775	0	1.75955	2.95653	0	2.70702	2.23161	0	0	PTC
PT5_TCAACGAGTCAGAGGT-1	19.5164	-2.56058	ptc	0.479982	0.784206	0	1.56841	3.57367	2.78768	2.83591	2.87931	0	0	PTC
PT5_TAAGCGTAGCCGGTAA-1	19.1415	-0.549558	ptc	0.560463	0.875831	1.75166	0	3.35333	1.87467	2.61027	2.71478	1.28966	0	PTC
PT5_ATGCGATAGTGTCCCG-1	-2.3199	-0.349666	ptc	-0.329097	2.01673	2.25288	1.78058	2.55269	0	0	2.51501	0	2.078	PTC
PT5_AAACGGGGTAAACACA-1	12.3775	-2.69669	ptc	0.251086	0.848042	1.69608	0	2.16734	0	2.59146	2.68814	0	2.29154	PTC
PT5_AGAGCGACAAGCCCAC-1	14.011	0.810684	ptc	0.20954	1.63505	1.48809	1.782	3.39299	1.9557	2.25431	2.51646	1.48809	0	PTC
PT5_ACATACGTCCTTTCTC-1	0.511546	0.354303	ptc	0.606232	0.980919	1.96184	0	3.23608	2.26049	2.86076	2.26049	1.96184	0	PTC
PT5_TTAGGACGTCCGAGTC-1	18.1143	-3.29652	ptc	0.0197996	0.663842	1.32768	0	3.00616	0	2.3089	2.53847	0	0	PTC
PT5_GAGCAGACACTGTTAG-1	1.72176	-4.24623	ptc	-0.14024	0	0	0	2.48631	0	2.58293	3.0593	0	0	PTC
PT5_AAGGCAGAGTGGACGT-1	4.8892	-1.12395	ptc	-0.114282	0	0	0	2.94763	1.80783	2.75602	2.50135	0	0	PTC
PT5_CACACAACACATTCGA-1	7.55371	-10.8784	ptc	-0.736842	0	0	0	0	0	0	1.93085	0	0	PTC
PT5_CTCCTAGCACATCCGG-1	20.7979	-2.76016	ptc	0.522044	0.831931	1.66386	0	3.50574	1.37215	2.69661	2.55863	1.8368	0	PTC
PT5_ATAGACCGTACCATCA-1	7.75352	-3.95783	ptc	0.235965	0.865058	1.73012	0	3.68109	0	2.86867	2.02709	1.73012	0	PTC
PT5_TTTCCTCGTATAGGGC-1	10.5796	-10.1353	ptc	0.203551	0	0	0	3.70376	1.85248	2.69232	2.80127	1.85248	0	PTC
PT5_GAACGGATCCGTAGGC-1	-35.1991	-7.48113	ptc	-0.930609	0	0	0	0	0	0	2.90018	0	0	PTC
PT5_GTTTCTATCATCTGCC-1	11.9803	-12.4825	ptc	-0.380659	0	0	0	1.95209	0	1.65588	2.79301	1.65588	0	PTC
PT5_CACATAGAGTCCGGTC-1	16.4788	-0.923811	ptc	0.268235	1.51753	1.60288	1.43218	3.43092	1.96462	2.54738	2.74903	1.96462	0	PTC
PT5_GTACTTTAGAGCTTCT-1	13.7323	-5.09602	ptc	0.106411	0	0	0	2.95524	1.66326	2.25819	2.55802	2.13405	0	PTC
PT5_AACCATGTCGCAAGCC-1	14.0657	1.17991	ptc	-0.0721265	0.825798	1.6516	0	3.26528	0	3.04013	2.24633	1.6516	0	PTC
PT5_TGGTTAGTCGCGCCAA-1	14.1581	-7.53738	ptc	-0.0410575	1.09868	2.19737	0	2.79735	1.6035	2.37254	2.70734	0	1.6035	PTC
PT5_GCGCGATTCGGCGGTT-1	9.59907	-4.43516	ptc	-0.182724	0.971808	0	1.94362	3.07731	0	2.24217	1.94362	1.35614	0	PTC
PT5_CTAGAGTAGCGTGTCC-1	6.99237	-7.45482	ptc	-0.301898	1.0734	2.1468	0	2.70882	0	2.1468	1.97226	1.67583	0	PTC
PT5_CGTAGGCCATCACAAC-1	5.23694	-6.31238	ptc	-0.184213	0	0	0	3.0065	2.08028	2.25516	2.3795	0	0	PTC
PT5_CTCGGGACACCAGCAC-1	9.92166	-0.63853	ptc	0.412581	0.887321	0	1.77464	3.4109	0	2.46774	3.22994	0	1.77464	PTC
PT5_TACTTGTAGCCGCCTA-1	5.72565	-2.3868	ptc	0.0594186	0	0	0	3.46244	2.08565	3.06018	2.62717	2.26056	0	PTC
PT5_CTAACTTAGAACTCGG-1	-2.38139	-8.12269	ptc	-0.585082	0	0	0	3.0461	0	2.0496	2.0496	0	0	PTC
PT5_AACTCTTTCTTTAGTC-1	9.34727	-1.98555	ptc	-0.353578	0.69502	1.39004	0	3.10471	0	2.2197	1.97863	0	0	PTC
PT5_GTGTTAGCAAAGGAAG-1	19.8885	-7.19588	ptc	0.237828	0	0	0	3.02997	0	2.41727	2.71747	1.94346	0	PTC
PT5_GGGTTGCTCCTTGACC-1	12.6976	-4.8158	ptc	0.0100299	0	0	0	3.27334	0	2.77117	2.33312	1.73707	0	PTC
PT5_CGGAGCTTCACGCATA-1	9.55569	-4.15771	ptc	-0.100236	0.814207	1.62841	0	2.82285	1.9243	1.9243	2.82285	0	0	PTC
PT5_CAGGTGCAGGAGTCTG-1	17.6907	-9.31936	ptc	0.0645838	1.70677	1.36492	2.04863	2.76148	1.36492	1.95269	2.38893	1.82936	1.36492	PTC
PT5_ACTTTCACAGACGTAG-1	14.9013	-1.06858	ptc	0.276259	0.981835	1.96367	0	3.48411	0	1.96367	2.50435	0	1.66734	PTC
PT5_AGCAGCCCATTGCGGC-1	16.236	-6.37109	ptc	0.424858	0	0	0	3.10088	2.37925	2.57488	2.37925	0	0	PTC
PT5_ACTTACTAGGATATAC-1	-3.68953	-4.00671	ptc	-0.203697	0	0	0	2.89544	0	2.12004	3.02024	2.12004	0	PTC
PT5_CATCCACCAATCACAC-1	18.0362	-6.91177	ptc	-0.0671076	0.777498	1.555	0	3.24194	0	2.88571	2.44737	0	0	PTC
PT5_GTGCGGTAGAAACCGC-1	15.5285	-3.12523	ptc	-0.119892	0	0	0	2.95029	0	2.504	2.61763	2.20433	0	PTC
PT5_GAATGAAAGCGCCTCA-1	20.2089	-3.59811	ptc	0.43204	0	0	0	3.04459	1.52586	2.41747	2.94458	1.99426	2.29309	PTC
PT5_TCACGAAAGATTACCC-1	13.652	-6.95358	ptc	-0.305041	0	0	0	3.11056	0	1.67239	2.61835	1.67239	1.67239	PTC
PT5_GCATACAAGACCTAGG-1	14.5866	-9.4289	ptc	0.165708	0	0	0	3.65548	2.05357	2.47714	2.35268	0	0	PTC
PT5_AAGGCAGTCTGATTCT-1	8.94958	-3.24917	ptc	-0.205837	0.799066	1.59813	0	2.36706	0	2.54253	2.49153	1.59813	1.59813	PTC
PT5_CAACCAATCGAATCCA-1	14.1121	-5.64586	ptc	-0.272949	0	0	0	2.75033	0	2.88276	1.61412	2.08415	0	PTC
PT5_GCTCTGTCATCCAACA-1	13.1505	-2.72982	ptc	0.360984	0.691591	0	1.38318	3.4584	1.97155	2.84257	2.88391	0	2.27026	PTC
PT5_ACATACGAGCTCTCGG-1	-2.15536	-2.78149	ptc	-0.355937	0	0	0	2.83417	0	1.88499	1.88499	0	0	PTC
PT5_CCCATACCAAAGAATC-1	-7.7195	-3.29567	ptc	0.0681357	0	0	0	3.33018	0	2.57779	2.40228	0	0	PTC
PT5_CACACCTTCAACCAAC-1	12.2942	-8.62721	ptc	0.137452	0.805217	1.61043	0	2.83074	2.0804	2.55511	2.67974	0	0	PTC
PT5_CGGACGTGTACGCACC-1	11.4353	-3.13882	ptc	0.263761	0	0	0	3.51264	1.62529	2.57029	2.31595	0	1.62529	PTC
PT5_GGTGTTAGTTGCTCCT-1	13.3324	-9.66961	ptc	0.172959	0	0	0	3.3431	1.68912	2.68105	2.63539	0	0	PTC
PT5_CGCTATCTCGTTGCCT-1	-41.0724	-5.60588	ptc	-1.17893	0	0	0	0	0	0	0	0	0	PTC
PT5_GGACATTGTGTAATGA-1	-42.4073	-5.11733	ptc	-1.17893	0	0	0	0	0	0	0	0	0	PTC
PT5_ACTTTCACAGTCCTTC-1	17.6664	-5.75639	ptc	0.203201	0.922245	0	1.84449	3.51961	1.37962	2.61743	2.70439	1.84449	1.37962	PTC
PT5_CGGACTGTCAACACGT-1	18.7207	-2.37722	ptc	0.446816	1.65986	1.80702	1.51271	3.24759	1.80702	2.76707	2.52166	1.22481	0	PTC
PT5_ACGGGCTGTCGACTGC-1	8.90012	-3.24816	ptc	0.153911	0	0	0	2.74933	0	2.69827	2.27375	0	0	PTC
PT5_CTCACACAGATCTGAA-1	10.0385	-7.80345	ptc	-0.223059	0.808171	1.61634	0	2.21045	0	2.38565	1.91209	2.0864	0	PTC
PT5_CCAATCCTCGCTAGCG-1	20.4477	-0.132651	ptc	0.320339	0.670395	0	1.34079	3.07675	1.6318	2.78362	2.94425	1.34079	1.34079	PTC
PT5_CTAAGACCATCGGAAG-1	11.3723	0.607067	ptc	0.142589	2.02692	1.72895	2.32489	3.21239	1.72895	2.50029	2.76291	1.72895	0	PTC
PT5_CGGGTCATCAAGATCC-1	3.69687	-3.21311	ptc	-0.341213	0.629956	0	1.25991	2.59819	1.25991	2.1416	1.93935	0	0	PTC
PT5_CTCGAGGGTGCACGAA-1	15.3783	-0.546218	ptc	0.316227	0.825435	1.65087	0	3.67857	1.94702	2.72106	3.17283	0	1.65087	PTC
PT7_ATCTGCCAGCTGATAA-1	14.2126	-0.21762	ptc	0.320034	0	0	0	3.68536	0	2.8408	2.61937	0	1.67339	PTC
PT7_ATCACGAAGGCTATCT-1	10.7087	-0.706743	ptc	-0.170339	1.08558	2.17115	0	3.33475	0	2.92206	2.47072	1.99652	1.99652	PTC
PT7_TAGCCGGAGAGACGAA-1	13.0136	-6.73006	ptc	-0.0998815	0.875504	0	1.75101	3.53575	0	2.52269	2.44377	1.75101	0	PTC
PT7_CTCGAAACACTTAACG-1	17.6956	-3.84894	ptc	0.395952	1.70468	1.85216	1.5572	3.30863	0	2.84664	2.6252	0	0	PTC
PT7_GACCTGGCAGGTTTCA-1	8.05672	2.53124	ptc	0.220303	1.78576	1.78576	1.78576	3.87555	0	2.38245	2.55794	1.78576	1.78576	PTC
PT7_TGCGTGGGTACAGCAG-1	13.8262	-2.39794	ptc	0.238243	0.824305	1.64861	0	3.43824	0	2.41856	2.54308	1.64861	0	PTC
PT7_GGCGTGTCACAGTCGC-1	13.3133	-0.730402	ptc	0.166118	0	0	0	4.31947	0	2.31296	2.61294	0	1.7172	PTC
PT7_GGGAATGGTCTAGAGG-1	0.191416	-5.84688	ptc	-0.21579	0	0	0	3.63208	0	2.01297	2.70855	2.01297	0	PTC
PT7_CAGCGACTCTCGCATC-1	9.3823	-3.01035	ptc	0.372242	0.956988	0	1.91398	3.7348	0	2.95053	2.75451	0	0	PTC
PT7_TTCTCAATCGTAGGAG-1	8.1856	-7.92451	ptc	0.0103906	0.897273	1.79455	0	3.21915	0	1.79455	2.39135	2.39135	0	PTC
PT7_GGTGTTAGTCTTGATG-1	-23.1732	11.658	ptc	0.393644	0	0	0	4.63151	3.81129	2.55716	3.40123	0	0	PTC
PT7_ACGAGCCCAGATGGGT-1	-0.683871	-7.6187	ptc	-0.246146	0	0	0	2.79728	0	0	2.10107	0	0	PTC
PT7_TCACGAACACAGACAG-1	10.9448	2.37872	ptc	0.468326	1.01998	2.03996	0	4.39772	0	3.05755	2.69008	2.339	0	PTC
PT7_TCATTACCATTCACTT-1	-0.221947	-4.23283	ptc	-0.109748	0	0	0	3.81303	0	0	2.70661	0	0	PTC
PT7_CTACCCACATCTGGTA-1	9.63988	-2.42763	ptc	-0.199184	0	0	0	3.55677	0	1.81516	2.41221	1.81516	0	PTC
PT7_CATATGGGTGCAGTAG-1	3.59696	0.838372	ptc	0.222895	1.00513	2.01025	0	3.90913	0	2.96071	2.70582	2.30916	0	PTC
PT7_TCGCGAGAGTGCGATG-1	-12.9836	1.2074	ptc	0.0362675	0	0	0	3.52156	0	2.82312	2.3473	0	0	PTC
PT7_AGGTCATGTTGTTTGG-1	-3.73273	2.96278	ptc	0.232642	0	0	0	3.59922	0	2.17069	2.77054	2.17069	0	PTC
PT7_GAAGCAGAGGAGTCTG-1	6.2436	0.0435436	ptc	-0.0204794	0	0	0	3.64355	1.96693	2.80799	3.16663	0	0	PTC
PT7_CGAGCCAAGCCAGTAG-1	9.30176	-5.20616	ptc	-0.208951	0	0	0	3.07337	0	1.90239	2.50035	0	0	PTC
PT7_GTGTGCGTCAATCTCT-1	-3.61572	17.5564	ptc	0.845881	0	0	0	4.11211	3.73858	2.95286	2.90177	0	2.00248	PTC
PT7_ATAGACCTCGACAGCC-1	16.9952	-3.12878	ptc	0.26854	0.774754	1.54951	0	3.54152	0	2.23856	2.71401	1.54951	0	PTC
PT7_GACTAACAGAGAGCTC-1	9.15295	-1.87976	ptc	0.0153033	0	0	0	3.11042	0	2.63397	2.63397	0	0	PTC
PT7_ATCATCTCAGTCAGAG-1	13.717	-7.24599	ptc	0.000853697	1.61135	1.75811	1.46459	2.72899	0	1.46459	2.52989	0	0	PTC
PT7_TCGAGGCTCACCCGAG-1	3.57973	0.391764	ptc	0.091791	1.93358	1.93358	1.93358	3.75464	0	2.62848	2.77432	2.62848	1.93358	PTC
PT7_AGTTGGTAGCGACGTA-1	9.00743	-10.7883	ptc	-0.403561	0.873191	1.74638	0	3.11906	0	0	2.34256	0	0	PTC
PT7_ATGCGATGTGGTCCGT-1	-12.2261	-11.802	ptc	-0.467815	0	0	0	2.7691	0	0	2.89385	0	0	PTC
PT7_ACCTTTAGTGGGTCAA-1	-3.05804	-0.243502	ptc	0.0372658	1.214	2.428	0	4.26525	2.12859	2.12859	2.428	2.12859	0	PTC
PT7_AGGGATGGTGCAACGA-1	7.57326	-8.31184	ptc	-0.141775	0	0	0	3.03033	0	0	2.27889	0	0	PTC
PT7_CACACTCGTGTTCTTT-1	7.08704	-0.656499	ptc	0.464207	0	0	0	3.71574	0	2.73548	3.00395	1.89514	0	PTC
PT7_TCGCGAGTCCCAACGG-1	0.479168	-1.81115	ptc	-0.302455	0.992535	1.98507	0	3.80016	0	0	2.28385	1.98507	0	PTC
PT7_TGAGGGAAGATACACA-1	14.2252	-11.0474	ptc	-0.264371	0	0	0	2.59063	0	1.85525	2.45275	0	0	PTC
PT7_TCATTACAGGTGCACA-1	3.62034	0.0947604	ptc	0.0500601	0	0	0	3.32275	2.72131	3.08882	2.94283	0	0	PTC
PT7_GTCGTAAGTTGAGTTC-1	5.61245	-2.38445	ptc	0.200904	1.12853	2.25706	0	3.92216	0	1.95843	2.73258	0	1.95843	PTC
PT7_TCGGTAAGTAGCTCCG-1	14.0557	-2.11911	ptc	-0.049086	0	0	0	3.76448	0	2.5145	2.69015	0	0	PTC
PT7_GTCGGGTCATAGGATA-1	6.5706	-5.58329	ptc	0.00333653	0	0	0	3.41401	0	2.44924	2.80057	1.85179	0	PTC
PT7_TCACAAGTCAACACAC-1	21.3063	-3.35571	ptc	0.421657	0.728727	1.45745	0	3.53558	0	2.67341	2.80445	1.45745	0	PTC
PT7_TCAGCAAAGGGTCTCC-1	8.93366	-3.60759	ptc	0.0807289	0	0	0	3.55139	0	2.32288	2.44731	0	0	PTC
PT7_TCGGTAAAGAGTAAGG-1	10.3234	-0.435502	ptc	0.30572	0	0	0	3.39173	0	2.85378	2.65783	0	0	PTC
PT7_ACGGGCTTCTTCATGT-1	18.2411	-0.0983039	ptc	0.540754	0.71176	0	1.42352	4.16273	0	2.1878	2.48742	1.42352	1.88958	PTC
PT7_TAGTGGTGTCATGCCG-1	16.8287	-1.77635	ptc	0.407608	0	0	0	3.44226	0	2.55726	2.55726	1.45752	0	PTC
PT7_CTAATGGAGCGATTCT-1	6.73075	1.9796	ptc	0.0149653	0	0	0	3.33791	0	2.65743	2.99933	0	2.26092	PTC
PT7_CAGCATAGTCCGAATT-1	5.16472	-3.5828	ptc	0.0730503	0.982168	1.96434	0	3.47825	0	2.86328	2.86328	0	0	PTC
PT7_TGGCCAGTCACCTTAT-1	14.8738	0.363706	ptc	0.247261	0.874515	1.74903	0	4.02001	0	2.85577	2.52068	0	1.74903	PTC
PT7_GCATGCGCATACAGCT-1	11.6739	-2.83049	ptc	0.170229	0.893071	1.78614	0	3.89961	0	2.2585	2.47939	0	2.0836	PTC
PT7_AACTCTTCACAACGTT-1	6.53367	-7.99004	ptc	-0.247524	0	0	0	3.35818	0	2.11827	3.19441	0	1.82054	PTC
PT7_GCTGCGACATCCGGGT-1	4.48093	-0.0106721	ptc	0.123961	0	0	0	3.93032	0	2.59692	2.50028	1.90232	0	PTC
PT7_CAGCAGCGTTAAGACA-1	7.45856	-0.612587	ptc	0.567189	0	0	0	3.74779	0	2.87323	2.57279	1.9742	0	PTC
PT7_GGATTACGTCTAACGT-1	6.79142	-2.30835	ptc	-0.204836	0	0	0	2.75289	0	2.32819	2.54923	1.85513	0	PTC
PT7_ATTCTACGTACTTGAC-1	-1.01416	1.79281	ptc	0.52942	0	0	0	4.09485	0	2.37239	2.67249	0	2.37239	PTC
PT7_CGGACACGTAGCCTCG-1	6.73939	3.72416	ptc	0.262409	0	0	0	3.81918	0	2.77844	2.60271	0	0	PTC
PT7_AAAGTAGGTCGGATCC-1	8.65657	1.97573	ptc	0.101306	0	0	0	3.88827	0	2.48737	2.48737	1.88953	1.88953	PTC
PT7_ATCATGGTCGAGAACG-1	13.704	-2.38545	ptc	0.0280808	0.976519	1.95304	0	3.75102	0	2.12751	2.34807	0	1.65682	PTC
PT7_GCGCAACCACATCTTT-1	9.39377	-3.62263	ptc	-0.0338175	0.875823	1.75165	0	3.60133	0	2.3479	2.5901	2.04881	0	PTC
PT7_TAGAGCTTCTCCAACC-1	15.6703	-2.41368	ptc	0.0356673	0	0	0	3.23332	0	2.06077	2.60213	0	1.7635	PTC
PT7_GCGCAGTGTACCGTAT-1	12.4681	2.34012	ptc	0.221949	0.820179	1.64036	0	4.07438	0	1.64036	2.74503	1.64036	0	PTC
PT7_TGCGGGTGTTCAGGCC-1	6.92783	-15.6249	ptc	-0.290201	0	0	0	2.38058	0	0	2.38058	1.78391	1.78391	PTC
PT7_TGGGAAGGTAATTGGA-1	12.7929	-1.87691	ptc	0.103334	0	0	0	3.6517	0	2.86383	2.67227	2.02228	0	PTC
PT7_AGGTCCGCACCCAGTG-1	5.19131	2.24653	ptc	0.16085	0	0	0	3.46976	0	2.92606	2.77138	2.22915	1.93067	PTC
PT7_ACTGAACCACACCGAC-1	6.71414	-10.0142	ptc	-0.0818387	1.9722	1.9722	1.9722	2.81331	0	0	2.27091	0	1.9722	PTC
PT7_AATCGGTGTGAACCTT-1	20.4104	-4.23531	ptc	0.16958	0.82027	1.64054	0	3.12218	1.93657	2.47704	2.74521	0	0	PTC
PT7_TCATTACGTTATTCTC-1	15.6905	-0.0144428	ptc	0.378104	0	0	0	3.78763	0	2.33095	2.90349	1.73493	0	PTC
PT7_ACATGGTTCATGCATG-1	11.4613	-7.06051	ptc	-0.219124	0	0	0	3.07445	0	0	2.29813	1.82536	0	PTC
PT7_GCACATACATTACGAC-1	11.9537	-3.21909	ptc	-0.0703329	0	0	0	3.44206	0	1.77712	2.37371	1.77712	0	PTC
PT7_CCGTTCAAGAGTCGGT-1	5.62345	-0.512094	ptc	0.110773	0	0	0	3.72654	0	2.39913	2.52364	2.22391	0	PTC
PT7_ACTGATGTCGCGTTTC-1	9.76426	-2.18924	ptc	-0.177432	0.900813	0	1.80163	3.70329	0	2.57403	2.64081	0	0	PTC
PT7_ACGCCGAGTAGGCATG-1	2.2258	-3.82671	ptc	-0.0835428	0	0	0	3.70848	0	2.36784	2.84372	2.06867	0	PTC
PT7_CCATTCGCAGTATGCT-1	5.89218	-1.94398	ptc	-0.0884807	0	0	0	3.51068	0	2.6195	2.82322	0	0	PTC
PT7_CATCGGGGTCCAGTGC-1	8.25455	-0.398059	ptc	0.00833101	0	0	0	3.60065	0	2.45594	2.75621	2.15642	1.85841	PTC
PT7_GTTAAGCAGCTTATCG-1	10.9274	-0.818582	ptc	-0.0760665	0	0	0	3.49867	0	2.2538	2.07892	0	0	PTC
PT7_TGCTGCTAGCCAACAG-1	9.69423	0.164566	ptc	0.169298	0.847092	1.69418	0	4.19184	0	2.46495	2.16541	0	0	PTC
PT7_GCGCAACTCTTCATGT-1	15.5826	1.56255	ptc	0.430394	0	0	0	3.88708	0	2.86232	2.76555	2.28992	2.16572	PTC
PT7_GACACGCGTCGAAAGC-1	9.29351	0.542751	ptc	0.460135	0	0	0	4.24415	0	2.6702	2.42785	2.12844	0	PTC
PT7_ACCGTAAGTTCGTGAT-1	18.9435	-2.46362	ptc	0.332387	0.919955	1.83991	0	3.66937	0	2.78853	2.87556	1.54511	2.0139	PTC
PT7_ATCATCTGTAGCGTCC-1	9.6608	1.38865	ptc	0.235639	1.07219	2.14438	0	3.94064	0	2.68622	2.88219	1.84645	0	PTC
PT7_CTGGTCTGTTAAAGAC-1	11.2827	0.693251	ptc	-0.142451	0	0	0	3.66421	0	2.52554	2.42895	0	1.83172	PTC
PT7_CATGGCGCAGGCTGAA-1	0.517819	2.6401	ptc	0.769718	0	0	0	3.85467	0	3.25923	3.30751	0	2.03259	PTC
PT7_GCGGGTTAGACGACGT-1	7.18187	-4.87993	ptc	0.0426347	1.93093	1.93093	1.93093	3.13025	0	2.40464	2.52915	0	2.2294	PTC
PT7_AGTCTTTAGTCACGCC-1	10.343	0.431309	ptc	0.0516317	0.986828	1.97366	0	4.01045	0	0	2.36882	0	1.97366	PTC
PT7_CCTTTCTGTCGGCACT-1	-12.0457	-2.42646	ptc	-0.31467	0	0	0	0	0	2.61145	2.61145	0	0	PTC
PT7_ATTACTCAGATGTGGC-1	16.0071	-1.16507	ptc	0.151795	0.776045	1.55209	0	3.93424	0	2.97156	2.58226	0	1.84699	PTC
PT7_TGTGGTATCTCCAACC-1	9.76585	0.9545	ptc	0.508592	1.13165	2.2633	0	3.73328	0	2.2633	2.78452	0	0	PTC
PT7_CGCCAAGCACAGACAG-1	10.8518	-10.6295	ptc	-0.63161	0	0	0	1.71269	0	0	1.71269	0	0	PTC
PT7_CATATTCCACACTGCG-1	3.20218	-3.03357	ptc	0.114868	0	0	0	3.13774	0	1.84268	2.79134	1.84268	0	PTC
PT7_CCTTACGTCAAACCAC-1	14.6301	0.837426	ptc	0.479804	0	0	0	4.13536	0	2.5683	2.76417	1.73018	1.73018	PTC
PT7_GTTCGGGGTTGGTGGA-1	11.3134	-2.16499	ptc	0.00984845	0.843434	1.68687	0	3.45615	0	1.68687	2.75778	0	0	PTC
PT7_AAAGATGGTCAGAGGT-1	-0.403362	0.974837	ptc	-0.308829	1.89885	1.89885	1.89885	3.19464	0	2.73922	2.19713	0	0	PTC
PT7_AGTCTTTCAGGAATCG-1	4.67026	0.0768911	ptc	0.00401681	0	0	0	3.71502	0	3.01639	2.61907	0	2.02013	PTC
PT7_GTAGTCAGTCAGATAA-1	18.914	-5.5091	ptc	0.048101	1.71704	2.01183	1.42226	3.58461	0	2.74872	2.44846	1.715	0	PTC
PT7_TCTCATAGTGCACGAA-1	14.7027	-2.4327	ptc	0.271661	0	0	0	3.46874	0	3.04574	2.64838	1.75207	0	PTC
PT7_TCTATTGAGTAACCCT-1	17.368	-5.47628	ptc	0.0622725	1.65567	1.65567	1.65567	3.27967	0	2.55028	2.90179	1.65567	0	PTC
PT7_CTCCTAGGTTAGGGTG-1	0.381627	15.2017	ptc	0.415759	0	0	0	4.11078	3.44669	2.87724	2.81039	2.63463	2.03558	PTC
PT7_TCAGCAATCAGCTGGC-1	9.1914	1.10059	ptc	0.29398	0	0	0	3.72352	0	2.44624	2.59193	1.75345	1.75345	PTC
PT7_GCAGCCAGTCGCATCG-1	18.346	-0.426542	ptc	0.150881	0	0	0	3.59258	0	2.32443	2.6507	1.7285	0	PTC
PT7_CCCAGTTCAATGACCT-1	4.70855	-7.52479	ptc	-0.0617938	0.944158	1.88832	0	3.13825	0	1.88832	2.48614	0	0	PTC
PT7_GCACTCTAGCTATGCT-1	-13.8952	-8.23263	ptc	-0.349739	0	0	0	3.63883	3.01935	0	0	2.24327	0	PTC
PT7_AACCGCGTCTTGACGA-1	-0.897205	2.11967	ptc	0.112121	0	0	0	3.60013	0	2.84368	2.9016	2.30117	0	PTC
PT7_TACACGACATACCATG-1	10.419	-7.25145	ptc	-0.147272	0	0	0	2.59697	0	0	2.24616	1.65143	0	PTC
PT7_ATGCGATGTGATGCCC-1	5.5309	-0.00463409	ptc	-0.0993871	1.83485	1.83485	1.83485	3.59941	0	1.83485	2.67447	1.83485	0	PTC
PT7_CGTGAGCGTTATCCGA-1	5.18304	-10.4989	ptc	-0.686872	0	0	0	3.39288	0	0	2.01669	0	0	PTC
PT8_AGTCTTTGTTCGGGCT-1	12.8533	0.133727	ptc	0.30171	0	0	0	3.71513	0	2.5599	3.03622	0	0	PTC
PT8_GTGCTTCTCGGATGTT-1	-6.02156	-2.17014	ptc	0.254282	0	0	0	3.579	0	2.97729	2.75574	2.88049	0	PTC
PT8_GTGCGGTAGATGTAAC-1	18.9197	0.690382	ptc	0.335415	0	0	0	3.5347	1.32274	2.71738	2.44925	1.61332	0	PTC
PT8_CAAGATCTCGACAGCC-1	9.19006	-11.5128	ptc	-0.624697	1.87817	2.02665	1.72969	0	0	0	1.72969	0	1.72969	PTC
PT8_CACACAAGTCCAAGTT-1	11.9614	-5.71445	ptc	0.0239791	0.895824	1.79165	0	3.46596	0	2.56391	1.79165	0	0	PTC
PT8_GTACTTTAGTCAATAG-1	14.3714	-4.46541	ptc	0.0435085	0.950114	1.90023	0	2.99208	0	2.37369	2.07449	1.60463	1.60463	PTC
PT8_ACGATACAGATAGGAG-1	-0.56871	-3.38938	ptc	-0.345434	0	0	0	3.10142	0	2.7339	0	0	0	PTC
PT8_TGCGCAGTCGTTGACA-1	6.31674	-5.74145	ptc	-0.216704	0	0	0	3.38294	0	2.19521	1.89694	0	2.37038	PTC
PT8_CGAACATTCCTGTACC-1	-13.2707	-2.84698	ptc	-0.421264	0	0	0	3.75152	0	0	2.90688	0	0	PTC
PT8_GCGCAACGTATCGCAT-1	17.3668	2.02466	ptc	0.451829	0.928628	1.85726	0	3.65971	0	2.78974	2.8061	1.39204	1.68417	PTC
PT8_CGATCGGGTGTCAATC-1	-10.28	-4.15838	ptc	-0.0136203	1.08906	2.17811	0	2.65331	0	2.4777	2.95386	0	0	PTC
PT8_CGTTAGATCCTTGCCA-1	6.41814	-7.31866	ptc	-0.0808499	0	0	0	3.0961	0	2.25308	2.37741	0	2.0782	PTC
PT8_TTTGCGCCATTGTGCA-1	2.80882	1.77827	ptc	0.148195	1.00935	2.01871	0	3.85344	2.01871	2.49305	2.86023	0	0	PTC
PT8_TCTCTAACAAGACACG-1	17.0404	-4.78283	ptc	0.0557953	0.728032	0	1.45606	3.25375	0	2.93247	2.34565	2.04658	0	PTC
PT8_GCCAAATTCAGAGCTT-1	10.0734	-0.196358	ptc	0.146804	0.892469	1.78494	0	3.53375	0	2.38162	2.47817	0	0	PTC
PT8_GTCATTTCAGAAGCAC-1	-0.933575	-2.32224	ptc	0.08446	1.04783	0	2.09566	3.64856	0	2.57045	2.6951	2.09566	0	PTC
PT8_CGAGCCAAGGTAGCCA-1	14.3087	-1.47365	ptc	0.119569	0	0	0	3.33295	0	2.40142	2.59709	2.15968	1.56654	PTC
PT8_TCAGGATAGACTACAA-1	19.276	-5.84354	ptc	0.0380831	0.77506	1.55012	0	3.39521	1.55012	2.31795	2.61794	0	0	PTC
PT8_TGTGTTTAGCTGCGAA-1	6.6087	0.561366	ptc	-0.0680969	0	0	0	3.0876	0	2.22454	2.52428	0	0	PTC
PT8_CGTGTAACAGCTCGCA-1	-22.253	-4.83812	ptc	-0.976072	0	0	0	0	0	0	2.3692	0	0	PTC
PT8_AGCGTATTCTTGCCGT-1	6.6105	-5.81499	ptc	-0.0990537	0	0	0	2.96042	0	2.15012	2.84662	0	0	PTC
PT8_ACCAGTATCCTGCTTG-1	10.5335	-7.52461	ptc	-0.0932028	0	0	0	3.4076	0	2.72188	2.65507	0	0	PTC
PT8_AGGTCCGGTAATCGTC-1	17.3209	0.875087	ptc	0.225187	0.833389	1.66678	0	3.42091	0	2.83405	2.83405	1.66678	1.66678	PTC
PT8_TGAGGGATCTTCATGT-1	6.02293	-9.82533	ptc	-0.248333	0	0	0	3.30086	0	2.60275	2.84533	0	2.00393	PTC
PT8_CGCTTCAGTGAGCGAT-1	17.5177	3.19089	ptc	0.26283	0.934884	1.86977	0	3.55418	1.57456	2.73972	2.26418	0	1.86977	PTC
PT8_GACAGAGTCTGGTGTA-1	-9.26296	-5.19876	ptc	-0.297791	0	0	0	3.27568	0	2.49868	2.19902	0	0	PTC
PT8_CGAACATGTGATAAGT-1	16.3547	-3.28421	ptc	0.0461475	0	0	0	3.15939	0	2.50041	2.83067	0	0	PTC
PT8_TCTCATAAGATGTTAG-1	8.37159	-2.52201	ptc	-0.270008	0	0	0	3.90947	0	2.57212	2.71792	2.35105	0	PTC
PT8_TGGACGCTCACATAGC-1	14.9073	-1.80587	ptc	-0.0695575	0.841759	0	1.68352	3.03655	0	2.37523	2.4541	0	0	PTC
PT8_ACACCAAAGTCAAGCG-1	13.05	-3.27786	ptc	0.107655	0	0	0	3.3186	0	2.6302	2.78959	1.68402	0	PTC
PT8_CGTTGGGAGCAAATCA-1	18.1824	-4.60951	ptc	0.267943	1.40542	1.54989	1.26094	3.15057	0	2.44214	2.38437	0	0	PTC
[truncated: 247 more rows]

## Sheet: Fig3c, Supple Fig4c-d,5a
cell_id	cancer_type	tds_score	SM_mean	SHMT2	MTHFD2	PHGDH	SHMT1	MTFMT	MTHFD1L	MTHFD2L	MTHFD1	MTHFR	PSPH	SFXN1	SFXN2	SFXN3	SLC1A4	SLC1A5	FOLH1	FOLR1	FOLR2	DHFR	SLC2A1	SLC2A3	HK3	GAPDH	PKM	PSAT1	TYMS	ALDH1L2
[truncated: 17,412 more rows]

[truncated: 25 more sheets: Fig3d, Fig3g, Fig3h, Fig4, Fig5, Fig6, Supple Fig1a, Supple Fig1b, Supple Fig1c, Supple Fig1d-f, Supple Fig1g, Supple Fig2, Supple Fig3a-b, Supple Fig3c, Supple Fig3d, Supple Fig4a, Supple Fig4b, Supple Fig5c, Supple Fig6, Supple Fig7 …]
